# Supplementary material for: Differential Effects of Roads and Traffic on Space Use and Movements of Native Forest-Dependent and Introduced Edge-Tolerant Species
Source: PLoS One. 2016 Jan 28;11(1):e0148121. doi: 10.1371/journal.pone.0148121 (PMC4731065; doi:10.1371/journal.pone.0148121)
Supplement: S1 Dataset — (ZIP) [file pone.0148121.s001.zip]

Archive with 5 entries (4 files):
- Data/
- Data/S1_table_Abert's movement.xlsx
- Data/S2_table_Red squirrel movement.xlsx
- Data/S3_table_Road crossing.xlsx
- Data/S4_table_Space use.xlsx
