# Supplementary material for: Differential Effects of Roads and Traffic on Space Use and Movements of Native Forest-Dependent and Introduced Edge-Tolerant Species
Source: PLoS One. 2016 Jan 28;11(1):e0148121. doi: 10.1371/journal.pone.0148121 (PMC4731065; doi:10.1371/journal.pone.0148121)
Supplement: S1 Dataset — (ZIP) [file pone.0148121.s001.zip › Data/S1_table_Abert's movement.xlsx]

## Sheet: SCAB movement
Point ID	Path_ID	Step_ID	AbertsID	Road	Near_roadID	Year	Season	Date	Weekend	Time	Hour	E_X	N_Y	Road crossing	Daily traffic	Hour traffic	Time lag_min	STEPLENGTH	TURNANGLE	BEARING	BRGPREV	NETDISP	Speed	Distance to road	Distance to road_difference	Distance to road_difference/min
32	1	0	1	AC	77	2011	Summer	2011-07-24	Y	08:24:00	8	602659	3.61801e+06	N		1	11	0		0		0	0	1.96378	0	0
33	1	1	1	AC	77	2011	Summer	2011-07-24	Y	08:35:00	8	602659	3.61801e+06	Y		1	14	31.6832		157.908	0	0	2.26309	1.96378	18.893	1.3495
34	1	2	1	AC	54	2011	Summer	2011-07-24	Y	08:49:00	8	602671	3.61798e+06	Y		1	7	22.0466	74.6141	232.522	157.908	31.6832	3.14952	20.8568	-2.88594	-0.412278
35	1	3	1	AC	54	2011	Summer	2011-07-24	Y	08:56:00	8	602653	3.61797e+06	N		1	10	30.7982	-122.941	109.581	232.522	43.1339	3.07982	17.9708	27.8167	2.78167
36	1	4	1	AC	54	2011	Summer	2011-07-24	Y	09:06:00	9	602682	3.61796e+06	N		0	8	7.77529	112.215	221.795	109.581	58.0361	0.971911	45.7875	0.565736	0.070717
37	1	5	1	AC	54	2011	Summer	2011-07-24	Y	09:14:00	9	602677	3.61795e+06	N		0					221.795	61.6544		46.3532
56	2	0	1	AC	77	2011	Summer	2011-07-25	N	16:46:00	16	602649	3.61801e+06	N		0	11	45.8689		34.6792		0	4.1699	10.1011	17.102	1.55473
57	2	1	1	AC	76	2011	Summer	2011-07-25	N	16:57:00	16	602675	3.61805e+06	N		0	8	0		0	34.6792	45.8689	0	27.2031	0	0
58	2	2	1	AC	76	2011	Summer	2011-07-25	N	17:05:00	17	602675	3.61805e+06	N		0	11	0		0	0	45.8689	0	27.2031	0	0
59	2	3	1	AC	76	2011	Summer	2011-07-25	N	17:16:00	17	602675	3.61805e+06	N		0	9	0		0	0	45.8689	0	27.2031	0	0
60	2	4	1	AC	76	2011	Summer	2011-07-25	N	17:25:00	17	602675	3.61805e+06	N		0	12	0		0	0	45.8689	0	27.2031	0	0
61	2	5	1	AC	76	2011	Summer	2011-07-25	N	17:37:00	17	602675	3.61805e+06	N		0	11	45.8689		214.679	0	45.8689	4.1699	27.2031	-17.102	-1.55473
62	2	6	1	AC	77	2011	Summer	2011-07-25	N	17:48:00	17	602649	3.61801e+06	N		0					214.679	0		10.1011
224	3	0	1	AC	77	2011	Summer	2011-08-06	Y	14:01:00	14	602650	3.61801e+06	N		3	10	0		0		0	0	8.24738	0	0
225	3	1	1	AC	77	2011	Summer	2011-08-06	Y	14:11:00	14	602650	3.61801e+06	N		3	10	0		0	0	0	0	8.24738	0	0
226	3	2	1	AC	77	2011	Summer	2011-08-06	Y	14:21:00	14	602650	3.61801e+06	N		3	14	95.411		299.936	0	0	6.81507	8.24738	73.0627	5.21876
227	3	3	1	SW	81	2011	Summer	2011-08-06	Y	14:35:00	14	602567	3.61806e+06	N	210	20	28	68.3092	114.228	54.164	299.936	95.411	2.43961	81.3101	12.4367	0.444168
228	3	4	1	AC	76	2011	Summer	2011-08-06	Y	15:03:00	15	602622	3.6181e+06	N		4	16	0		0	54.164	91.7616	0	93.7468	0	0
229	3	5	1	AC	76	2011	Summer	2011-08-06	Y	15:19:00	15	602622	3.6181e+06	N		4	12	0		0	0	91.7616	0	93.7468	0	0
230	3	6	1	AC	76	2011	Summer	2011-08-06	Y	15:31:00	15	602622	3.6181e+06	N		4	14	0		0	0	91.7616	0	93.7468	0	0
231	3	7	1	AC	76	2011	Summer	2011-08-06	Y	15:45:00	15	602622	3.6181e+06	N		4	12	0		0	0	91.7616	0	93.7468	0	0
232	3	8	1	AC	76	2011	Summer	2011-08-06	Y	15:57:00	15	602622	3.6181e+06	N		4	11	0		0	0	91.7616	0	93.7468	0	0
233	3	9	1	AC	76	2011	Summer	2011-08-06	Y	16:08:00	16	602622	3.6181e+06	N		1	11	29.1092		166.41	0	91.7616	2.6463	93.7468	-26.807	-2.437
234	3	10	1	AC	76	2011	Summer	2011-08-06	Y	16:19:00	16	602629	3.61807e+06	N		1	13	121.468	30.1943	196.604	166.41	62.7422	9.34368	66.9398	-59.3415	-4.56473
235	3	11	1	AC	77	2011	Summer	2011-08-06	Y	16:32:00	16	602594	3.61795e+06	N		1	16	25.9615	111.754	308.358	196.604	79.3954	1.62259	7.59824	25.7872	1.6117
236	3	12	1	AC	77	2011	Summer	2011-08-06	Y	16:48:00	16	602574	3.61797e+06	Y		1	9	44.9627	-145.094	163.264	308.358	85.9329	4.99585	33.3855	-32.6798	-3.63109
237	3	13	1	AC	54	2011	Summer	2011-08-06	Y	16:57:00	16	602587	3.61793e+06	Y		1	5	23.0429	96.8585	260.122	163.264	104.782	4.60858	0.705644	8.51854	1.70371
238	3	14	1	AC	77	2011	Summer	2011-08-06	Y	17:02:00	17	602564	3.61792e+06	Y		15	11	2.55809	33.8992	294.022	260.122	122.541	0.232554	9.22418	2.50659	0.227872
239	3	15	1	AC	77	2011	Summer	2011-08-06	Y	17:13:00	17	602562	3.61792e+06	N		15	16	40.061	81.3991	15.4207	294.022	123.442	2.50381	11.7308	17.4736	1.0921
240	3	16	1	AC	77	2011	Summer	2011-08-06	Y	17:29:00	17	602573	3.61796e+06	N		15	14	80.2651	42.7973	58.2181	15.4207	90.886	5.73322	29.2043	-19.0603	-1.36145
241	3	17	1	AC	77	2011	Summer	2011-08-06	Y	17:43:00	17	602641	3.618e+06	N		15	12	10.6333	-2.9435	55.2746	58.2181	10.6333	0.886111	10.144	-1.89662	-0.158051
242	3	18	1	AC	77	2011	Summer	2011-08-06	Y	17:55:00	17	602650	3.61801e+06	N		15					55.2746	0		8.24738
256	4	0	1	AC	77	2011	Summer	2011-08-07	Y	13:01:00	13	602652	3.61801e+06	N	7	1	10	0		0		0	0	6.97953	0	0
257	4	1	1	AC	77	2011	Summer	2011-08-07	Y	13:11:00	13	602652	3.61801e+06	N	7	1	9	0		0	0	0	0	6.97953	0	0
258	4	2	1	AC	77	2011	Summer	2011-08-07	Y	13:20:00	13	602652	3.61801e+06	N	7	1	10	0		0	0	0	0	6.97953	0	0
259	4	3	1	AC	77	2011	Summer	2011-08-07	Y	13:30:00	13	602652	3.61801e+06	N	7	1	14	0		0	0	0	0	6.97953	0	0
260	4	4	1	AC	77	2011	Summer	2011-08-07	Y	13:44:00	13	602652	3.61801e+06	N	7	1	18	0		0	0	0	0	6.97953	0	0
261	4	5	1	AC	77	2011	Summer	2011-08-07	Y	14:02:00	14	602652	3.61801e+06	N	7	1	11	0		0	0	0	0	6.97953	0	0
262	4	6	1	AC	77	2011	Summer	2011-08-07	Y	14:13:00	14	602652	3.61801e+06	N	7	1	11	0		0	0	0	0	6.97953	0	0
263	4	7	1	AC	77	2011	Summer	2011-08-07	Y	14:24:00	14	602652	3.61801e+06	N	7	1	12	0		0	0	0	0	6.97953	0	0
264	4	8	1	AC	77	2011	Summer	2011-08-07	Y	14:36:00	14	602652	3.61801e+06	N	7	1	15	0		0	0	0	0	6.97953	0	0
265	4	9	1	AC	77	2011	Summer	2011-08-07	Y	14:51:00	14	602652	3.61801e+06	N	7	1	11	0		0	0	0	0	6.97953	0	0
266	4	10	1	AC	77	2011	Summer	2011-08-07	Y	15:02:00	15	602652	3.61801e+06	N	7	2	11	0		0	0	0	0	6.97953	0	0
267	4	11	1	AC	77	2011	Summer	2011-08-07	Y	15:13:00	15	602652	3.61801e+06	N	7	2	14	0		0	0	0	0	6.97953	0	0
268	4	12	1	AC	77	2011	Summer	2011-08-07	Y	15:27:00	15	602652	3.61801e+06	N	7	2	15	76.5933		248.566	0	0	5.10622	6.97953	31.1571	2.07714
269	4	13	1	AC	77	2011	Summer	2011-08-07	Y	15:42:00	15	602581	3.61798e+06	N	7	2	11	35.3215	-82.8313	165.734	248.566	76.5933	3.21105	38.1366	-30.1885	-2.74441
270	4	14	1	AC	77	2011	Summer	2011-08-07	Y	15:53:00	15	602590	3.61795e+06	N	7	2	14	51.9984	56.5539	222.288	165.734	88.2574	3.71417	7.94812	1.70407	0.121719
271	4	15	1	AC	77	2011	Summer	2011-08-07	Y	16:07:00	16	602555	3.61791e+06	Y	7	2	20	33.9384	-161.443	60.845	222.288	140.214	1.69692	9.65219	-7.28805	-0.364402
272	4	16	1	AC	77	2011	Summer	2011-08-07	Y	16:27:00	16	602584	3.61793e+06	Y	7	2	26	64.1743	-123.419	297.426	60.845	108.158	2.46824	2.36414	16.8874	0.649515
273	4	17	1	SW	81	2011	Summer	2011-08-07	Y	16:53:00	16	602527	3.61796e+06	Y	152	10	16	115.566	109.073	46.4989	297.426	136.314	7.22285	19.2515	34.4193	2.15121
274	4	18	1	AC	77	2011	Summer	2011-08-07	Y	17:09:00	17	602611	3.61804e+06	N	7	1	9	29.4833	28.7672	75.2661	46.4989	48.0626	3.27592	53.6708	-14.1686	-1.57429
275	4	19	1	AC	77	2011	Summer	2011-08-07	Y	17:18:00	17	602640	3.61804e+06	N	7	1	11	15.7748	-157.971	277.295	75.2661	34.8005	1.43407	39.5022	11.7891	1.07173
276	4	20	1	AC	77	2011	Summer	2011-08-07	Y	17:29:00	17	602624	3.61805e+06	N	7	1	13	35.555	84.8851	2.17986	277.295	44.5314	2.735	51.2913	27.1728	2.09021
277	4	21	1	AC	76	2011	Summer	2011-08-07	Y	17:42:00	17	602625	3.61808e+06	N	7	1	9	60.2477	136.413	138.593	2.17986	74.9625	6.69419	78.464	-60.0535	-6.67261
278	4	22	1	AC	76	2011	Summer	2011-08-07	Y	17:51:00	17	602665	3.61804e+06	N	7	1					138.593	27.9955		18.4105
344	5	0	1	AC	77	2011	Summer	2011-08-09	N	08:06:00	8	602650	3.61801e+06	N	14	5	11	0		0		0	0	8.24738	0	0
345	5	1	1	AC	77	2011	Summer	2011-08-09	N	08:17:00	8	602650	3.61801e+06	N	14	5	10	0		0	0	0	0	8.24738	0	0
346	5	2	1	AC	77	2011	Summer	2011-08-09	N	08:27:00	8	602650	3.61801e+06	N	14	5	11	0		0	0	0	0	8.24738	0	0
347	5	3	1	AC	77	2011	Summer	2011-08-09	N	08:38:00	8	602650	3.61801e+06	N	14	5	11	0		0	0	0	0	8.24738	0	0
348	5	4	1	AC	77	2011	Summer	2011-08-09	N	08:49:00	8	602650	3.61801e+06	N	14	5	12	0		0	0	0	0	8.24738	0	0
349	5	5	1	AC	77	2011	Summer	2011-08-09	N	09:01:00	9	602650	3.61801e+06	N	14	3	10	0		0	0	0	0	8.24738	0	0
350	5	6	1	AC	77	2011	Summer	2011-08-09	N	09:11:00	9	602650	3.61801e+06	N	14	3	11	0		0	0	0	0	8.24738	0	0
351	5	7	1	AC	77	2011	Summer	2011-08-09	N	09:22:00	9	602650	3.61801e+06	N	14	3	16	0		0	0	0	0	8.24738	0	0
352	5	8	1	AC	77	2011	Summer	2011-08-09	N	09:38:00	9	602650	3.61801e+06	N	14	3	10	0		0	0	0	0	8.24738	0	0
353	5	9	1	AC	77	2011	Summer	2011-08-09	N	09:48:00	9	602650	3.61801e+06	N	14	3	14	0		0	0	0	0	8.24738	0	0
354	5	10	1	AC	77	2011	Summer	2011-08-09	N	10:02:00	10	602650	3.61801e+06	N	14	3	16	0		0	0	0	0	8.24738	0	0
355	5	11	1	AC	77	2011	Summer	2011-08-09	N	10:18:00	10	602650	3.61801e+06	N	14	3	10	0		0	0	0	0	8.24738	0	0
356	5	12	1	AC	77	2011	Summer	2011-08-09	N	10:28:00	10	602650	3.61801e+06	N	14	3	11	0		0	0	0	0	8.24738	0	0
357	5	13	1	AC	77	2011	Summer	2011-08-09	N	10:39:00	10	602650	3.61801e+06	N	14	3	26	0		0	0	0	0	8.24738	0	0
358	5	14	1	AC	77	2011	Summer	2011-08-09	N	11:05:00	11	602650	3.61801e+06	N	14	1	13	0		0	0	0	0	8.24738	0	0
359	5	15	1	AC	77	2011	Summer	2011-08-09	N	11:18:00	11	602650	3.61801e+06	N	14	1	14	0		0	0	0	0	8.24738	0	0
360	5	16	1	AC	77	2011	Summer	2011-08-09	N	11:32:00	11	602650	3.61801e+06	N	14	1	14	0		0	0	0	0	8.24738	0	0
361	5	17	1	AC	77	2011	Summer	2011-08-09	N	11:46:00	11	602650	3.61801e+06	N	14	1	8	0		0	0	0	0	8.24738	0	0
362	5	18	1	AC	77	2011	Summer	2011-08-09	N	11:54:00	11	602650	3.61801e+06	N	14	1	11	0		0	0	0	0	8.24738	0	0
363	5	19	1	AC	77	2011	Summer	2011-08-09	N	12:05:00	12	602650	3.61801e+06	N	14	2	11	0		0	0	0	0	8.24738	0	0
364	5	20	1	AC	77	2011	Summer	2011-08-09	N	12:16:00	12	602650	3.61801e+06	N	14	2	12	0		0	0	0	0	8.24738	0	0
365	5	21	1	AC	77	2011	Summer	2011-08-09	N	12:28:00	12	602650	3.61801e+06	Y	14	2	9	28.0704		93.6213	0	0	3.11894	8.24738	-3.45183	-0.383536
366	5	22	1	AC	54	2011	Summer	2011-08-09	N	12:37:00	12	602678	3.61801e+06	Y	14	2	11	141.98	147.959	241.581	93.6213	28.0704	12.9073	4.79556	25.0285	2.27532
367	5	23	1	AC	77	2011	Summer	2011-08-09	N	12:48:00	12	602553	3.61794e+06	Y	14	2	13	21.6976	81.6128	323.193	241.581	119.12	1.66905	29.8241	1.52896	0.117612
368	5	24	1	AC	81	2011	Summer	2011-08-09	N	13:01:00	13	602540	3.61796e+06	N	14	0	10	49.2462	114.787	77.9801	323.193	121.528	4.92462	31.353	-8.27643	-0.827643
369	5	25	1	AC	77	2011	Summer	2011-08-09	N	13:11:00	13	602588	3.61797e+06	Y	14	0	13	101.197	121.208	199.188	77.9801	74.4691	7.78435	23.0766	-19.3577	-1.48906
370	5	26	1	AC	52	2011	Summer	2011-08-09	N	13:24:00	13	602555	3.61787e+06	Y	14	0	12	87.6238	143.456	342.643	199.188	166.925	7.30199	3.71886	16.5324	1.3777
371	5	27	1	SW	81	2011	Summer	2011-08-09	N	13:36:00	13	602528	3.61796e+06	Y	39	2	15	124.126	71.7741	54.4174	342.643	132.443	8.27506	20.2513	15.3662	1.02442
372	5	28	1	AC	77	2011	Summer	2011-08-09	N	13:51:00	13	602629	3.61803e+06	N	14	0					54.4174	27.3926		35.6175
700	6	0	1	AC	77	2011	Summer	2011-08-28	Y	08:01:00	8	602651	3.61801e+06	N	14	0	10	0		0		0	0	7.40215	0	0
701	6	1	1	AC	77	2011	Summer	2011-08-28	Y	08:11:00	8	602651	3.61801e+06	N	14	0	10	0		0	0	0	0	7.40215	0	0
702	6	2	1	AC	77	2011	Summer	2011-08-28	Y	08:21:00	8	602651	3.61801e+06	Y	14	0	25	237.073		151.869	0	0	9.48293	7.40215	21.9313	0.877253
703	6	3	1	SW	89	2011	Summer	2011-08-28	Y	08:46:00	8	602763	3.6178e+06	Y	129	2	11	0		0	151.869	237.073	0	29.3335	0	0
704	6	4	1	SW	89	2011	Summer	2011-08-28	Y	08:57:00	8	602763	3.6178e+06	N	129	2	5	16.1377		90.8599	0	237.073	3.22754	29.3335	12.0862	2.41725
705	6	5	1	SW	89	2011	Summer	2011-08-28	Y	09:02:00	9	602779	3.6178e+06	N	129	23	10	0		0	90.8599	245.301	0	41.4197	0	0
706	6	6	1	SW	89	2011	Summer	2011-08-28	Y	09:12:00	9	602779	3.6178e+06	N	129	23	10	19.8596		172.135	0	245.301	1.98596	41.4197	-8.12602	-0.812602
707	6	7	1	SW	89	2011	Summer	2011-08-28	Y	09:22:00	9	602782	3.61778e+06	N	129	23	20	20.221	70.238	242.373	172.135	263.624	1.01105	33.2937	-20.2208	-1.01104
708	6	8	1	SW	89	2011	Summer	2011-08-28	Y	09:42:00	9	602764	3.61777e+06	N	129	23	20	40.1647	134.137	16.51	242.373	263.667	2.00823	13.0728	31.4688	1.57344
709	6	9	1	SW	89	2011	Summer	2011-08-28	Y	10:02:00	10	602776	3.61781e+06	N	129	24	10	0		0	16.51	235.263	0	44.5417	0	0
710	6	10	1	SW	89	2011	Summer	2011-08-28	Y	10:12:00	10	602776	3.61781e+06	N	129	24	10	0		0	0	235.263	0	44.5417	0	0
711	6	11	1	SW	89	2011	Summer	2011-08-28	Y	10:22:00	10	602776	3.61781e+06	N	129	24	17	88.7207		326.905	0	235.263	5.21887	44.5417	23.5879	1.38752
712	6	12	1	SW	89	2011	Summer	2011-08-28	Y	10:39:00	10	602727	3.61789e+06	N	129	24	15	102.808	-12.7604	314.145	326.905	146.576	6.85389	68.1296	-42.4161	-2.82774
713	6	13	1	AC	54	2011	Summer	2011-08-28	Y	10:54:00	10	602653	3.61796e+06	Y	14	1	14	90.01	12.3769	326.522	314.145	53.9538	6.42928	25.7135	30.4053	2.1718
714	6	14	1	AC	77	2011	Summer	2011-08-28	Y	11:08:00	11	602604	3.61803e+06	Y	14	0	22	34.5635	50.5543	17.0762	326.522	52.2168	1.57107	56.1187	16.3039	0.741084
715	6	15	1	AC	77	2011	Summer	2011-08-28	Y	11:30:00	11	602614	3.61807e+06	N	14	0	11	30.2404	101.419	118.496	17.0762	65.9564	2.74913	72.4226	-27.4586	-2.49623
716	6	16	1	AC	76	2011	Summer	2011-08-28	Y	11:41:00	11	602640	3.61805e+06	N	14	0	12	34.3575	12.3311	130.827	118.496	41.266	2.86313	44.964	-33.4584	-2.7882
717	6	17	1	AC	76	2011	Summer	2011-08-28	Y	11:53:00	11	602666	3.61803e+06	N	14	0	8	12.9737	-106.099	24.7272	130.827	22.8937	1.62171	11.5056	7.64346	0.955433
718	6	18	1	AC	76	2011	Summer	2011-08-28	Y	12:01:00	12	602672	3.61804e+06	N	14	1	11	58.4506	-165.183	219.544	24.7272	35.5386	5.31369	19.149	-11.1677	-1.01525
719	6	19	1	AC	77	2011	Summer	2011-08-28	Y	12:12:00	12	602635	3.61799e+06	N	14	1	11	40.2102	148.015	7.55897	219.544	23.1883	3.65547	7.98129	24.4653	2.22412
720	6	20	1	AC	77	2011	Summer	2011-08-28	Y	12:23:00	12	602640	3.61803e+06	N	14	1	10	0		0	7.55897	26.5087	0	32.4466	0	0
721	6	21	1	AC	77	2011	Summer	2011-08-28	Y	12:33:00	12	602640	3.61803e+06	N	14	1	11	28.5615		193.73	0	26.5087	2.5965	32.4466	-14.8453	-1.34958
722	6	22	1	AC	77	2011	Summer	2011-08-28	Y	12:44:00	12	602633	3.61801e+06	N	14	1	30	10.3255	49.2937	243.023	193.73	18.6945	0.344184	17.6012	3.19476	0.106492
723	6	23	1	AC	77	2011	Summer	2011-08-28	Y	13:14:00	13	602624	3.618e+06	N	14	0	17	12.2397	-105.252	137.771	243.023	28.7913	0.71998	20.796	-12.2253	-0.719138
724	6	24	1	AC	77	2011	Summer	2011-08-28	Y	13:31:00	13	602632	3.61799e+06	N	14	0	14	0		0	137.771	26.1041	0	8.57065	0	0
725	6	25	1	AC	77	2011	Summer	2011-08-28	Y	13:45:00	13	602632	3.61799e+06	N	14	0	16	0		0	0	26.1041	0	8.57065	0	0
726	6	26	1	AC	77	2011	Summer	2011-08-28	Y	14:01:00	14	602632	3.61799e+06	N	14	2	13	0		0	0	26.1041	0	8.57065	0	0
727	6	27	1	AC	77	2011	Summer	2011-08-28	Y	14:14:00	14	602632	3.61799e+06	N	14	2	12	0		0	0	26.1041	0	8.57065	0	0
728	6	28	1	AC	77	2011	Summer	2011-08-28	Y	14:26:00	14	602632	3.61799e+06	N	14	2	14	0		0	0	26.1041	0	8.57065	0	0
729	6	29	1	AC	77	2011	Summer	2011-08-28	Y	14:40:00	14	602632	3.61799e+06	N	14	2	24	87.1816		350.384	0	26.1041	3.63257	8.57065	72.8246	3.03436
730	6	30	1	AC	77	2011	Summer	2011-08-28	Y	15:04:00	15	602618	3.61808e+06	N	14	1	12	52.2968	154.837	145.221	350.384	76.2574	4.35806	81.3952	-52.2873	-4.35728
731	6	31	1	AC	77	2011	Summer	2011-08-28	Y	15:16:00	15	602647	3.61804e+06	N	14	1	11	12.0527	13.1654	158.386	145.221	25.7017	1.0957	29.1079	-11.7725	-1.07023
732	6	32	1	AC	77	2011	Summer	2011-08-28	Y	15:27:00	15	602652	3.61803e+06	N	14	1	10	0		0	158.386	14.1904	0	17.3354	0	0
733	6	33	1	AC	77	2011	Summer	2011-08-28	Y	15:37:00	15	602652	3.61803e+06	N	14	1	10	0		0	0	14.1904	0	17.3354	0	0
734	6	34	1	AC	77	2011	Summer	2011-08-28	Y	15:47:00	15	602652	3.61803e+06	N	14	1	14	14.1904		181.782	0	14.1904	1.0136	17.3354	-9.93326	-0.709518
735	6	35	1	AC	77	2011	Summer	2011-08-28	Y	16:01:00	16	602651	3.61801e+06	N	14	0	10	0		0	181.782	0	0	7.40215	0	0
736	6	36	1	AC	77	2011	Summer	2011-08-28	Y	16:11:00	16	602651	3.61801e+06	N	14	0	14	0		0	0	0	0	7.40215	0	0
737	6	37	1	AC	77	2011	Summer	2011-08-28	Y	16:25:00	16	602651	3.61801e+06	N	14	0	10	0		0	0	0	0	7.40215	0	0
738	6	38	1	AC	77	2011	Summer	2011-08-28	Y	16:35:00	16	602651	3.61801e+06	N	14	0	13	0		0	0	0	0	7.40215	0	0
739	6	39	1	AC	77	2011	Summer	2011-08-28	Y	16:48:00	16	602651	3.61801e+06	N	14	0					0	0		7.40215
867	7	0	1	AC	77	2011	Fall	2011-09-11	Y	09:09:00	9	602621	3.61804e+06	N	5	0	17	20.5956		308.091		0	1.21151	50.1472	20.4461	1.20271
868	7	1	1	AC	77	2011	Fall	2011-09-11	Y	09:26:00	9	602605	3.61805e+06	N	5	0	20	16.4103	40.8325	348.924	308.091	20.5956	0.820513	70.5932	13.617	0.680848
869	7	2	1	AC	77	2011	Fall	2011-09-11	Y	09:46:00	9	602602	3.61807e+06	N	5	0	17	22.0554	13.0396	1.96308	348.924	34.712	1.29738	84.2102	16.2809	0.957698
870	7	3	1	AC	77	2011	Fall	2011-09-11	Y	10:03:00	10	602603	3.61809e+06	N	5	1	9	1.08458e-05	-9.59308	352.37	1.96308	54.1499	1.20509e-06	100.491	9.541e-06	1.06011e-06
871	7	4	1	AC	77	2011	Fall	2011-09-11	Y	10:12:00	10	602603	3.61809e+06	Y	5	1	21	184.901	58.1597	50.5297	352.37	54.1499	8.8048	100.491	-72.9134	-3.47206
872	7	5	1	AC	55	2011	Fall	2011-09-11	Y	10:33:00	10	602746	3.61821e+06	Y	5	1	10	1.22592e-05	-40.1915	10.3382	50.5297	209.196	1.22592e-06	27.5777	-2.4146e-06	-2.4146e-07
873	7	6	1	AC	55	2011	Fall	2011-09-11	Y	10:43:00	10	602746	3.61821e+06	N	5	1	6	0		0	10.3382	209.196	0	27.5777	0	0
874	7	7	1	AC	55	2011	Fall	2011-09-11	Y	10:49:00	10	602746	3.61821e+06	N	5	1	4	0		0	0	209.196	0	27.5777	0	0
875	7	8	1	AC	55	2011	Fall	2011-09-11	Y	10:53:00	10	602746	3.61821e+06	N	5	1	8	0		0	0	209.196	0	27.5777	0	0
876	7	9	1	AC	55	2011	Fall	2011-09-11	Y	11:01:00	11	602746	3.61821e+06	N	5	1	11	0		0	0	209.196	0	27.5777	0	0
877	7	10	1	AC	55	2011	Fall	2011-09-11	Y	11:12:00	11	602746	3.61821e+06	N	5	1	12	0		0	0	209.196	0	27.5777	0	0
878	7	11	1	AC	55	2011	Fall	2011-09-11	Y	11:24:00	11	602746	3.61821e+06	N	5	1	14	0		0	0	209.196	0	27.5777	0	0
879	7	12	1	AC	55	2011	Fall	2011-09-11	Y	11:38:00	11	602746	3.61821e+06	N	5	1	12	0		0	0	209.196	0	27.5777	0	0
880	7	13	1	AC	55	2011	Fall	2011-09-11	Y	11:50:00	11	602746	3.61821e+06	N	5	1	12	0		0	0	209.196	0	27.5777	0	0
881	7	14	1	AC	55	2011	Fall	2011-09-11	Y	12:02:00	12	602746	3.61821e+06	N	5	0	13	0		0	0	209.196	0	27.5777	0	0
882	7	15	1	AC	55	2011	Fall	2011-09-11	Y	12:15:00	12	602746	3.61821e+06	N	5	0	10	0		0	0	209.196	0	27.5777	0	0
883	7	16	1	AC	55	2011	Fall	2011-09-11	Y	12:25:00	12	602746	3.61821e+06	N	5	0	12	0		0	0	209.196	0	27.5777	0	0
884	7	17	1	AC	55	2011	Fall	2011-09-11	Y	12:37:00	12	602746	3.61821e+06	N	5	0	7	0		0	0	209.196	0	27.5777	0	0
885	7	18	1	AC	55	2011	Fall	2011-09-11	Y	12:44:00	12	602746	3.61821e+06	N	5	0					0	209.196		27.5777
950	9	0	1	SW	90	2011	Fall	2011-09-23	N	09:07:00	9	602728	3.61776e+06	N	50	3	28	201.719		110.664		0	7.20424	1.38738	50.4624	1.80223
951	9	1	1	SW	85	2011	Fall	2011-09-23	N	09:35:00	9	602917	3.61769e+06	N	50	3	15	35.152	-167.243	303.421	110.664	201.719	2.34347	51.8498	28.9432	1.92955
952	9	2	1	SW	85	2011	Fall	2011-09-23	N	09:50:00	9	602887	3.61771e+06	N	50	3	11	34.6356	-168.874	134.547	303.421	167.614	3.14869	80.793	-32.4632	-2.9512
953	9	3	1	SW	85	2011	Fall	2011-09-23	N	10:01:00	10	602912	3.61768e+06	N	50	4	10	21.2967	102.101	236.648	134.547	199.203	2.12967	48.3298	-0.954653	-0.0954653
954	9	4	1	SW	86	2011	Fall	2011-09-23	N	10:11:00	10	602894	3.61767e+06	N	50	4	10	4.44261e-05	119.79	356.438	236.648	188.065	4.44261e-06	47.3752	3.58032e-05	3.58032e-06
955	9	5	1	SW	86	2011	Fall	2011-09-23	N	10:21:00	10	602894	3.61767e+06	N	50	4	18	0		0	356.438	188.064	0	47.3752	0	0
956	9	6	1	SW	86	2011	Fall	2011-09-23	N	10:39:00	10	602894	3.61767e+06	N	50	4	11	0		0	0	188.064	0	47.3752	0	0
957	9	7	1	SW	86	2011	Fall	2011-09-23	N	10:50:00	10	602894	3.61767e+06	N	50	4	11	0		0	0	188.064	0	47.3752	0	0
958	9	8	1	SW	86	2011	Fall	2011-09-23	N	11:01:00	11	602894	3.61767e+06	Y	50	3	14	54.5943		141.86	0	188.064	3.89959	47.3752	-40.3903	-2.88502
959	9	9	1	SW	86	2011	Fall	2011-09-23	N	11:15:00	11	602928	3.61763e+06	Y	50	3	11	39.9705	-146.612	355.248	141.86	238.967	3.63368	6.98491	24.0941	2.19037
960	9	10	1	SW	85	2011	Fall	2011-09-23	N	11:26:00	11	602925	3.61767e+06	Y	50	3	22	59.9622	-103.598	251.65	355.248	216.704	2.72555	31.079	16.8497	0.765897
961	9	11	1	SW	86	2011	Fall	2011-09-23	N	11:48:00	11	602868	3.61765e+06	Y	50	3	12	195.364	40.8065	292.456	251.65	177.762	16.2803	47.9287	-38.8499	-3.23749
962	9	12	1	SW	90	2011	Fall	2011-09-23	N	12:00:00	12	602687	3.61772e+06	Y	50	4	16	150.008	70.389	2.84504	292.456	53.8484	9.3755	9.07886	43.8034	2.73771
963	9	13	1	SW	89	2011	Fall	2011-09-23	N	12:16:00	12	602695	3.61787e+06	Y	50	4	14	107.26	-22.3464	340.499	2.84504	119.379	7.6614	52.8823	-34.6174	-2.47267
964	9	14	1	AC	54	2011	Fall	2011-09-23	N	12:30:00	12	602659	3.61797e+06	Y	60	4	4	58.7414	24.8764	5.37504	340.499	226.545	14.6853	18.2649	-2.81923	-0.704808
965	9	15	1	AC	76	2011	Fall	2011-09-23	N	12:34:00	12	602664	3.61803e+06	Y	60	4	8	5.48599	-65.5401	299.835	5.37504	281.508	0.685749	15.4457	5.03877	0.629847
966	9	16	1	AC	76	2011	Fall	2011-09-23	N	12:42:00	12	602659	3.61803e+06	N	60	4					299.835	285.271		20.4844
1462	11	0	1	AC	77	2012	Spring	2012-05-18	N	08:08:00	8	602584	3.61806e+06	N	21	0	7	24.7447		152.666		0	3.53496	91.5819	-23.5777	-3.36825
1463	11	1	1	AC	77	2012	Spring	2012-05-18	N	08:15:00	8	602595	3.61804e+06	N	21	0	14	10.8478	-118.754	33.9123	152.666	24.7447	0.77484	68.0042	2.08615	0.149011
1464	11	2	1	AC	77	2012	Spring	2012-05-18	N	08:29:00	8	602601	3.61805e+06	N	21	0	14	0		0	33.9123	21.7192	0	70.0903	0	0
1465	11	3	1	AC	77	2012	Spring	2012-05-18	N	08:43:00	8	602601	3.61805e+06	N	21	0	9	0		0	0	21.7192	0	70.0903	0	0
1466	11	4	1	AC	77	2012	Spring	2012-05-18	N	08:52:00	8	602601	3.61805e+06	N	21	0	9	0		0	0	21.7192	0	70.0903	0	0
1467	11	5	1	AC	77	2012	Spring	2012-05-18	N	09:01:00	9	602601	3.61805e+06	N	21	2	11	0		0	0	21.7192	0	70.0903	0	0
1468	11	6	1	AC	77	2012	Spring	2012-05-18	N	09:12:00	9	602601	3.61805e+06	N	21	2	8	0		0	0	21.7192	0	70.0903	0	0
1469	11	7	1	AC	77	2012	Spring	2012-05-18	N	09:20:00	9	602601	3.61805e+06	N	21	2	10	0		0	0	21.7192	0	70.0903	0	0
1470	11	8	1	AC	77	2012	Spring	2012-05-18	N	09:30:00	9	602601	3.61805e+06	N	21	2	21	12.7389		171.253	0	21.7192	0.606616	70.0903	-10.2729	-0.489186
1471	11	9	1	AC	77	2012	Spring	2012-05-18	N	09:51:00	9	602603	3.61804e+06	N	21	2	10	0		0	171.253	32.0674	0	59.8174	0	0
1472	11	10	1	AC	77	2012	Spring	2012-05-18	N	10:01:00	10	602603	3.61804e+06	N	21	1	13	0		0	0	32.0674	0	59.8174	0	0
1473	11	11	1	AC	77	2012	Spring	2012-05-18	N	10:14:00	10	602603	3.61804e+06	N	21	1	8	0		0	0	32.0674	0	59.8174	0	0
1474	11	12	1	AC	77	2012	Spring	2012-05-18	N	10:22:00	10	602603	3.61804e+06	N	21	1	18	0		0	0	32.0674	0	59.8174	0	0
1475	11	13	1	AC	77	2012	Spring	2012-05-18	N	10:40:00	10	602603	3.61804e+06	N	21	1	15	0		0	0	32.0674	0	59.8174	0	0
1476	11	14	1	AC	77	2012	Spring	2012-05-18	N	10:55:00	10	602603	3.61804e+06	N	21	1	7	29.021		359.486	0	32.0674	4.14586	59.8174	20.7041	2.95773
1477	11	15	1	AC	77	2012	Spring	2012-05-18	N	11:02:00	11	602603	3.61807e+06	N	21	3	12	0		0	359.486	19.4005	0	80.5215	0	0
1478	11	16	1	AC	77	2012	Spring	2012-05-18	N	11:14:00	11	602603	3.61807e+06	N	21	3	21	16.5144		185.829	0	19.4005	0.786402	80.5215	-10.4312	-0.496725
1479	11	17	1	AC	77	2012	Spring	2012-05-18	N	11:35:00	11	602601	3.61805e+06	N	21	3	11	0		0	185.829	21.7192	0	70.0903	0	0
1480	11	18	1	AC	77	2012	Spring	2012-05-18	N	11:46:00	11	602601	3.61805e+06	N	21	3	57	0		0	0	21.7192	0	70.0903	0	0
1481	11	19	1	AC	77	2012	Spring	2012-05-18	N	12:43:00	12	602601	3.61805e+06	N	21	0	12	0		0	0	21.7192	0	70.0903	0	0
1482	11	20	1	AC	77	2012	Spring	2012-05-18	N	12:55:00	12	602601	3.61805e+06	N	21	0	6	0		0	0	21.7192	0	70.0903	0	0
1483	11	21	1	AC	77	2012	Spring	2012-05-18	N	13:01:00	13	602601	3.61805e+06	N	21	1	7	0		0	0	21.7192	0	70.0903	0	0
1484	11	22	1	AC	77	2012	Spring	2012-05-18	N	13:08:00	13	602601	3.61805e+06	N	21	1	12	0		0	0	21.7192	0	70.0903	0	0
1485	11	23	1	AC	77	2012	Spring	2012-05-18	N	13:20:00	13	602601	3.61805e+06	N	21	1	18	0		0	0	21.7192	0	70.0903	0	0
1486	11	24	1	AC	77	2012	Spring	2012-05-18	N	13:38:00	13	602601	3.61805e+06	N	21	1	14	0		0	0	21.7192	0	70.0903	0	0
1487	11	25	1	AC	77	2012	Spring	2012-05-18	N	13:52:00	13	602601	3.61805e+06	N	21	1					0	21.7192		70.0903
1515	12	0	1	AC	76	2012	Spring	2012-05-21	N	13:31:00	13	602653	3.61807e+06	N	23	0	7	42.7998		312.849		0	6.11426	54.3585	41.0728	5.86754
1516	12	1	1	AC	76	2012	Spring	2012-05-21	N	13:38:00	13	602621	3.6181e+06	N	23	0	10	0		0	312.849	42.7998	0	95.4313	0	0
1517	12	2	1	AC	76	2012	Spring	2012-05-21	N	13:48:00	13	602621	3.6181e+06	N	23	0	14	15.634		185.287	0	42.7998	1.11671	95.4313	-11.6437	-0.831696
1518	12	3	1	AC	76	2012	Spring	2012-05-21	N	14:02:00	14	602620	3.61808e+06	N	23	2	10	0		0	185.287	35.5022	0	83.7876	0	0
1519	12	4	1	AC	76	2012	Spring	2012-05-21	N	14:12:00	14	602620	3.61808e+06	N	23	2	13	38.5474		204.003	0	35.5022	2.96518	83.7876	-16.4531	-1.26562
1520	12	5	1	AC	77	2012	Spring	2012-05-21	N	14:25:00	14	602604	3.61805e+06	N	23	2	15	10.3539	-67.7353	136.268	204.003	53.1225	0.690258	67.3345	-10.3513	-0.690089
1521	12	6	1	AC	77	2012	Spring	2012-05-21	N	14:40:00	14	602611	3.61804e+06	N	23	2	11	5.48262	-93.5043	42.7633	136.268	50.589	0.49842	56.9832	0.213973	0.0194521
1522	12	7	1	AC	77	2012	Spring	2012-05-21	N	14:51:00	14	602615	3.61804e+06	N	23	2	11	0		0	42.7633	45.2415	0	57.1972	0	0
1523	12	8	1	AC	77	2012	Spring	2012-05-21	N	15:02:00	15	602615	3.61804e+06	N	23	3	10	0		0	0	45.2415	0	57.1972	0	0
1524	12	9	1	AC	77	2012	Spring	2012-05-21	N	15:12:00	15	602615	3.61804e+06	N	23	3	13	8.37457		337.48	0	45.2415	0.644197	57.1972	7.73818	0.595245
1525	12	10	1	AC	77	2012	Spring	2012-05-21	N	15:25:00	15	602612	3.61805e+06	N	23	3	10	0		0	337.48	44.3782	0	64.9353	0	0
1526	12	11	1	AC	77	2012	Spring	2012-05-21	N	15:35:00	15	602612	3.61805e+06	N	23	3	16	0		0	0	44.3782	0	64.9353	0	0
1527	12	12	1	AC	77	2012	Spring	2012-05-21	N	15:51:00	15	602612	3.61805e+06	N	23	3	11	0		0	0	44.3782	0	64.9353	0	0
1528	12	13	1	AC	77	2012	Spring	2012-05-21	N	16:02:00	16	602612	3.61805e+06	N	23	0	15	0		0	0	44.3782	0	64.9353	0	0
1529	12	14	1	AC	77	2012	Spring	2012-05-21	N	16:17:00	16	602612	3.61805e+06	N	23	0	12	0		0	0	44.3782	0	64.9353	0	0
1530	12	15	1	AC	77	2012	Spring	2012-05-21	N	16:29:00	16	602612	3.61805e+06	N	23	0	11	0		0	0	44.3782	0	64.9353	0	0
1531	12	16	1	AC	77	2012	Spring	2012-05-21	N	16:40:00	16	602612	3.61805e+06	N	23	0	11	0		0	0	44.3782	0	64.9353	0	0
1532	12	17	1	AC	77	2012	Spring	2012-05-21	N	16:51:00	16	602612	3.61805e+06	N	23	0					0	44.3782		64.9353
1538	13	0	1	AC	77	2012	Spring	2012-05-22	N	08:08:00	8	602583	3.61793e+06	N	59	3	12	0		0		0	0	1.51892	0	0
1539	13	1	1	AC	77	2012	Spring	2012-05-22	N	08:20:00	8	602583	3.61793e+06	N	59	3	12	28.8852		24.9342	0	0	2.4071	1.51892	8.49629	0.708024
1540	13	2	1	AC	77	2012	Spring	2012-05-22	N	08:32:00	8	602595	3.61796e+06	N	59	3	10	0		0	24.9342	28.8852	0	10.0152	0	0
1541	13	3	1	AC	77	2012	Spring	2012-05-22	N	08:42:00	8	602595	3.61796e+06	N	59	3	9	19.5622		36.3737	0	28.8852	2.17358	10.0152	2.22701	0.247446
1542	13	4	1	AC	77	2012	Spring	2012-05-22	N	08:51:00	8	602607	3.61797e+06	N	59	3	10	0		0	36.3737	48.2152	0	12.2422	0	0
1543	13	5	1	AC	77	2012	Spring	2012-05-22	N	09:01:00	9	602607	3.61797e+06	N	59	6	12	0		0	0	48.2152	0	12.2422	0	0
1544	13	6	1	AC	77	2012	Spring	2012-05-22	N	09:13:00	9	602607	3.61797e+06	N	59	6	9	0		0	0	48.2152	0	12.2422	0	0
1545	13	7	1	AC	77	2012	Spring	2012-05-22	N	09:22:00	9	602607	3.61797e+06	N	59	6	14	0		0	0	48.2152	0	12.2422	0	0
1546	13	8	1	AC	77	2012	Spring	2012-05-22	N	09:36:00	9	602607	3.61797e+06	N	59	6	11	0		0	0	48.2152	0	12.2422	0	0
1547	13	9	1	AC	77	2012	Spring	2012-05-22	N	09:47:00	9	602607	3.61797e+06	N	59	6	16	0		0	0	48.2152	0	12.2422	0	0
1548	13	10	1	AC	77	2012	Spring	2012-05-22	N	10:03:00	10	602607	3.61797e+06	N	59	1	10	0		0	0	48.2152	0	12.2422	0	0
1549	13	11	1	AC	77	2012	Spring	2012-05-22	N	10:13:00	10	602607	3.61797e+06	N	59	1	12	0		0	0	48.2152	0	12.2422	0	0
1550	13	12	1	AC	77	2012	Spring	2012-05-22	N	10:25:00	10	602607	3.61797e+06	N	59	1	10	0		0	0	48.2152	0	12.2422	0	0
1551	13	13	1	AC	77	2012	Spring	2012-05-22	N	10:35:00	10	602607	3.61797e+06	N	59	1	13	10.7633		200.998	0	48.2152	0.827943	12.2422	-3.85559	-0.296583
1552	13	14	1	AC	77	2012	Spring	2012-05-22	N	10:48:00	10	602603	3.61796e+06	N	59	1	13	37.6057	10.9913	211.989	200.998	37.6057	2.89274	8.38664	-6.86772	-0.528286
1553	13	15	1	AC	77	2012	Spring	2012-05-22	N	11:01:00	11	602583	3.61793e+06	N	59	7	13	0		0	211.989	0	0	1.51892	0	0
1554	13	16	1	AC	77	2012	Spring	2012-05-22	N	11:14:00	11	602583	3.61793e+06	N	59	7	12	0		0	0	0	0	1.51892	0	0
1555	13	17	1	AC	77	2012	Spring	2012-05-22	N	11:26:00	11	602583	3.61793e+06	N	59	7	16	0		0	0	0	0	1.51892	0	0
1556	13	18	1	AC	77	2012	Spring	2012-05-22	N	11:42:00	11	602583	3.61793e+06	N	59	7	11	0		0	0	0	0	1.51892	0	0
1557	13	19	1	AC	77	2012	Spring	2012-05-22	N	11:53:00	11	602583	3.61793e+06	N	59	7	263	143.288		15.3296	0	0	0.54482	1.51892	69.8986	0.265774
1558	13	20	1	AC	77	2012	Spring	2012-05-22	N	16:16:00	16	602621	3.61807e+06	N	59	5	9	0		0	15.3296	143.288	0	71.4175	0	0
1559	13	21	1	AC	77	2012	Spring	2012-05-22	N	16:25:00	16	602621	3.61807e+06	N	59	5	12	0		0	0	143.288	0	71.4175	0	0
1560	13	22	1	AC	77	2012	Spring	2012-05-22	N	16:37:00	16	602621	3.61807e+06	N	59	5	8	0		0	0	143.288	0	71.4175	0	0
1561	13	23	1	AC	77	2012	Spring	2012-05-22	N	16:45:00	16	602621	3.61807e+06	N	59	5	10	0		0	0	143.288	0	71.4175	0	0
1562	13	24	1	AC	77	2012	Spring	2012-05-22	N	16:55:00	16	602621	3.61807e+06	N	59	5					0	143.288		71.4175
1569	14	0	1	AC	77	2012	Spring	2012-05-23	N	14:01:00	14	602616	3.618e+06	N	33	2	10	0		0		0	0	25.38	0	0
1570	14	1	1	AC	77	2012	Spring	2012-05-23	N	14:11:00	14	602616	3.618e+06	N	33	2	13	0		0	0	0	0	25.38	0	0
1571	14	2	1	AC	77	2012	Spring	2012-05-23	N	14:24:00	14	602616	3.618e+06	N	33	2	10	0		0	0	0	0	25.38	0	0
1572	14	3	1	AC	77	2012	Spring	2012-05-23	N	14:34:00	14	602616	3.618e+06	N	33	2	11	0		0	0	0	0	25.38	0	0
1573	14	4	1	AC	77	2012	Spring	2012-05-23	N	14:45:00	14	602616	3.618e+06	N	33	2	16	0		0	0	0	0	25.38	0	0
1574	14	5	1	AC	77	2012	Spring	2012-05-23	N	15:01:00	15	602616	3.618e+06	N	33	6	14	0		0	0	0	0	25.38	0	0
1575	14	6	1	AC	77	2012	Spring	2012-05-23	N	15:15:00	15	602616	3.618e+06	N	33	6	15	0		0	0	0	0	25.38	0	0
1576	14	7	1	AC	77	2012	Spring	2012-05-23	N	15:30:00	15	602616	3.618e+06	N	33	6	15	0		0	0	0	0	25.38	0	0
1577	14	8	1	AC	77	2012	Spring	2012-05-23	N	15:45:00	15	602616	3.618e+06	N	33	6	10	0		0	0	0	0	25.38	0	0
1578	14	9	1	AC	77	2012	Spring	2012-05-23	N	15:55:00	15	602616	3.618e+06	N	33	6	7	0		0	0	0	0	25.38	0	0
1579	14	10	1	AC	77	2012	Spring	2012-05-23	N	16:02:00	16	602616	3.618e+06	N	33	2	11	0		0	0	0	0	25.38	0	0
1580	14	11	1	AC	77	2012	Spring	2012-05-23	N	16:13:00	16	602616	3.618e+06	N	33	2	10	0		0	0	0	0	25.38	0	0
1581	14	12	1	AC	77	2012	Spring	2012-05-23	N	16:23:00	16	602616	3.618e+06	N	33	2	15	0		0	0	0	0	25.38	0	0
1582	14	13	1	AC	77	2012	Spring	2012-05-23	N	16:38:00	16	602616	3.618e+06	N	33	2	10	0		0	0	0	0	25.38	0	0
1583	14	14	1	AC	77	2012	Spring	2012-05-23	N	16:48:00	16	602616	3.618e+06	N	33	2	18	0		0	0	0	0	25.38	0	0
1584	14	15	1	AC	77	2012	Spring	2012-05-23	N	17:06:00	17	602616	3.618e+06	N	33	1	7	0		0	0	0	0	25.38	0	0
1585	14	16	1	AC	77	2012	Spring	2012-05-23	N	17:13:00	17	602616	3.618e+06	N	33	1	10	0		0	0	0	0	25.38	0	0
1586	14	17	1	AC	77	2012	Spring	2012-05-23	N	17:23:00	17	602616	3.618e+06	N	33	1	15	0		0	0	0	0	25.38	0	0
1587	14	18	1	AC	77	2012	Spring	2012-05-23	N	17:38:00	17	602616	3.618e+06	N	33	1	10	0		0	0	0	0	25.38	0	0
1588	14	19	1	AC	77	2012	Spring	2012-05-23	N	17:48:00	17	602616	3.618e+06	N	33	1					0	0		25.38
1623	15	0	1	SW	81	2012	Summer	2012-06-01	N	08:07:00	8	602526	3.61798e+06	N	102	2	48	7.92904		59.1659		0	0.165188	16.7918	6.49903	0.135396
1624	15	1	1	SW	81	2012	Summer	2012-06-01	N	08:55:00	8	602532	3.61799e+06	N	102	2					59.1659	7.92904		23.2908	16.661
1679	16	0	1	AC	77	2012	Summer	2012-06-17	Y	17:01:00	17	602612	3.61802e+06	N	7	0	10	0		0		0	0	39.9518	0	0
1680	16	1	1	AC	77	2012	Summer	2012-06-17	Y	17:11:00	17	602612	3.61802e+06	N	7	0	12	0		0	0	0	0	39.9518	0	0
1681	16	2	1	AC	77	2012	Summer	2012-06-17	Y	17:23:00	17	602612	3.61802e+06	N	7	0	17	0		0	0	0	0	39.9518	0	0
1682	16	3	1	AC	77	2012	Summer	2012-06-17	Y	17:40:00	17	602612	3.61802e+06	N	7	0	13	0		0	0	0	0	39.9518	0	0
1683	16	4	1	AC	77	2012	Summer	2012-06-17	Y	17:53:00	17	602612	3.61802e+06	N	7	0					0	0		39.9518
1684	17	0	1	AC	77	2012	Summer	2012-06-18	N	08:07:00	8	602597	3.61798e+06	N	37	1	24	40.1865		25.1587		0	1.67444	25.5619	13.6399	0.568329
1685	17	1	1	AC	77	2012	Summer	2012-06-18	N	08:31:00	8	602614	3.61802e+06	N	37	1	20	0		0	25.1587	40.1865	0	39.2018	0	0
1686	17	2	1	AC	77	2012	Summer	2012-06-18	N	08:51:00	8	602614	3.61802e+06	N	37	1	10	0		0	0	40.1865	0	39.2018	0	0
1687	17	3	1	AC	77	2012	Summer	2012-06-18	N	09:01:00	9	602614	3.61802e+06	N	37	8	10	0		0	0	40.1865	0	39.2018	0	0
1688	17	4	1	AC	77	2012	Summer	2012-06-18	N	09:11:00	9	602614	3.61802e+06	N	37	8	10	0		0	0	40.1865	0	39.2018	0	0
1689	17	5	1	AC	77	2012	Summer	2012-06-18	N	09:21:00	9	602614	3.61802e+06	N	37	8	10	0		0	0	40.1865	0	39.2018	0	0
1690	17	6	1	AC	77	2012	Summer	2012-06-18	N	09:31:00	9	602614	3.61802e+06	N	37	8	11	0		0	0	40.1865	0	39.2018	0	0
1691	17	7	1	AC	77	2012	Summer	2012-06-18	N	09:42:00	9	602614	3.61802e+06	N	37	8	19	0		0	0	40.1865	0	39.2018	0	0
1692	17	8	1	AC	77	2012	Summer	2012-06-18	N	10:01:00	10	602614	3.61802e+06	N	37	8	12	0		0	0	40.1865	0	39.2018	0	0
1693	17	9	1	AC	77	2012	Summer	2012-06-18	N	10:13:00	10	602614	3.61802e+06	N	37	8	10	0		0	0	40.1865	0	39.2018	0	0
1694	17	10	1	AC	77	2012	Summer	2012-06-18	N	10:23:00	10	602614	3.61802e+06	N	37	8	10	0		0	0	40.1865	0	39.2018	0	0
1695	17	11	1	AC	77	2012	Summer	2012-06-18	N	10:33:00	10	602614	3.61802e+06	N	37	8	10	0		0	0	40.1865	0	39.2018	0	0
1696	17	12	1	AC	77	2012	Summer	2012-06-18	N	10:43:00	10	602614	3.61802e+06	N	37	8	18	0		0	0	40.1865	0	39.2018	0	0
1697	17	13	1	AC	77	2012	Summer	2012-06-18	N	11:01:00	11	602614	3.61802e+06	N	37	1	10	0		0	0	40.1865	0	39.2018	0	0
1698	17	14	1	AC	77	2012	Summer	2012-06-18	N	11:11:00	11	602614	3.61802e+06	N	37	1	10	0		0	0	40.1865	0	39.2018	0	0
1699	17	15	1	AC	77	2012	Summer	2012-06-18	N	11:21:00	11	602614	3.61802e+06	N	37	1	15	0		0	0	40.1865	0	39.2018	0	0
1700	17	16	1	AC	77	2012	Summer	2012-06-18	N	11:36:00	11	602614	3.61802e+06	N	37	1	18	0		0	0	40.1865	0	39.2018	0	0
1701	17	17	1	AC	77	2012	Summer	2012-06-18	N	11:54:00	11	602614	3.61802e+06	N	37	1	7	0		0	0	40.1865	0	39.2018	0	0
1702	17	18	1	AC	77	2012	Summer	2012-06-18	N	12:01:00	12	602614	3.61802e+06	N	37	1	10	0		0	0	40.1865	0	39.2018	0	0
1703	17	19	1	AC	77	2012	Summer	2012-06-18	N	12:11:00	12	602614	3.61802e+06	N	37	1	10	0		0	0	40.1865	0	39.2018	0	0
1704	17	20	1	AC	77	2012	Summer	2012-06-18	N	12:21:00	12	602614	3.61802e+06	N	37	1	13	0		0	0	40.1865	0	39.2018	0	0
1705	17	21	1	AC	77	2012	Summer	2012-06-18	N	12:34:00	12	602614	3.61802e+06	N	37	1	10	0		0	0	40.1865	0	39.2018	0	0
1706	17	22	1	AC	77	2012	Summer	2012-06-18	N	12:44:00	12	602614	3.61802e+06	N	37	1	17	0		0	0	40.1865	0	39.2018	0	0
1707	17	23	1	AC	77	2012	Summer	2012-06-18	N	13:01:00	13	602614	3.61802e+06	N	37	7	13	0		0	0	40.1865	0	39.2018	0	0
1708	17	24	1	AC	77	2012	Summer	2012-06-18	N	13:14:00	13	602614	3.61802e+06	N	37	7	22	0		0	0	40.1865	0	39.2018	0	0
1709	17	25	1	AC	77	2012	Summer	2012-06-18	N	13:36:00	13	602614	3.61802e+06	N	37	7	15	0		0	0	40.1865	0	39.2018	0	0
1710	17	26	1	AC	77	2012	Summer	2012-06-18	N	13:51:00	13	602614	3.61802e+06	N	37	7	10	0		0	0	40.1865	0	39.2018	0	0
1711	17	27	1	AC	77	2012	Summer	2012-06-18	N	14:01:00	14	602614	3.61802e+06	N	37	3	11	0		0	0	40.1865	0	39.2018	0	0
1712	17	28	1	AC	77	2012	Summer	2012-06-18	N	14:12:00	14	602614	3.61802e+06	N	37	3	10	0		0	0	40.1865	0	39.2018	0	0
1713	17	29	1	AC	77	2012	Summer	2012-06-18	N	14:22:00	14	602614	3.61802e+06	N	37	3	10	0		0	0	40.1865	0	39.2018	0	0
1714	17	30	1	AC	77	2012	Summer	2012-06-18	N	14:32:00	14	602614	3.61802e+06	N	37	3	13	21.3274		140.356	0	40.1865	1.64057	39.2018	-21.2342	-1.6334
1715	17	31	1	AC	77	2012	Summer	2012-06-18	N	14:45:00	14	602628	3.618e+06	N	37	3	136	21.3274	180	320.356	140.356	36.6064	0.156819	17.9676	21.2342	0.156134
1716	17	32	1	AC	77	2012	Summer	2012-06-18	N	17:01:00	17	602614	3.61802e+06	N	37	0	58	0		0	320.356	40.1865	0	39.2018	0	0
1717	17	33	1	AC	77	2012	Summer	2012-06-18	N	17:59:00	17	602614	3.61802e+06	N	37	0					0	40.1865		39.2018
1812	18	0	1	AC	77	2012	Summer	2012-07-07	Y	12:07:00	12	602612	3.61802e+06	N	7	2	10	0		0		0	0	39.3588	0	0
1813	18	1	1	AC	77	2012	Summer	2012-07-07	Y	12:17:00	12	602612	3.61802e+06	N	7	2	10	0		0	0	0	0	39.3588	0	0
1814	18	2	1	AC	77	2012	Summer	2012-07-07	Y	12:27:00	12	602612	3.61802e+06	N	7	2	10	0		0	0	0	0	39.3588	0	0
1815	18	3	1	AC	77	2012	Summer	2012-07-07	Y	12:37:00	12	602612	3.61802e+06	N	7	2	10	0		0	0	0	0	39.3588	0	0
1816	18	4	1	AC	77	2012	Summer	2012-07-07	Y	12:47:00	12	602612	3.61802e+06	N	7	2					0	0		39.3588
1862	19	0	1	SW	83	2012	Summer	2012-07-10	N	12:04:00	12	602510	3.61789e+06	N	46	1	17	0		0		0	0	4.85153	0	0
1863	19	1	1	SW	83	2012	Summer	2012-07-10	N	12:21:00	12	602510	3.61789e+06	N	46	1	21	0		0	0	0	0	4.85153	0	0
1864	19	2	1	SW	83	2012	Summer	2012-07-10	N	12:42:00	12	602510	3.61789e+06	N	46	1					0	0		4.85153
38	20	0	2	ST	49	2011	Summer	2011-07-24	Y	13:06:00	13	601967	3.61844e+06	N	11	2	16	9.40239		356.257		0	0.587649	217.634	8.65393	0.540871
39	20	1	2	ST	49	2011	Summer	2011-07-24	Y	13:22:00	13	601966	3.61845e+06	N	11	2	111				0	9.40239	0	226.288		0
377	21	0	4	BC	8	2011	Summer	2011-08-09	N	15:13:00	15	602317	3618729	N			18	120.002		167.318		0	6.66677	191.319	-33.7849	-1.87694
378	21	1	4	SW	78	2011	Summer	2011-08-09	N	15:31:00	15	602343	3.61861e+06	N	39	5	64	99.0128	-136.548	30.7704	167.318	120.002	1.54707	157.534	85.0494	1.3289
379	21	2	4	SW	78	2011	Summer	2011-08-09	N	16:35:00	16	602394	3618697	N	39	2	13	147.088	168.837	199.607	30.7704	83.3847	11.3144	242.584	-97.3035	-7.48488
380	21	3	4	SW	78	2011	Summer	2011-08-09	N	16:48:00	16	602345	3.61856e+06	N	39	2					0	172.784		145.28
1488	8	0	5	SW	81	2012	Spring	2012-05-18	N	12:08:00	12	602434	3.61817e+06	N	40	5	11	24.4528		185.966		0	2.22298	132.597	-24.4196	-2.21996
1489	8	1	5	SW	81	2012	Spring	2012-05-18	N	12:19:00	12	602432	3.61815e+06	N	40	5	14	0		0	185.966	24.4528	0	108.177	0	0
1490	8	2	5	SW	81	2012	Spring	2012-05-18	N	12:33:00	12	602432	3.61815e+06	N	40	5	268				0	24.4528	0	108.177		0
1166	22	0	5	AC	75	2011	Fall	2011-10-21	N	10:50:00	10	602593	3.61832e+06	N	66	12	12	0		0		0	0	98.7069	0	0
1167	22	1	5	AC	75	2011	Fall	2011-10-21	N	11:02:00	11	602593	3.61832e+06	N	66	5	11	0		0	0	0	0	98.7069	0	0
1168	22	2	5	AC	75	2011	Fall	2011-10-21	N	11:13:00	11	602593	3.61832e+06	N	66	5	12	0		0	0	0	0	98.7069	0	0
1169	22	3	5	AC	75	2011	Fall	2011-10-21	N	11:25:00	11	602593	3.61832e+06	N	66	5	15	9.2787		19.9329	0	0	0.61858	98.7069	-6.29364	-0.419576
1170	22	4	5	AC	75	2011	Fall	2011-10-21	N	11:40:00	11	602597	3.61833e+06	N	66	5	10	0		0	19.9329	9.2787	0	92.4133	0	0
1171	22	5	5	AC	75	2011	Fall	2011-10-21	N	11:50:00	11	602597	3.61833e+06	N	66	5	11	0		0	0	9.2787	0	92.4133	0	0
1172	22	6	5	AC	75	2011	Fall	2011-10-21	N	12:01:00	12	602597	3.61833e+06	N	66	3	10	0		0	0	9.2787	0	92.4133	0	0
1173	22	7	5	AC	75	2011	Fall	2011-10-21	N	12:11:00	12	602597	3.61833e+06	N	66	3	10	0		0	0	9.2787	0	92.4133	0	0
1174	22	8	5	AC	75	2011	Fall	2011-10-21	N	12:21:00	12	602597	3.61833e+06	N	66	3	17	0		0	0	9.2787	0	92.4133	0	0
1175	22	9	5	AC	75	2011	Fall	2011-10-21	N	12:38:00	12	602597	3.61833e+06	N	66	3	11	0		0	0	9.2787	0	92.4133	0	0
1176	22	10	5	AC	75	2011	Fall	2011-10-21	N	12:49:00	12	602597	3.61833e+06	N	66	3	13	0		0	0	9.2787	0	92.4133	0	0
1177	22	11	5	AC	75	2011	Fall	2011-10-21	N	13:02:00	13	602597	3.61833e+06	N	66	8	11	0		0	0	9.2787	0	92.4133	0	0
1178	22	12	5	AC	75	2011	Fall	2011-10-21	N	13:13:00	13	602597	3.61833e+06	N	66	8	19	0		0	0	9.2787	0	92.4133	0	0
1179	22	13	5	AC	75	2011	Fall	2011-10-21	N	13:32:00	13	602597	3.61833e+06	N	66	8	11	0		0	0	9.2787	0	92.4133	0	0
1180	22	14	5	AC	75	2011	Fall	2011-10-21	N	13:43:00	13	602597	3.61833e+06	N	66	8	10	0		0	0	9.2787	0	92.4133	0	0
1181	22	15	5	AC	75	2011	Fall	2011-10-21	N	13:53:00	13	602597	3.61833e+06	N	66	8	13	0		0	0	9.2787	0	92.4133	0	0
1182	22	16	5	AC	75	2011	Fall	2011-10-21	N	14:06:00	14	602597	3.61833e+06	N	66	8	13	0		0	0	9.2787	0	92.4133	0	0
1183	22	17	5	AC	75	2011	Fall	2011-10-21	N	14:19:00	14	602597	3.61833e+06	N	66	8	13	0		0	0	9.2787	0	92.4133	0	0
1184	22	18	5	AC	75	2011	Fall	2011-10-21	N	14:32:00	14	602597	3.61833e+06	N	66	8	10	0		0	0	9.2787	0	92.4133	0	0
1185	22	19	5	AC	75	2011	Fall	2011-10-21	N	14:42:00	14	602597	3.61833e+06	N	66	8	8	0		0	0	9.2787	0	92.4133	0	0
1186	22	20	5	AC	75	2011	Fall	2011-10-21	N	14:50:00	14	602597	3.61833e+06	N	66	8					0	9.2787		92.4133
1187	23	0	5	AC	56	2011	Fall	2011-10-22	Y	12:30:00	12	602717	3.61835e+06	N	13	2	10	0		0		0	0	17.1303	0	0
1188	23	1	5	AC	56	2011	Fall	2011-10-22	Y	12:40:00	12	602717	3.61835e+06	N	13	2	10	0		0	0	0	0	17.1303	0	0
1189	23	2	5	AC	56	2011	Fall	2011-10-22	Y	12:50:00	12	602717	3.61835e+06	N	13	2	12	3.53102		76.4713	0	0	0.294251	17.1303	3.21856	0.268213
1190	23	3	5	AC	56	2011	Fall	2011-10-22	Y	13:02:00	13	602721	3.61835e+06	N	13	0	10	0		0	76.4713	3.53102	0	20.3489	0	0
1191	23	4	5	AC	56	2011	Fall	2011-10-22	Y	13:12:00	13	602721	3.61835e+06	N	13	0	10	0		0	0	3.53102	0	20.3489	0	0
1192	23	5	5	AC	56	2011	Fall	2011-10-22	Y	13:22:00	13	602721	3.61835e+06	N	13	0	10	0		0	0	3.53102	0	20.3489	0	0
1193	23	6	5	AC	56	2011	Fall	2011-10-22	Y	13:32:00	13	602721	3.61835e+06	N	13	0	18	0		0	0	3.53102	0	20.3489	0	0
1194	23	7	5	AC	56	2011	Fall	2011-10-22	Y	13:50:00	13	602721	3.61835e+06	Y	13	0	17	176.902		193.604	0	3.53102	10.406	20.3489	7.7311	0.454771
1195	23	8	5	AC	75	2011	Fall	2011-10-22	Y	14:07:00	14	602679	3.61818e+06	Y	13	1	10	0		0	193.604	175.32	0	28.08	0	0
1196	23	9	5	AC	75	2011	Fall	2011-10-22	Y	14:17:00	14	602679	3.61818e+06	N	13	1	10	0		0	0	175.32	0	28.08	0	0
1197	23	10	5	AC	75	2011	Fall	2011-10-22	Y	14:27:00	14	602679	3.61818e+06	N	13	1	13	0		0	0	175.32	0	28.08	0	0
1198	23	11	5	AC	75	2011	Fall	2011-10-22	Y	14:40:00	14	602679	3.61818e+06	N	13	1	10	0		0	0	175.32	0	28.08	0	0
1199	23	12	5	AC	75	2011	Fall	2011-10-22	Y	14:50:00	14	602679	3.61818e+06	N	13	1	12	0		0	0	175.32	0	28.08	0	0
1200	23	13	5	AC	75	2011	Fall	2011-10-22	Y	15:02:00	15	602679	3.61818e+06	N	13	4	10	0		0	0	175.32	0	28.08	0	0
1201	23	14	5	AC	75	2011	Fall	2011-10-22	Y	15:12:00	15	602679	3.61818e+06	N	13	4	14	0		0	0	175.32	0	28.08	0	0
1202	23	15	5	AC	75	2011	Fall	2011-10-22	Y	15:26:00	15	602679	3.61818e+06	N	13	4	9	75.5164		277.602	0	175.32	8.39071	28.08	74.2562	8.25069
1203	23	16	5	AC	75	2011	Fall	2011-10-22	Y	15:35:00	15	602604	3.61819e+06	N	13	4	12	20.692	-19.2303	258.372	277.602	196.814	1.72434	102.336	20.5758	1.71465
1204	23	17	5	AC	75	2011	Fall	2011-10-22	Y	15:47:00	15	602584	3.61818e+06	N	13	4	10	0		0	258.372	212.343	0	122.912	0	0
1205	23	18	5	AC	75	2011	Fall	2011-10-22	Y	15:57:00	15	602584	3.61818e+06	N	13	4	4	0		0	0	212.343	0	122.912	0	0
1206	23	19	5	AC	75	2011	Fall	2011-10-22	Y	16:01:00	16	602584	3.61818e+06	N	13	0	10	0		0	0	212.343	0	122.912	0	0
1207	23	20	5	AC	75	2011	Fall	2011-10-22	Y	16:11:00	16	602584	3.61818e+06	N	13	0	15	76.1721		228.63	0	212.343	5.07814	122.912	-11.1079	-0.740528
1208	23	21	5	SW	81	2011	Fall	2011-10-22	Y	16:26:00	16	602527	3.61813e+06	N	59	6	12	11.4381	97.9152	326.546	228.63	287.705	0.953175	111.804	6.80672	0.567227
1209	23	22	5	SW	81	2011	Fall	2011-10-22	Y	16:38:00	16	602520	3.61814e+06	N	59	6	11	22.3633	45.4062	11.9518	326.546	284.94	2.03303	118.611	22.2662	2.0242
1210	23	23	5	SW	81	2011	Fall	2011-10-22	Y	16:49:00	16	602525	3.61816e+06	N	59	6					11.9518	266.178		140.877
1211	24	0	5	AC	75	2011	Fall	2011-10-23	Y	08:20:00	8	602601	3.61832e+06	N	9	0	14	0		0		0	0	91.1956	0	0
1212	24	1	5	AC	75	2011	Fall	2011-10-23	Y	08:34:00	8	602601	3.61832e+06	N	9	0	13	0		0	0	0	0	91.1956	0	0
1213	24	2	5	AC	75	2011	Fall	2011-10-23	Y	08:47:00	8	602601	3.61832e+06	N	9	0	10	0		0	0	0	0	91.1956	0	0
1214	24	3	5	AC	75	2011	Fall	2011-10-23	Y	08:57:00	8	602601	3.61832e+06	N	9	0	10	0		0	0	0	0	91.1956	0	0
1215	24	4	5	AC	75	2011	Fall	2011-10-23	Y	09:07:00	9	602601	3.61832e+06	N	9	0	10	0		0	0	0	0	91.1956	0	0
1216	24	5	5	AC	75	2011	Fall	2011-10-23	Y	09:17:00	9	602601	3.61832e+06	N	9	0	10	0		0	0	0	0	91.1956	0	0
1217	24	6	5	AC	75	2011	Fall	2011-10-23	Y	09:27:00	9	602601	3.61832e+06	N	9	0	10	0		0	0	0	0	91.1956	0	0
1218	24	7	5	AC	75	2011	Fall	2011-10-23	Y	09:37:00	9	602601	3.61832e+06	N	9	0	20	0		0	0	0	0	91.1956	0	0
1219	24	8	5	AC	75	2011	Fall	2011-10-23	Y	09:57:00	9	602601	3.61832e+06	N	9	0	5	0		0	0	0	0	91.1956	0	0
1220	24	9	5	AC	75	2011	Fall	2011-10-23	Y	10:02:00	10	602601	3.61832e+06	N	9	1	10	0		0	0	0	0	91.1956	0	0
1221	24	10	5	AC	75	2011	Fall	2011-10-23	Y	10:12:00	10	602601	3.61832e+06	N	9	1	14	0		0	0	0	0	91.1956	0	0
1222	24	11	5	AC	75	2011	Fall	2011-10-23	Y	10:26:00	10	602601	3.61832e+06	N	9	1	10	0		0	0	0	0	91.1956	0	0
1223	24	12	5	AC	75	2011	Fall	2011-10-23	Y	10:36:00	10	602601	3.61832e+06	N	9	1	8	0		0	0	0	0	91.1956	0	0
1224	24	13	5	AC	75	2011	Fall	2011-10-23	Y	10:44:00	10	602601	3.61832e+06	N	9	1	22	0		0	0	0	0	91.1956	0	0
1225	24	14	5	AC	75	2011	Fall	2011-10-23	Y	11:06:00	11	602601	3.61832e+06	N	9	0	10	0		0	0	0	0	91.1956	0	0
1226	24	15	5	AC	75	2011	Fall	2011-10-23	Y	11:16:00	11	602601	3.61832e+06	N	9	0	12	0		0	0	0	0	91.1956	0	0
1227	24	16	5	AC	75	2011	Fall	2011-10-23	Y	11:28:00	11	602601	3.61832e+06	N	9	0	10	0		0	0	0	0	91.1956	0	0
1228	24	17	5	AC	75	2011	Fall	2011-10-23	Y	11:38:00	11	602601	3.61832e+06	N	9	0	10	0		0	0	0	0	91.1956	0	0
1229	24	18	5	AC	75	2011	Fall	2011-10-23	Y	11:48:00	11	602601	3.61832e+06	N	9	0	15	0		0	0	0	0	91.1956	0	0
1230	24	19	5	AC	75	2011	Fall	2011-10-23	Y	12:03:00	12	602601	3.61832e+06	N	9	0	10	0		0	0	0	0	91.1956	0	0
1231	24	20	5	AC	75	2011	Fall	2011-10-23	Y	12:13:00	12	602601	3.61832e+06	N	9	0	7	0		0	0	0	0	91.1956	0	0
1232	24	21	5	AC	75	2011	Fall	2011-10-23	Y	12:20:00	12	602601	3.61832e+06	N	9	5	20	0		0	0	0	0	91.1956	0	0
1233	24	22	5	AC	75	2011	Fall	2011-10-23	Y	12:40:00	12	602601	3.61832e+06	N	9	5	10	0		0	0	0	0	91.1956	0	0
1234	24	23	5	AC	75	2011	Fall	2011-10-23	Y	12:50:00	12	602601	3.61832e+06	N	9	5	14	0		0	0	0	0	91.1956	0	0
1235	24	24	5	AC	75	2011	Fall	2011-10-23	Y	13:04:00	13	602601	3.61832e+06	N	9	0	10	35.5587		146.873	0	0	3.55587	91.1956	-15.7426	-1.57426
1236	24	25	5	AC	75	2011	Fall	2011-10-23	Y	13:14:00	13	602621	3.61829e+06	N	9	0	15	188.214	65.5269	212.4	146.873	35.5587	12.5476	75.453	33.4288	2.22859
1237	24	26	5	SW	81	2011	Fall	2011-10-23	Y	13:29:00	13	602520	3.61813e+06	N	37	0	15	117.031	134.355	346.755	212.4	205.509	7.80208	108.882	97.3822	6.49214
1238	24	27	5	SW	75	2011	Fall	2011-10-23	Y	13:44:00	13	602493	3.61825e+06	N	37	9	12	84.1362	-120.393	226.362	346.755	131.549	7.01135	206.264	-60.4441	-5.03701
1239	24	28	5	SW	81	2011	Fall	2011-10-23	Y	13:56:00	13	602432	3.61819e+06	Y	37	9	37	223.594	-63.7651	162.597	226.362	215.053	6.04309	145.82	-135.489	-3.66187
1240	24	29	5	SW	81	2011	Fall	2011-10-23	Y	14:33:00	14	602499	3.61797e+06	Y	37	9	10	1.3919	66.997	229.594	162.597	360.98	0.13919	10.3305	0.999858	0.0999858
1241	24	30	5	SW	81	2011	Fall	2011-10-23	Y	14:43:00	14	602498	3.61797e+06	N	37	9	10	0		0	229.594	362.146	0	11.3304	0	0
1242	24	31	5	SW	81	2011	Fall	2011-10-23	Y	14:53:00	14	602498	3.61797e+06	N	37	3	11	88.2378		305.897	0	362.146	8.02162	11.3304	3.73895	0.339904
1243	24	32	5	SW	81	2011	Fall	2011-10-23	Y	15:04:00	15	602426	3.61803e+06	Y	37	3	11	103.084	55.3018	1.199	305.897	343.204	9.37125	15.0693	71.3803	6.48911
1244	24	33	5	SW	81	2011	Fall	2011-10-23	Y	15:15:00	15	602429	3.61813e+06	Y	37	3	24	64.2805	97.2009	98.3999	1.199	258.419	2.67836	86.4496	3.25907	0.135795
1246	24	34	5	SW	81	2011	Fall	2011-10-23	Y	15:39:00	15	602492	3.61812e+06	N	37	3	11	0		0	98.3999	229.278	0	89.7087	0	0
1247	24	35	5	SW	81	2011	Fall	2011-10-23	Y	15:50:00	15	602492	3.61812e+06	N	37	0	12	43.812		71.4131	0	229.278	3.651	89.7087	25.3538	2.11282
1248	24	36	5	SW	81	2011	Fall	2011-10-23	Y	16:02:00	16	602534	3.61813e+06	N	37	0	10	7.93343	-177.468	253.945	71.4131	199.497	0.793343	115.063	-5.10186	-0.510186
1249	24	37	5	SW	81	2011	Fall	2011-10-23	Y	16:12:00	16	602526	3.61813e+06	N	37	0	10	0		0	253.945	204.242	0	109.961	0	0
1250	24	38	5	SW	81	2011	Fall	2011-10-23	Y	16:22:00	16	602526	3.61813e+06	N	37	0	13	0		0	0	204.242	0	109.961	0	0
1251	24	39	5	SW	81	2011	Fall	2011-10-23	Y	16:35:00	16	602526	3.61813e+06	N	37	0					0	204.242		109.961
1303	25	0	5	AC	81	2011	Fall	2011-11-09	N	08:02:00	8	602559	3.61806e+06	N	40	0	12	0		0		0	0	77.364	0	0
1304	25	1	5	AC	81	2011	Fall	2011-11-09	N	08:14:00	8	602559	3.61806e+06	N	40	0	12	0		0	0	0	0	77.364	0	0
1305	25	2	5	AC	81	2011	Fall	2011-11-09	N	08:26:00	8	602559	3.61806e+06	N	40	0	12	0		0	0	0	0	77.364	0	0
1306	25	3	5	AC	81	2011	Fall	2011-11-09	N	08:38:00	8	602559	3.61806e+06	N	40	0	12	0		0	0	0	0	77.364	0	0
1307	25	4	5	AC	81	2011	Fall	2011-11-09	N	08:50:00	8	602559	3.61806e+06	N	40	0	12	0		0	0	0	0	77.364	0	0
1308	25	5	5	AC	81	2011	Fall	2011-11-09	N	09:02:00	9	602559	3.61806e+06	N	40	5	12	0		0	0	0	0	77.364	0	0
1309	25	6	5	AC	81	2011	Fall	2011-11-09	N	09:14:00	9	602559	3.61806e+06	N	40	5	12	0		0	0	0	0	77.364	0	0
1310	25	7	5	AC	81	2011	Fall	2011-11-09	N	09:26:00	9	602559	3.61806e+06	N	40	5	12	0		0	0	0	0	77.364	0	0
1311	25	8	5	AC	81	2011	Fall	2011-11-09	N	09:38:00	9	602559	3.61806e+06	N	40	5	12	271		15	0	0	22.5833	77.364	-13.8067	-1.15056
1312	25	9	5	AC	75	2011	Fall	2011-11-09	N	09:50:00	9	602629	3.61833e+06	N	40	5	24	272.48	-160.864	214.136	15	271	11.3533	63.5573	5.07911	0.211629
1313	25	10	5	SW	81	2011	Fall	2011-11-09	N	10:14:00	10	602476	3.6181e+06	N	19	0	12	5.0813	-127.24	86.8954	214.136	90.3467	0.423442	68.6365	1.26831	0.105692
1314	25	11	5	SW	81	2011	Fall	2011-11-09	N	10:26:00	10	602481	3.6181e+06	N	19	0	12	4.03477	119.501	206.397	86.8954	85.8395	0.336231	69.9048	-3.89642	-0.324702
1315	25	12	5	SW	81	2011	Fall	2011-11-09	N	10:38:00	10	602479	3.6181e+06	N	19	0	12	0		0	206.397	86.0206	0	66.0083	0	0
1316	25	13	5	SW	81	2011	Fall	2011-11-09	N	10:50:00	10	602479	3.6181e+06	N	19	0	12	14.8576		223.772	0	86.0206	1.23813	66.0083	-12.5416	-1.04513
1317	25	14	5	SW	81	2011	Fall	2011-11-09	N	11:02:00	11	602469	3.61809e+06	N	19	1	12	18.747	176.315	40.0869	223.772	92.4578	1.56225	53.4668	16.438	1.36983
1318	25	15	5	SW	81	2011	Fall	2011-11-09	N	11:14:00	11	602481	3.6181e+06	N	19	1	12	0		0	40.0869	85.8395	0	69.9048	0	0
1319	25	16	5	SW	81	2011	Fall	2011-11-09	N	11:26:00	11	602481	3.6181e+06	N	19	1	12	42.4532		330.547	0	85.8395	3.53777	69.9048	32.1359	2.67799
1320	25	17	5	SW	81	2011	Fall	2011-11-09	N	11:38:00	11	602460	3.61814e+06	N	19	1	12	0		0	330.547	122.936	0	102.041	0	0
1321	25	18	5	SW	81	2011	Fall	2011-11-09	N	11:50:00	11	602460	3.61814e+06	N	19	1					0	122.936		102.041
1406	26	0	5	SW	81	2012	Spring	2012-03-30	N	08:30:00	8	602450	3.61818e+06	N			15	2.70459		180.583		0	0.180306	137.041	-2.65698	-0.177132
1407	26	1	5	SW	81	2012	Spring	2012-03-30	N	08:45:00	8	602450	3.61817e+06	N			15	10.5718	-123.243	57.3391	180.583	2.70459	0.704789	134.384	7.34518	0.489678
1408	26	2	5	SW	81	2012	Spring	2012-03-30	N	09:00:00	9	602459	3.61818e+06	N			15	19.5679	148.414	205.753	57.3391	9.36642	1.30452	141.729	-18.9528	-1.26352
1409	26	3	5	SW	81	2012	Spring	2012-03-30	N	09:15:00	9	602450	3.61816e+06	N			15	16.6132	175.541	21.2939	205.753	14.6282	1.10754	122.776	16.3636	1.0909
1410	26	4	5	SW	81	2012	Spring	2012-03-30	N	09:30:00	9	602456	3.61818e+06	N			15	66.0067	103.766	125.06	21.2939	6.46068	4.40045	139.139	-26.4668	-1.76446
1411	26	5	5	SW	81	2012	Spring	2012-03-30	N	09:45:00	9	602510	3.61814e+06	N			15	8.05691	17.0763	142.136	125.06	70.8925	0.537127	112.673	-4.85303	-0.323536
1412	26	6	5	SW	81	2012	Spring	2012-03-30	N	10:00:00	10	602515	3.61813e+06	N			15	21.1597	-179.79	322.346	142.136	78.4847	1.41065	107.82	13.3956	0.89304
1413	26	7	5	SW	81	2012	Spring	2012-03-30	N	10:15:00	10	602502	3.61815e+06	N			15	14.9762	167.485	129.831	322.346	58.8432	0.998412	121.215	-6.90115	-0.460076
1415	26	8	5	SW	81	2012	Spring	2012-03-30	N	10:30:00	10	602514	3.61814e+06	N			0	89.3783	-22.3228	107.508	129.831	73.5184		114.314	-0.153602
1414	26	9	5	AC	76	2012	Spring	2012-03-30	N	10:30:00	10	602599	3.61811e+06	N	12	0	15	94.4393	172.75	280.258	107.508	162.006	6.29596	114.16	-11.4571	-0.763808
1416	26	10	5	SW	81	2012	Spring	2012-03-30	N	10:45:00	10	602506	3.61813e+06	N			15	9.02537	122.611	42.869	280.258	72.8835	0.601692	102.703	7.87251	0.524834
1417	26	11	5	SW	81	2012	Spring	2012-03-30	N	11:00:00	11	602512	3.61814e+06	N							42.869	73.9691		110.576
1436	27	0	5	SW	81	2012	Spring	2012-05-15	N	14:21:00	14	602570	3.6181e+06	N			9	0		0		0	0	109.749	0	0
1437	27	1	5	SW	81	2012	Spring	2012-05-15	N	14:30:00	14	602570	3.6181e+06	N			15	0		0	0	0	0	109.749	0	0
1438	27	2	5	SW	81	2012	Spring	2012-05-15	N	14:45:00	14	602570	3.6181e+06	N			16	0		0	0	0	0	109.749	0	0
1439	27	3	5	SW	81	2012	Spring	2012-05-15	N	15:01:00	15	602570	3.6181e+06	N			14	0		0	0	0	0	109.749	0	0
1440	27	4	5	SW	81	2012	Spring	2012-05-15	N	15:15:00	15	602570	3.6181e+06	N			18	0		0	0	0	0	109.749	0	0
1441	27	5	5	SW	81	2012	Spring	2012-05-15	N	15:33:00	15	602570	3.6181e+06	N			11	0		0	0	0	0	109.749	0	0
1442	27	6	5	SW	81	2012	Spring	2012-05-15	N	15:44:00	15	602570	3.6181e+06	N			18	0		0	0	0	0	109.749	0	0
1443	27	7	5	SW	81	2012	Spring	2012-05-15	N	16:02:00	16	602570	3.6181e+06	N			14	0		0	0	0	0	109.749	0	0
1444	27	8	5	SW	81	2012	Spring	2012-05-15	N	16:16:00	16	602570	3.6181e+06	N			14	0		0	0	0	0	109.749	0	0
1445	27	9	5	SW	81	2012	Spring	2012-05-15	N	16:30:00	16	602570	3.6181e+06	N			14	0		0	0	0	0	109.749	0	0
1446	27	10	5	SW	81	2012	Spring	2012-05-15	N	16:44:00	16	602570	3.6181e+06	N							0	0		109.749
1447	28	0	5	AC	75	2012	Spring	2012-05-16	N	08:04:00	8	602596	3.61816e+06	N	51	5	20	0		0		0	0	112.051	0	0
1448	28	1	5	AC	75	2012	Spring	2012-05-16	N	08:24:00	8	602596	3.61816e+06	N	51	5	22	0		0	0	0	0	112.051	0	0
1449	28	2	5	AC	75	2012	Spring	2012-05-16	N	08:46:00	8	602596	3.61816e+06	N	51	5	15	0		0	0	0	0	112.051	0	0
1450	28	3	5	AC	75	2012	Spring	2012-05-16	N	09:01:00	9	602596	3.61816e+06	N	51	2	19	0		0	0	0	0	112.051	0	0
1451	28	4	5	AC	75	2012	Spring	2012-05-16	N	09:20:00	9	602596	3.61816e+06	N	51	2	20	0		0	0	0	0	112.051	0	0
1452	28	5	5	AC	75	2012	Spring	2012-05-16	N	09:40:00	9	602596	3.61816e+06	N	51	2	381	35.1406		219.591	0	0	0.0922324	112.051	22.7085	0.0596023
1453	28	6	5	SW	81	2012	Spring	2012-05-16	N	16:01:00	16	602573	3.61813e+06	N	12	3	24	0		0	219.591	35.1406	0	134.76	0	0
1454	28	7	5	SW	81	2012	Spring	2012-05-16	N	16:25:00	16	602573	3.61813e+06	N	12	3	15	0		0	0	35.1406	0	134.76	0	0
1455	28	8	5	SW	81	2012	Spring	2012-05-16	N	16:40:00	16	602573	3.61813e+06	N	12	3	21	0		0	0	35.1406	0	134.76	0	0
1456	28	9	5	SW	81	2012	Spring	2012-05-16	N	17:01:00	17	602573	3.61813e+06	N	12	4	13	0		0	0	35.1406	0	134.76	0	0
1457	28	10	5	SW	81	2012	Spring	2012-05-16	N	17:14:00	17	602573	3.61813e+06	N	12	4	15	0		0	0	35.1406	0	134.76	0	0
1458	28	11	5	SW	81	2012	Spring	2012-05-16	N	17:29:00	17	602573	3.61813e+06	N	12	4	11	0		0	0	35.1406	0	134.76	0	0
1459	28	12	5	SW	81	2012	Spring	2012-05-16	N	17:40:00	17	602573	3.61813e+06	N	12	4	10	0		0	0	35.1406	0	134.76	0	0
1460	28	13	5	SW	81	2012	Spring	2012-05-16	N	17:50:00	17	602573	3.61813e+06	N	12	4					0	35.1406		134.76
1533	29	0	5	SW	81	2012	Spring	2012-05-21	N	17:01:00	17	602530	3.61813e+06	N	69	10	11	0		0		0	0	112.028	0	0
1534	29	1	5	SW	81	2012	Spring	2012-05-21	N	17:12:00	17	602530	3.61813e+06	N	69	10	11	0		0	0	0	0	112.028	0	0
1535	29	2	5	SW	81	2012	Spring	2012-05-21	N	17:23:00	17	602530	3.61813e+06	N	69	10	10	6.12557		246.522	0	0	0.612557	112.028	-4.44872	-0.444872
1536	29	3	5	SW	81	2012	Spring	2012-05-21	N	17:33:00	17	602524	3.61813e+06	N	69	10	20	0		0	246.522	6.12557	0	107.58	0	0
1537	29	4	5	SW	81	2012	Spring	2012-05-21	N	17:53:00	17	602524	3.61813e+06	N	69	10					0	6.12557		107.58
1563	30	0	5	SW	81	2012	Spring	2012-05-22	N	17:04:00	17	602499	3.61815e+06	N	53	2	10	0		0		0	0	124.807	0	0
1564	30	1	5	SW	81	2012	Spring	2012-05-22	N	17:14:00	17	602499	3.61815e+06	N	53	2	14	0		0	0	0	0	124.807	0	0
1565	30	2	5	SW	81	2012	Spring	2012-05-22	N	17:28:00	17	602499	3.61815e+06	N	53	2	11	0		0	0	0	0	124.807	0	0
1566	30	3	5	SW	81	2012	Spring	2012-05-22	N	17:39:00	17	602499	3.61815e+06	N	53	2	11	0		0	0	0	0	124.807	0	0
1567	30	4	5	SW	81	2012	Spring	2012-05-22	N	17:50:00	17	602499	3.61815e+06	N	53	2					0	0		124.807
652	31	0	10	BC	6	2011	Summer	2011-08-27	Y	08:09:00	8	602057	3.61884e+06	Y	43	0	18	181.476		101.822		0	10.082	6.20951	92.4024	5.13347
653	31	1	10	BC	8	2011	Summer	2011-08-27	Y	08:27:00	8	602235	3.61881e+06	Y	43	0	18	197.191	-12.8084	89.0137	101.822	181.476	10.9551	98.6119	83.6208	4.6456
654	31	2	10	BC	8	2011	Summer	2011-08-27	Y	08:45:00	8	602432	3.61881e+06	N	43	0	13	5	-87.0138	1.99985	89.0137	376.309	0.384615	182.233	-3.75261	-0.288662
655	31	3	10	BC	8	2011	Summer	2011-08-27	Y	08:58:00	8	602432	3.61881e+06	N	43	0	3	10	-9.31062e-11	1.99985	1.99985	376.067	3.33333	178.48	-7.31375	-2.43792
656	31	4	10	BC	8	2011	Summer	2011-08-27	Y	09:01:00	9	602433	3.61882e+06	N	43	6	15	104.081	150.454	152.453	1.99985	375.783	6.9387	171.166	101.357	6.75711
657	31	5	10	BC	8	2011	Summer	2011-08-27	Y	09:16:00	9	602481	3.61873e+06	N	43	6	11	13.9661	-35.7473	116.706	152.453	437.772	1.26965	272.523	13.0849	1.18954
658	31	6	10	BC	8	2011	Summer	2011-08-27	Y	09:27:00	9	602493	3.61873e+06	N	43	6	17	112.509	-54.1597	62.5464	116.706	451.442	6.61815	285.608	13.9202	0.818837
659	31	7	10	AC	74	2011	Summer	2011-08-27	Y	09:44:00	9	602593	3.61878e+06	N	25	0	15	112.11	-6.62912	55.9173	62.5464	539.748	7.474	299.528	46.4548	3.09699
660	31	8	10	AC	74	2011	Summer	2011-08-27	Y	09:59:00	9	602686	3.61884e+06	N	25	0	8	54.6835	177.139	233.056	55.9173	628.62	6.83544	345.983	-28.9946	-3.62432
661	31	9	10	AC	74	2011	Summer	2011-08-27	Y	10:07:00	10	602642	3.61881e+06	N	25	1	17	160.954	62.0523	295.108	233.056	585.987	9.46786	316.988	-132.156	-7.77386
662	31	10	10	BC	9	2011	Summer	2011-08-27	Y	10:24:00	10	602497	3.61888e+06	N	43	9	10	0		0	295.108	440.386	0	184.833	0	0
663	31	11	10	BC	9	2011	Summer	2011-08-27	Y	10:34:00	10	602497	3.61888e+06	N	43	9	21	0		0	0	440.386	0	184.833	0	0
664	31	12	10	BC	9	2011	Summer	2011-08-27	Y	10:55:00	10	602497	3.61888e+06	N	43	9	7	0		0	0	440.386	0	184.833	0	0
665	31	13	10	BC	9	2011	Summer	2011-08-27	Y	11:02:00	11	602497	3.61888e+06	N	43	1	19	8.80786		353.341	0	440.386	0.463572	184.833	-6.14091	-0.323206
666	31	14	10	BC	9	2011	Summer	2011-08-27	Y	11:21:00	11	602496	3.61888e+06	N	43	1	10	0		0	353.341	440.106	0	178.692	0	0
667	31	15	10	BC	9	2011	Summer	2011-08-27	Y	11:31:00	11	602496	3.61888e+06	N	43	1	10	8.80786		173.341	0	440.106	0.880786	178.692	6.14091	0.614091
668	31	16	10	BC	9	2011	Summer	2011-08-27	Y	11:41:00	11	602497	3.61888e+06	N	43	1	12	0		0	173.341	440.386	0	184.833	0	0
669	31	17	10	BC	9	2011	Summer	2011-08-27	Y	11:53:00	11	602497	3.61888e+06	N	43	1	8	0		0	0	440.386	0	184.833	0	0
670	31	18	10	BC	9	2011	Summer	2011-08-27	Y	12:01:00	12	602497	3.61888e+06	N	43	5	11	0		0	0	440.386	0	184.833	0	0
671	31	19	10	BC	9	2011	Summer	2011-08-27	Y	12:12:00	12	602497	3.61888e+06	N	43	5	10	0		0	0	440.386	0	184.833	0	0
672	31	20	10	BC	9	2011	Summer	2011-08-27	Y	12:22:00	12	602497	3.61888e+06	N	43	5	11	0		0	0	440.386	0	184.833	0	0
673	31	21	10	BC	9	2011	Summer	2011-08-27	Y	12:33:00	12	602497	3.61888e+06	N	43	5	17	114.362		244.016	0	440.386	6.7272	184.833	-40.2496	-2.36762
674	31	22	10	BC	8	2011	Summer	2011-08-27	Y	12:50:00	12	602394	3.61883e+06	N	43	5	16	91.5294	-91.0321	152.984	244.016	336.809	5.72059	144.583	89.6607	5.60379
675	31	23	10	BC	8	2011	Summer	2011-08-27	Y	13:06:00	13	602435	3.61874e+06	N	43	4	10	11.0507	12.2694	165.253	152.984	390.658	1.10507	234.244	10.3257	1.03257
676	31	24	10	BC	8	2011	Summer	2011-08-27	Y	13:16:00	13	602438	3.61873e+06	N	43	4	10	9.43403	-110.707	54.5464	165.253	396.201	0.943403	244.57	0.131897	0.0131897
677	31	25	10	BC	8	2011	Summer	2011-08-27	Y	13:26:00	13	602446	3.61874e+06	N	43	4	10	0		0	54.5464	402.141	0	244.701	0	0
678	31	26	10	BC	8	2011	Summer	2011-08-27	Y	13:36:00	13	602446	3.61874e+06	N	43	4	10	0		0	0	402.141	0	244.701	0	0
679	31	27	10	BC	8	2011	Summer	2011-08-27	Y	13:46:00	13	602446	3.61874e+06	N	43	4	15	0		0	0	402.141	0	244.701	0	0
680	31	28	10	BC	8	2011	Summer	2011-08-27	Y	14:01:00	14	602446	3.61874e+06	N	43	4	10	0		0	0	402.141	0	244.701	0	0
681	31	29	10	BC	8	2011	Summer	2011-08-27	Y	14:11:00	14	602446	3.61874e+06	N	43	4	10	0		0	0	402.141	0	244.701	0	0
682	31	30	10	BC	8	2011	Summer	2011-08-27	Y	14:21:00	14	602446	3.61874e+06	N	43	4	10	0		0	0	402.141	0	244.701	0	0
683	31	31	10	BC	8	2011	Summer	2011-08-27	Y	14:31:00	14	602446	3.61874e+06	N	43	4	11	0		0	0	402.141	0	244.701	0	0
684	31	32	10	BC	8	2011	Summer	2011-08-27	Y	14:42:00	14	602446	3.61874e+06	N	43	4	21	88.2396		332.318	0	402.141	4.20189	244.701	-86.2879	-4.10895
685	31	33	10	BC	8	2011	Summer	2011-08-27	Y	15:03:00	15	602405	3.61882e+06	N	43	5	12	32.1836	62.8312	35.1496	332.318	348.412	2.68197	158.414	-7.60686	-0.633905
686	31	34	10	BC	8	2011	Summer	2011-08-27	Y	15:15:00	15	602423	3.61884e+06	N	43	5	16	152.306	-28.4089	6.74077	35.1496	365.973	9.5191	150.807	-73.1192	-4.56995
687	31	35	10	BC	9	2011	Summer	2011-08-27	Y	15:31:00	15	602441	3.61899e+06	N	43	5	13	14.6097	135.606	142.347	6.74077	412.71	1.12382	77.6875	13.073	1.00562
688	31	36	10	BC	9	2011	Summer	2011-08-27	Y	15:44:00	15	602450	3.61898e+06	N	43	5	10	0		0	142.347	416.997	0	90.7605	0	0
689	31	37	10	BC	9	2011	Summer	2011-08-27	Y	15:54:00	15	602450	3.61898e+06	N	43	5	11	107.283		162.818	0	416.997	9.75297	90.7605	79.6796	7.2436
690	31	38	10	BC	9	2011	Summer	2011-08-27	Y	16:05:00	16	602482	3.61888e+06	N	43	5	11	14.5388	-28.3509	134.467	162.818	426.126	1.32171	170.44	14.5043	1.31857
691	31	39	10	BC	9	2011	Summer	2011-08-27	Y	16:16:00	16	602492	3.61887e+06	N	43	5	11	8.64307	147.987	282.454	134.467	435.704	0.785734	184.944	-7.56861	-0.688056
692	31	40	10	BC	9	2011	Summer	2011-08-27	Y	16:27:00	16	602484	3.61887e+06	N	43	5	10	13.5026	144.487	66.9407	282.454	427.405	1.35026	177.376	6.10381	0.610381
693	31	41	10	BC	9	2011	Summer	2011-08-27	Y	16:37:00	16	602496	3.61888e+06	N	43	5	10	0		0	66.9407	440.183	0	183.48	0	0
694	31	42	10	BC	9	2011	Summer	2011-08-27	Y	16:47:00	16	602496	3.61888e+06	N	43	5	15	67.1943		241.651	0	440.183	4.47962	183.48	-24.2809	-1.61873
695	31	43	10	BC	8	2011	Summer	2011-08-27	Y	17:02:00	17	602437	3.61885e+06	N	43	2	10	49.5773	9.08681	250.738	241.651	379.7	4.95773	159.199	-19.6118	-1.96118
696	31	44	10	BC	8	2011	Summer	2011-08-27	Y	17:12:00	17	602390	3.61883e+06	N	43	2	11	69.1347	82.9571	333.695	250.738	333.172	6.28498	139.587	-66.6974	-6.0634
697	31	45	10	BC	8	2011	Summer	2011-08-27	Y	17:23:00	17	602360	3.61889e+06	N	43	2	15	77.9046	150.596	124.291	333.695	306.078	5.19364	72.8895	75.5564	5.03709
698	31	46	10	BC	8	2011	Summer	2011-08-27	Y	17:38:00	17	602424	3.61885e+06	N	43	2	13	23.7712	-62.2438	62.0475	124.291	366.641	1.82856	148.446	8.67498	0.667306
699	31	47	10	BC	8	2011	Summer	2011-08-27	Y	17:51:00	17	602445	3.61886e+06	N	43	2					62.0475	387.923		157.121
2390	32	0	10	BC	8	2012	Fall	2012-09-09	Y	08:17:00	8	602171	3.61896e+06	N	12	0	9	123.577		74.9089		0	13.7307	67.8118	-20.6502	-2.29447
2391	32	1	10	BC	9	2012	Fall	2012-09-09	Y	08:26:00	8	602291	3.619e+06	Y	12	0	5	83.9319	17.1227	92.0316	74.9089	123.577	16.7864	47.1616	-28.9323	-5.78646
2392	32	2	10	BC	9	2012	Fall	2012-09-09	Y	08:31:00	8	602375	3.61899e+06	Y	12	0	10	0		0	92.0316	205.281	0	18.2293	0	0
2393	32	3	10	BC	9	2012	Fall	2012-09-09	Y	08:41:00	8	602375	3.61899e+06	N	12	0	10	0		0	0	205.281	0	18.2293	0	0
2394	32	4	10	BC	9	2012	Fall	2012-09-09	Y	08:51:00	8	602375	3.61899e+06	N	12	0	10	0		0	0	205.281	0	18.2293	0	0
2395	32	5	10	BC	9	2012	Fall	2012-09-09	Y	09:01:00	9	602375	3.61899e+06	N	12	2	10	0		0	0	205.281	0	18.2293	0	0
2396	32	6	10	BC	9	2012	Fall	2012-09-09	Y	09:11:00	9	602375	3.61899e+06	N	12	2	10	0		0	0	205.281	0	18.2293	0	0
2397	32	7	10	BC	9	2012	Fall	2012-09-09	Y	09:21:00	9	602375	3.61899e+06	N	12	2	10	0		0	0	205.281	0	18.2293	0	0
2398	32	8	10	BC	9	2012	Fall	2012-09-09	Y	09:31:00	9	602375	3.61899e+06	N	12	2	17	0		0	0	205.281	0	18.2293	0	0
2399	32	9	10	BC	9	2012	Fall	2012-09-09	Y	09:48:00	9	602375	3.61899e+06	N	12	2					0	205.281		18.2293
2400	33	0	10	BC	8	2012	Fall	2012-09-13	N	17:04:00	17	602455	3.61881e+06	N	14	1	10	0		0		0	0	195.685	0	0
2401	33	1	10	BC	8	2012	Fall	2012-09-13	N	17:14:00	17	602455	3.61881e+06	N	14	1	10	0		0	0	0	0	195.685	0	0
2402	33	2	10	BC	8	2012	Fall	2012-09-13	N	17:24:00	17	602455	3.61881e+06	N	14	1	10	0		0	0	0	0	195.685	0	0
2403	33	3	10	BC	8	2012	Fall	2012-09-13	N	17:34:00	17	602455	3.61881e+06	N	14	1					0	0		195.685
2404	34	0	10	BC	8	2012	Fall	2012-09-14	N	08:07:00	8	602365	3.61885e+06	N	3	0	10	18.1831		328.516		0	1.81831	104.665	-17.9329	-1.79329
2405	34	1	10	BC	8	2012	Fall	2012-09-14	N	08:17:00	8	602355	3.61887e+06	N	3	0	10	0		0	328.516	18.1831	0	86.7323	0	0
2406	34	2	10	BC	8	2012	Fall	2012-09-14	N	08:27:00	8	602355	3.61887e+06	N	3	0	10	0		0	0	18.1831	0	86.7323	0	0
2407	34	3	10	BC	8	2012	Fall	2012-09-14	N	08:37:00	8	602355	3.61887e+06	N	3	0	10	0		0	0	18.1831	0	86.7323	0	0
2408	34	4	10	BC	8	2012	Fall	2012-09-14	N	08:47:00	8	602355	3.61887e+06	N	3	0	14	0		0	0	18.1831	0	86.7323	0	0
2409	34	5	10	BC	8	2012	Fall	2012-09-14	N	09:01:00	9	602355	3.61887e+06	N	3	0	10	0		0	0	18.1831	0	86.7323	0	0
2410	34	6	10	BC	8	2012	Fall	2012-09-14	N	09:11:00	9	602355	3.61887e+06	N	3	0	10	0		0	0	18.1831	0	86.7323	0	0
2411	34	7	10	BC	8	2012	Fall	2012-09-14	N	09:21:00	9	602355	3.61887e+06	N	3	0	12	10.9035		197.7	0	18.1831	0.908628	86.7323	5.98862	0.499052
2412	34	8	10	BC	8	2012	Fall	2012-09-14	N	09:33:00	9	602352	3.61886e+06	N	3	0	17	116.555	-25.6631	172.036	197.7	13.7961	6.85618	92.7209	108.601	6.38829
2413	34	9	10	BC	8	2012	Fall	2012-09-14	N	09:50:00	9	602368	3.61874e+06	N	3	0	14	10.0354	-3.06582	168.971	172.036	110.363	0.716815	201.322	9.31769	0.665549
2414	34	10	10	BC	8	2012	Fall	2012-09-14	N	10:04:00	10	602370	3.61873e+06	N	3	0	11	0		0	168.971	120.277	0	210.64	0	0
2415	34	11	10	BC	8	2012	Fall	2012-09-14	N	10:15:00	10	602370	3.61873e+06	N	3	0	11	0		0	0	120.277	0	210.64	0	0
2416	34	12	10	BC	8	2012	Fall	2012-09-14	N	10:26:00	10	602370	3.61873e+06	N	3	0	10	0		0	0	120.277	0	210.64	0	0
2417	34	13	10	BC	8	2012	Fall	2012-09-14	N	10:36:00	10	602370	3.61873e+06	N	3	0	14	0		0	0	120.277	0	210.64	0	0
2418	34	14	10	BC	8	2012	Fall	2012-09-14	N	10:50:00	10	602370	3.61873e+06	N	3	0	11	4.75882		19.8166	0	120.277	0.43262	210.64	-2.88709	-0.262463
2419	34	15	10	BC	8	2012	Fall	2012-09-14	N	11:01:00	11	602372	3.61874e+06	N	3	0	10	105.081	0.434493	20.2511	19.8166	115.889	10.5081	207.752	-61.7355	-6.17355
2420	34	16	10	BC	8	2012	Fall	2012-09-14	N	11:11:00	11	602408	3.61884e+06	N	3	0	10	90.6542	-22.5645	357.687	20.2511	46.5005	9.06542	146.017	-64.6289	-6.46289
2421	34	17	10	BC	9	2012	Fall	2012-09-14	N	11:21:00	11	602404	3.61893e+06	N	3	0	12	99.1179	26.4081	24.0947	357.687	83.4638	8.25982	81.3881	-10.3527	-0.862728
2422	34	18	10	BC	9	2012	Fall	2012-09-14	N	11:33:00	11	602445	3.61902e+06	N	3	0	10	46.9615	53.9297	78.0244	24.0947	182.459	4.69615	71.0353	37.1028	3.71028
2423	34	19	10	BC	9	2012	Fall	2012-09-14	N	11:43:00	11	602491	3.61903e+06	N	3	0	21	0		0	78.0244	214.585	0	108.138	0	0
2424	34	20	10	BC	9	2012	Fall	2012-09-14	N	12:04:00	12	602491	3.61903e+06	N	3	0	10	0		0	0	214.585	0	108.138	0	0
2425	34	21	10	BC	9	2012	Fall	2012-09-14	N	12:14:00	12	602491	3.61903e+06	N	3	0	10	0		0	0	214.585	0	108.138	0	0
2426	34	22	10	BC	9	2012	Fall	2012-09-14	N	12:24:00	12	602491	3.61903e+06	N	3	0	16	46.9615		258.024	0	214.585	2.93509	108.138	-37.1028	-2.31893
2427	34	23	10	BC	9	2012	Fall	2012-09-14	N	12:40:00	12	602445	3.61902e+06	N	3	0	10	54.2574	-70.5117	187.513	258.024	182.459	5.42574	71.0353	17.1222	1.71222
2428	34	24	10	BC	9	2012	Fall	2012-09-14	N	12:50:00	12	602438	3.61896e+06	N	3	0	20	78.3904	-134.698	52.8143	187.513	132.136	3.91952	88.1575	35.4983	1.77492
2429	34	25	10	BC	9	2012	Fall	2012-09-14	N	13:10:00	13	602500	3.61901e+06	N	3	2	16	62.7565	113.359	166.173	52.8143	207.742	3.92228	123.656	40.0526	2.50329
2430	34	26	10	BC	9	2012	Fall	2012-09-14	N	13:26:00	13	602515	3.61895e+06	N	3	2	7	33.8258	-71.6254	94.5477	166.173	178.76	4.83225	163.708	31.5184	4.50263
2431	34	27	10	BC	9	2012	Fall	2012-09-14	N	13:33:00	13	602549	3.61895e+06	N	3	2	10	0		0	94.5477	206.698	0	195.227	0	0
2432	34	28	10	BC	9	2012	Fall	2012-09-14	N	13:43:00	13	602549	3.61895e+06	N	3	2	10	0		0	0	206.698	0	195.227	0	0
2433	34	29	10	BC	9	2012	Fall	2012-09-14	N	13:53:00	13	602549	3.61895e+06	N	3	2	8	0		0	0	206.698	0	195.227	0	0
2434	34	30	10	BC	9	2012	Fall	2012-09-14	N	14:01:00	14	602549	3.61895e+06	N	3	0	29	176.026		266.322	0	206.698	6.06987	195.227	-143.483	-4.94768
2435	34	31	10	BC	9	2012	Fall	2012-09-14	N	14:30:00	14	602373	3.61894e+06	N	3	0	12	13.3429	-140.465	125.858	266.322	83.0711	1.1119	51.7442	13.1477	1.09564
2436	34	32	10	BC	9	2012	Fall	2012-09-14	N	14:42:00	14	602384	3.61893e+06	N	3	0	10	0		0	125.858	77.2658	0	64.8919	0	0
2437	34	33	10	BC	9	2012	Fall	2012-09-14	N	14:52:00	14	602384	3.61893e+06	N	3	0	13	0		0	0	77.2658	0	64.8919	0	0
2438	34	34	10	BC	9	2012	Fall	2012-09-14	N	15:05:00	15	602384	3.61893e+06	N	3	0	12	16.9138		178.744	0	77.2658	1.40948	64.8919	12.2556	1.0213
2439	34	35	10	BC	8	2012	Fall	2012-09-14	N	15:17:00	15	602384	3.61891e+06	N	3	0	10	89.1227	-12.3041	166.44	178.744	61.1546	8.91227	77.1475	76.1197	7.61197
2440	34	36	10	BC	8	2012	Fall	2012-09-14	N	15:27:00	15	602405	3.61882e+06	N	3	0	10	0		0	166.44	49.6851	0	153.267	0	0
2441	34	37	10	BC	8	2012	Fall	2012-09-14	N	15:37:00	15	602405	3.61882e+06	N	3	0	14	0		0	0	49.6851	0	153.267	0	0
2442	34	38	10	BC	8	2012	Fall	2012-09-14	N	15:51:00	15	602405	3.61882e+06	N	3	0	10	0		0	0	49.6851	0	153.267	0	0
2443	34	39	10	BC	8	2012	Fall	2012-09-14	N	16:01:00	16	602405	3.61882e+06	N	3	0	10	0		0	0	49.6851	0	153.267	0	0
2444	34	40	10	BC	8	2012	Fall	2012-09-14	N	16:11:00	16	602405	3.61882e+06	N	3	0	10	0		0	0	49.6851	0	153.267	0	0
2445	34	41	10	BC	8	2012	Fall	2012-09-14	N	16:21:00	16	602405	3.61882e+06	N	3	0	13	0		0	0	49.6851	0	153.267	0	0
2446	34	42	10	BC	8	2012	Fall	2012-09-14	N	16:34:00	16	602405	3.61882e+06	N	3	0	14	0		0	0	49.6851	0	153.267	0	0
2447	34	43	10	BC	8	2012	Fall	2012-09-14	N	16:48:00	16	602405	3.61882e+06	N	3	0	13	0		0	0	49.6851	0	153.267	0	0
2448	34	44	10	BC	8	2012	Fall	2012-09-14	N	17:01:00	17	602405	3.61882e+06	N	3	0	10	0		0	0	49.6851	0	153.267	0	0
2449	34	45	10	BC	8	2012	Fall	2012-09-14	N	17:11:00	17	602405	3.61882e+06	N	3	0	10	0		0	0	49.6851	0	153.267	0	0
2450	34	46	10	BC	8	2012	Fall	2012-09-14	N	17:21:00	17	602405	3.61882e+06	N	3	0	10	0		0	0	49.6851	0	153.267	0	0
2451	34	47	10	BC	8	2012	Fall	2012-09-14	N	17:31:00	17	602405	3.61882e+06	N	3	0	10	0		0	0	49.6851	0	153.267	0	0
2452	34	48	10	BC	8	2012	Fall	2012-09-14	N	17:41:00	17	602405	3.61882e+06	N	3	0					0	49.6851		153.267
2453	35	0	10	BC	8	2012	Fall	2012-09-15	Y	08:01:00	8	602421	3.61887e+06	N	27	6	10	28.7931		68.2771		0	2.87931	132.358	12.8933	1.28933
2454	35	1	10	BC	9	2012	Fall	2012-09-15	Y	08:11:00	8	602448	3.61888e+06	N	27	6	10	0		0	68.2771	28.7931	0	145.251	0	0
2455	35	2	10	BC	9	2012	Fall	2012-09-15	Y	08:21:00	8	602448	3.61888e+06	N	27	6	11	0		0	0	28.7931	0	145.251	0	0
2456	35	3	10	BC	9	2012	Fall	2012-09-15	Y	08:32:00	8	602448	3.61888e+06	N	27	6	14	0		0	0	28.7931	0	145.251	0	0
2457	35	4	10	BC	9	2012	Fall	2012-09-15	Y	08:46:00	8	602448	3.61888e+06	N	27	6	15	37.0531		290.379	0	28.7931	2.47021	145.251	-33.9349	-2.26233
2458	35	5	10	BC	9	2012	Fall	2012-09-15	Y	09:01:00	9	602413	3.61889e+06	N	27	0	10	23.0027	-42.5408	247.839	290.379	24.8766	2.30027	111.316	-10.8391	-1.08391
2459	35	6	10	BC	8	2012	Fall	2012-09-15	Y	09:11:00	9	602392	3.61888e+06	N	27	0	10	4.10108	18.8436	266.682	247.839	32.8534	0.410108	100.477	-2.79763	-0.279763
2460	35	7	10	BC	8	2012	Fall	2012-09-15	Y	09:21:00	9	602387	3.61888e+06	N	27	0	10	0		0	266.682	36.4545	0	97.6794	0	0
2461	35	8	10	BC	8	2012	Fall	2012-09-15	Y	09:31:00	9	602387	3.61888e+06	N	27	0	16	0		0	0	36.4545	0	97.6794	0	0
2462	35	9	10	BC	8	2012	Fall	2012-09-15	Y	09:47:00	9	602387	3.61888e+06	N	27	0	14	0		0	0	36.4545	0	97.6794	0	0
2463	35	10	10	BC	8	2012	Fall	2012-09-15	Y	10:01:00	10	602387	3.61888e+06	N	27	4	10	0		0	0	36.4545	0	97.6794	0	0
2464	35	11	10	BC	8	2012	Fall	2012-09-15	Y	10:11:00	10	602387	3.61888e+06	N	27	4	8	11.3008		207.79	0	36.4545	1.41259	97.6794	3.8356	0.47945
2465	35	12	10	BC	8	2012	Fall	2012-09-15	Y	10:19:00	10	602382	3.61887e+06	N	27	4	21	167.307	48.9756	256.766	207.79	38.9304	7.96699	101.515	-32.9298	-1.56809
2466	35	13	10	BC	8	2012	Fall	2012-09-15	Y	10:40:00	10	602219	3.61883e+06	N	27	4	10	10.8982	108.373	5.13828	256.766	204.306	1.08982	68.5852	-10.6875	-1.06875
2467	35	14	10	BC	8	2012	Fall	2012-09-15	Y	10:50:00	10	602220	3.61884e+06	N	27	4	11	0		0	5.13828	201.831	0	57.8977	0	0
2468	35	15	10	BC	8	2012	Fall	2012-09-15	Y	11:01:00	11	602220	3.61884e+06	N	27	2	7	20.3875		169.777	0	201.831	2.9125	57.8977	20.3359	2.90513
2469	35	16	10	BC	8	2012	Fall	2012-09-15	Y	11:08:00	11	602224	3.61882e+06	N	27	2	13	46.8374	-35.5758	134.202	169.777	201.532	3.60287	78.2336	36.3327	2.79482
2470	35	17	10	BC	8	2012	Fall	2012-09-15	Y	11:21:00	11	602258	3.61879e+06	N	27	2	17	118.844	-68.8665	65.3351	134.202	179.956	6.9908	114.566	-0.565901	-0.0332883
2471	35	18	10	BC	8	2012	Fall	2012-09-15	Y	11:38:00	11	602366	3.61884e+06	N	27	2					65.3351	61.1133		114
2472	36	0	10	BC	9	2012	Fall	2012-09-25	N	10:15:00	10	602454	3.61898e+06	N	16	2	10	56.286		235.054		0	5.6286	93.6897	-25.6455	-2.56455
2473	36	1	10	BC	9	2012	Fall	2012-09-25	N	10:25:00	10	602408	3.61895e+06	N	16	2	10	0		0	235.054	56.286	0	68.0442	0	0
2474	36	2	10	BC	9	2012	Fall	2012-09-25	N	10:35:00	10	602408	3.61895e+06	N	16	2	10	0		0	0	56.286	0	68.0442	0	0
2475	36	3	10	BC	9	2012	Fall	2012-09-25	N	10:45:00	10	602408	3.61895e+06	N	16	2	10	0		0	0	56.286	0	68.0442	0	0
2476	36	4	10	BC	9	2012	Fall	2012-09-25	N	10:55:00	10	602408	3.61895e+06	N	16	2	6	0		0	0	56.286	0	68.0442	0	0
2477	36	5	10	BC	9	2012	Fall	2012-09-25	N	11:01:00	11	602408	3.61895e+06	N	16	2	10	0		0	0	56.286	0	68.0442	0	0
2478	36	6	10	BC	9	2012	Fall	2012-09-25	N	11:11:00	11	602408	3.61895e+06	N	16	2	10	0		0	0	56.286	0	68.0442	0	0
2479	36	7	10	BC	9	2012	Fall	2012-09-25	N	11:21:00	11	602408	3.61895e+06	N	16	2	10	0		0	0	56.286	0	68.0442	0	0
2480	36	8	10	BC	9	2012	Fall	2012-09-25	N	11:31:00	11	602408	3.61895e+06	N	16	2	10	0		0	0	56.286	0	68.0442	0	0
2481	36	9	10	BC	9	2012	Fall	2012-09-25	N	11:41:00	11	602408	3.61895e+06	N	16	2	10	0		0	0	56.286	0	68.0442	0	0
2482	36	10	10	BC	9	2012	Fall	2012-09-25	N	11:51:00	11	602408	3.61895e+06	N	16	2	10	0		0	0	56.286	0	68.0442	0	0
2483	36	11	10	BC	9	2012	Fall	2012-09-25	N	12:01:00	12	602408	3.61895e+06	N	16	2	12	0		0	0	56.286	0	68.0442	0	0
2484	36	12	10	BC	9	2012	Fall	2012-09-25	N	12:13:00	12	602408	3.61895e+06	N	16	2	10	0		0	0	56.286	0	68.0442	0	0
2485	36	13	10	BC	9	2012	Fall	2012-09-25	N	12:23:00	12	602408	3.61895e+06	N	16	2	10	0		0	0	56.286	0	68.0442	0	0
2486	36	14	10	BC	9	2012	Fall	2012-09-25	N	12:33:00	12	602408	3.61895e+06	N	16	2	12	0		0	0	56.286	0	68.0442	0	0
2487	36	15	10	BC	9	2012	Fall	2012-09-25	N	12:45:00	12	602408	3.61895e+06	N	16	2	19	63.0933		176.882	0	56.286	3.3207	68.0442	43.7818	2.30431
2488	36	16	10	BC	8	2012	Fall	2012-09-25	N	13:04:00	13	602411	3.61889e+06	N	16	0	10	0		0	176.882	104.377	0	111.826	0	0
2489	36	17	10	BC	8	2012	Fall	2012-09-25	N	13:14:00	13	602411	3.61889e+06	N	16	0	10	0		0	0	104.377	0	111.826	0	0
2490	36	18	10	BC	8	2012	Fall	2012-09-25	N	13:24:00	13	602411	3.61889e+06	N	16	0	10	0		0	0	104.377	0	111.826	0	0
2491	36	19	10	BC	8	2012	Fall	2012-09-25	N	13:34:00	13	602411	3.61889e+06	N	16	0	10	0		0	0	104.377	0	111.826	0	0
2492	36	20	10	BC	8	2012	Fall	2012-09-25	N	13:44:00	13	602411	3.61889e+06	N	16	0	17	0		0	0	104.377	0	111.826	0	0
2493	36	21	10	BC	8	2012	Fall	2012-09-25	N	14:01:00	14	602411	3.61889e+06	N	16	2	10	0		0	0	104.377	0	111.826	0	0
2494	36	22	10	BC	8	2012	Fall	2012-09-25	N	14:11:00	14	602411	3.61889e+06	N	16	2	10	0		0	0	104.377	0	111.826	0	0
2495	36	23	10	BC	8	2012	Fall	2012-09-25	N	14:21:00	14	602411	3.61889e+06	N	16	2	10	0		0	0	104.377	0	111.826	0	0
2496	36	24	10	BC	8	2012	Fall	2012-09-25	N	14:31:00	14	602411	3.61889e+06	N	16	2	10	0		0	0	104.377	0	111.826	0	0
2497	36	25	10	BC	8	2012	Fall	2012-09-25	N	14:41:00	14	602411	3.61889e+06	N	16	2	10	0		0	0	104.377	0	111.826	0	0
2498	36	26	10	BC	8	2012	Fall	2012-09-25	N	14:51:00	14	602411	3.61889e+06	N	16	2	10	0		0	0	104.377	0	111.826	0	0
2499	36	27	10	BC	8	2012	Fall	2012-09-25	N	15:01:00	15	602411	3.61889e+06	N	16	5	15	79.7147		197.242	0	104.377	5.31431	111.826	38.6284	2.57523
2500	36	28	10	BC	8	2012	Fall	2012-09-25	N	15:16:00	15	602388	3.61881e+06	N	16	5	9	80.8144	-143.543	53.6989	197.242	183.763	8.97937	150.454	10.6378	1.18197
2501	36	29	10	BC	9	2012	Fall	2012-09-25	N	15:25:00	15	602453	3.61886e+06	N	16	5	11	31.9793	-87.8702	325.829	53.6989	123.534	2.90721	161.092	-31.1924	-2.83567
2502	36	30	10	BC	9	2012	Fall	2012-09-25	N	15:36:00	15	602435	3.61889e+06	N	16	5	10	18.9881	-167.693	158.135	325.829	98.9441	1.89881	129.9	17.2354	1.72354
2503	36	31	10	BC	9	2012	Fall	2012-09-25	N	15:46:00	15	602442	3.61887e+06	N	16	5					158.135	115.328		147.135
2504	37	0	10	BC	8	2012	Fall	2012-10-02	N	12:03:00	12	602392	3.6189e+06	N	4	0	15	37.0499		49.3096		0	2.47	87.8311	5.17215	0.34481
2505	37	1	10	BC	9	2012	Fall	2012-10-02	N	12:18:00	12	602420	3.61893e+06	N	4	0	17	60.2241	97.7189	147.029	49.3096	37.0499	3.5426	93.0032	57.2557	3.36798
2506	37	2	10	BC	9	2012	Fall	2012-10-02	N	12:35:00	12	602453	3.61888e+06	N	4	0	18	37.2601	16.2068	163.235	147.029	66.3344	2.07001	150.259	32.0543	1.78079
2507	37	3	10	BC	8	2012	Fall	2012-10-02	N	12:53:00	12	602464	3.61884e+06	N	4	0	8	23.036	17.6817	180.917	163.235	94.7545	2.8795	182.313	14.5672	1.8209
2508	37	4	10	BC	8	2012	Fall	2012-10-02	N	13:01:00	13	602463	3.61882e+06	N	4	0	10	85.4802	36.4079	217.325	180.917	110.971	8.54802	196.88	18.7257	1.87257
2509	37	5	10	BC	8	2012	Fall	2012-10-02	N	13:11:00	13	602412	3.61875e+06	N	4	0	17	63.8831	90.6425	307.967	217.325	154.28	3.75783	215.606	-58.4815	-3.44009
2510	37	6	10	BC	8	2012	Fall	2012-10-02	N	13:28:00	13	602361	3.61879e+06	N	4	0	11	54.2968	-49.6186	258.349	307.967	117.886	4.93607	157.125	-15.4531	-1.40483
2511	37	7	10	BC	8	2012	Fall	2012-10-02	N	13:39:00	13	602308	3.61878e+06	N	4	0	14	14.4609	134.869	33.2174	258.349	150.437	1.03292	141.672	-7.95157	-0.567969
2512	37	8	10	BC	8	2012	Fall	2012-10-02	N	13:53:00	13	602316	3.61879e+06	N	4	0	10	10.0549	177.241	210.459	33.2174	135.977	1.00549	133.72	5.81104	0.581104
2513	37	9	10	BC	8	2012	Fall	2012-10-02	N	14:03:00	14	602311	3.61878e+06	N	4	0	10	3.94623	-145.831	64.6278	210.459	146.013	0.394623	139.531	-0.139713	-0.0139713
2514	37	10	10	BC	8	2012	Fall	2012-10-02	N	14:13:00	14	602314	3.61878e+06	N	4	0	10	2.35786	-38.6991	25.9287	64.6278	142.638	0.235786	139.391	-1.50115	-0.150115
2515	37	11	10	BC	8	2012	Fall	2012-10-02	N	14:23:00	14	602315	3.61879e+06	N	4	0	13	6.19913	13.7571	39.6858	25.9287	140.298	0.476856	137.89	-2.54404	-0.195696
2516	37	12	10	BC	8	2012	Fall	2012-10-02	N	14:36:00	14	602319	3.61879e+06	N	4	0	14	8.37976	153.722	193.407	39.6858	134.141	0.598554	135.346	6.45981	0.461415
2517	37	13	10	BC	8	2012	Fall	2012-10-02	N	14:50:00	14	602317	3.61878e+06	N	4	0	11	7.69022	170.513	3.92086	193.407	142.071	0.699111	141.806	-6.67531	-0.606846
2518	37	14	10	BC	8	2012	Fall	2012-10-02	N	15:01:00	15	602318	3.61879e+06	N	4	0	10	11.3732	-22.6625	341.258	3.92086	135.316	1.13732	135.131	-11.2552	-1.12552
2519	37	15	10	BC	8	2012	Fall	2012-10-02	N	15:11:00	15	602314	3.6188e+06	N	4	0	10	46.5291	61.1171	42.3755	341.258	128.622	4.65291	123.875	-14.7307	-1.47307
2520	37	16	10	BC	8	2012	Fall	2012-10-02	N	15:21:00	15	602346	3.61884e+06	N	4	0	10	53.9934	-41.7804	0.595084	42.3755	82.3866	5.39934	109.145	-43.448	-4.3448
2521	37	17	10	BC	8	2012	Fall	2012-10-02	N	15:31:00	15	602346	3.61889e+06	N	4	0	10	71.3878	30.5288	31.1239	0.595084	47.9966	7.13878	65.6967	-15.2411	-1.52411
2522	37	18	10	BC	9	2012	Fall	2012-10-02	N	15:41:00	15	602383	3.61895e+06	N	4	0	23	21.2683	8.75982	39.8837	31.1239	47.9136	0.924709	50.4555	0.337941	0.0146931
2523	37	19	10	BC	9	2012	Fall	2012-10-02	N	16:04:00	16	602397	3.61897e+06	N	4	0	10	49.6381	12.5351	52.4188	39.8837	63.5518	4.96381	50.7935	21.1416	2.11416
2524	37	20	10	BC	9	2012	Fall	2012-10-02	N	16:14:00	16	602436	3.619e+06	N	4	0	10	33.293	-19.6202	32.7985	52.4188	103.468	3.3293	71.9351	4.03782	0.403782
2525	37	21	10	BC	9	2012	Fall	2012-10-02	N	16:24:00	16	602454	3.61902e+06	N	4	0	10	35.0098	67.5251	100.324	32.7985	136.537	3.50098	75.9729	33.7351	3.37351
2526	37	22	10	BC	9	2012	Fall	2012-10-02	N	16:34:00	16	602489	3.61902e+06	N	4	0	10	2.33522	8.12078	108.444	100.324	150.379	0.233522	109.708	2.31583	0.231583
2527	37	23	10	BC	9	2012	Fall	2012-10-02	N	16:44:00	16	602491	3.61902e+06	N	4	0					0	151.248		112.024
740	38	0	11	AC	77	2011	Summer	2011-08-28	Y	16:54:00	16	602559	3.61793e+06	N	14	0	12	10.6142		96.6276		0	0.884517	15.4153	-9.23349	-0.769458
741	38	1	11	AC	77	2011	Summer	2011-08-28	Y	17:06:00	17	602570	3.61792e+06	N	14	3	12	0		0	96.6276	10.6142	0	6.18184	0	0
742	38	2	11	AC	77	2011	Summer	2011-08-28	Y	17:18:00	17	602570	3.61792e+06	N	14	3	11	0		0	0	10.6142	0	6.18184	0	0
743	38	3	11	AC	77	2011	Summer	2011-08-28	Y	17:29:00	17	602570	3.61792e+06	N	14	3	10	0		0	0	10.6142	0	6.18184	0	0
744	38	4	11	AC	77	2011	Summer	2011-08-28	Y	17:39:00	17	602570	3.61792e+06	N	14	3	16	0		0	0	10.6142	0	6.18184	0	0
745	38	5	11	AC	77	2011	Summer	2011-08-28	Y	17:55:00	17	602570	3.61792e+06	N	14	3					0	10.6142		6.18184
430	39	0	12	SW	78	2011	Summer	2011-08-16	N	08:25:00	8	602039	3.61864e+06	N	48	1	10	0		0		0	0	62.6716	0	0
431	39	1	12	SW	78	2011	Summer	2011-08-16	N	08:35:00	8	602039	3.61864e+06	N	48	1	10	0		0	0	0	0	62.6716	0	0
432	39	2	12	SW	78	2011	Summer	2011-08-16	N	08:45:00	8	602039	3.61864e+06	N	48	1	10	9.68589		273.816	0	0	0.968589	62.6716	6.71859	0.671859
433	39	3	12	SW	78	2011	Summer	2011-08-16	N	08:55:00	8	602030	3.61864e+06	N	48	1	6	5.29257	139.328	53.1442	273.816	9.68589	0.882095	69.3902	-5.26901	-0.878169
434	39	4	12	SW	78	2011	Summer	2011-08-16	N	09:01:00	9	602034	3.61864e+06	N	48	1	10	0		0	53.1442	6.63826	0	64.1212	0	0
435	39	5	12	SW	78	2011	Summer	2011-08-16	N	09:11:00	9	602034	3.61864e+06	N	48	1	12	4.83234		258.113	0	6.63826	0.402695	64.1212	4.16895	0.347413
436	39	6	12	SW	78	2011	Summer	2011-08-16	N	09:23:00	9	602029	3.61864e+06	N	48	1	12	0		0	258.113	10.5435	0	68.2901	0	0
437	39	7	12	SW	78	2011	Summer	2011-08-16	N	09:35:00	9	602029	3.61864e+06	N	48	1	15	0		0	0	10.5435	0	68.2901	0	0
438	39	8	12	SW	78	2011	Summer	2011-08-16	N	09:50:00	9	602029	3.61864e+06	N	48	1	11	0		0	0	10.5435	0	68.2901	0	0
439	39	9	12	SW	78	2011	Summer	2011-08-16	N	10:01:00	10	602029	3.61864e+06	N	48	1	10	0		0	0	10.5435	0	68.2901	0	0
440	39	10	12	SW	78	2011	Summer	2011-08-16	N	10:11:00	10	602029	3.61864e+06	N	48	1	19	0		0	0	10.5435	0	68.2901	0	0
441	39	11	12	SW	78	2011	Summer	2011-08-16	N	10:30:00	10	602029	3.61864e+06	N	48	1	10	0		0	0	10.5435	0	68.2901	0	0
442	39	12	12	SW	78	2011	Summer	2011-08-16	N	10:40:00	10	602029	3.61864e+06	N	48	1	12	0		0	0	10.5435	0	68.2901	0	0
443	39	13	12	SW	78	2011	Summer	2011-08-16	N	10:52:00	10	602029	3.61864e+06	N	48	1	10	0		0	0	10.5435	0	68.2901	0	0
444	39	14	12	SW	78	2011	Summer	2011-08-16	N	11:02:00	11	602029	3.61864e+06	N	48	6	8	0		0	0	10.5435	0	68.2901	0	0
445	39	15	12	SW	78	2011	Summer	2011-08-16	N	11:10:00	11	602029	3.61864e+06	N	48	6	12	0		0	0	10.5435	0	68.2901	0	0
446	39	16	12	SW	78	2011	Summer	2011-08-16	N	11:22:00	11	602029	3.61864e+06	N	48	6	10	0		0	0	10.5435	0	68.2901	0	0
447	39	17	12	SW	78	2011	Summer	2011-08-16	N	11:32:00	11	602029	3.61864e+06	N	48	6	17	0		0	0	10.5435	0	68.2901	0	0
448	39	18	12	SW	78	2011	Summer	2011-08-16	N	11:49:00	11	602029	3.61864e+06	N	48	6	12	0		0	0	10.5435	0	68.2901	0	0
449	39	19	12	SW	78	2011	Summer	2011-08-16	N	12:01:00	12	602029	3.61864e+06	N	48	6	9	0		0	0	10.5435	0	68.2901	0	0
450	39	20	12	SW	78	2011	Summer	2011-08-16	N	12:10:00	12	602029	3.61864e+06	N	48	6	10	0		0	0	10.5435	0	68.2901	0	0
451	39	21	12	SW	78	2011	Summer	2011-08-16	N	12:20:00	12	602029	3.61864e+06	N	48	6	20	0		0	0	10.5435	0	68.2901	0	0
452	39	22	12	SW	78	2011	Summer	2011-08-16	N	12:40:00	12	602029	3.61864e+06	N	48	6	10	0		0	0	10.5435	0	68.2901	0	0
453	39	23	12	SW	78	2011	Summer	2011-08-16	N	12:50:00	12	602029	3.61864e+06	N	48	6	11	0		0	0	10.5435	0	68.2901	0	0
454	39	24	12	SW	78	2011	Summer	2011-08-16	N	13:01:00	13	602029	3.61864e+06	N	48	4	9	0		0	0	10.5435	0	68.2901	0	0
455	39	25	12	SW	78	2011	Summer	2011-08-16	N	13:10:00	13	602029	3.61864e+06	N	48	4	12	0		0	0	10.5435	0	68.2901	0	0
456	39	26	12	SW	78	2011	Summer	2011-08-16	N	13:22:00	13	602029	3.61864e+06	N	48	4	13	0		0	0	10.5435	0	68.2901	0	0
457	39	27	12	SW	78	2011	Summer	2011-08-16	N	13:35:00	13	602029	3.61864e+06	N	48	4	15	0		0	0	10.5435	0	68.2901	0	0
458	39	28	12	SW	78	2011	Summer	2011-08-16	N	13:50:00	13	602029	3.61864e+06	Y	48	4	110	208.57		17.9339	0	10.5435	1.89609	68.2901	-57.2196	-0.520178
459	39	29	12	BC	8	2011	Summer	2011-08-16	N	15:40:00	15	602094	3.61884e+06	Y		0	10	6	104.066	122	17.9339	208.395	0.6	11.0705	5.70953	0.570953
460	39	30	12	BC	8	2011	Summer	2011-08-16	N	15:50:00	15	602099	3.61884e+06	N		0	12	0		0	122	206.724	0	16.78	0	0
461	39	31	12	BC	8	2011	Summer	2011-08-16	N	16:02:00	16	602099	3.61884e+06	N		1	11	0		0	0	206.724	0	16.78	0	0
462	39	32	12	BC	8	2011	Summer	2011-08-16	N	16:13:00	16	602099	3.61884e+06	N		1	12	0		0	0	206.724	0	16.78	0	0
463	39	33	12	BC	8	2011	Summer	2011-08-16	N	16:25:00	16	602099	3.61884e+06	N		1	20	56.8443		259.137	0	206.724	2.84222	16.78	-6.0893	-0.304465
464	39	34	12	BC	6	2011	Summer	2011-08-16	N	16:45:00	16	602043	3.61883e+06	N		1	10	0		0	259.137	187.398	0	10.6907	0	0
465	39	35	12	BC	6	2011	Summer	2011-08-16	N	16:55:00	16	602043	3.61883e+06	N		1	6	12.4045		134.82	0	187.398	2.06742	10.6907	8.7437	1.45728
466	39	36	12	BC	6	2011	Summer	2011-08-16	N	17:01:00	17	602052	3.61882e+06	N		3	12	0		0	134.82	179.035	0	19.4344	0	0
467	39	37	12	BC	6	2011	Summer	2011-08-16	N	17:13:00	17	602052	3.61882e+06	N		3	13	0		0	0	179.035	0	19.4344	0	0
468	39	38	12	BC	6	2011	Summer	2011-08-16	N	17:26:00	17	602052	3.61882e+06	N		3	14	0		0	0	179.035	0	19.4344	0	0
469	39	39	12	BC	6	2011	Summer	2011-08-16	N	17:40:00	17	602052	3.61882e+06	N		3	10	0		0	0	179.035	0	19.4344	0	0
470	39	40	12	BC	6	2011	Summer	2011-08-16	N	17:50:00	17	602052	3.61882e+06	N		3					0	179.035		19.4344
501	40	0	12	SW	78	2011	Summer	2011-08-17	N	09:50:00	9	602105	3.61873e+06	N	52	6	102	285.79		73.1404		0	2.80186	50.8314	90.2317	0.884624
502	40	1	12	BC	8	2011	Summer	2011-08-17	N	11:32:00	11	602379	3.61882e+06	N	8	0	158	160.225	127.303	200.443	73.1404	285.79	1.01408	141.063	26.1796	0.165694
503	40	2	12	SW	78	2011	Summer	2011-08-17	N	14:10:00	14	602323	3.61867e+06	N	52	9	60	72.2429	-14.0188	186.424	200.443	227.7	1.20405	167.243	-42.5365	-0.708942
504	40	3	12	SW	78	2011	Summer	2011-08-17	N	15:10:00	15	602315	3.6186e+06	N	52	7	51	268.739	141.057	327.481	186.424	251.405	5.26939	124.706	-55.2662	-1.08365
505	40	4	12	BC	8	2011	Summer	2011-08-17	N	16:01:00	16	602170	3.61882e+06	N	8	0	14	19.7215	-137.455	190.027	327.481	109.053	1.40868	69.44	14.8144	1.05817
506	40	5	12	BC	8	2011	Summer	2011-08-17	N	16:15:00	16	602167	3.6188e+06	N	8	0	10	0		0	190.027	91.8363	0	84.2544	0	0
507	40	6	12	BC	8	2011	Summer	2011-08-17	N	16:25:00	16	602167	3.6188e+06	N	8	0	12	0		0	0	91.8363	0	84.2544	0	0
508	40	7	12	BC	8	2011	Summer	2011-08-17	N	16:37:00	16	602167	3.6188e+06	N	8	0	13	0		0	0	91.8363	0	84.2544	0	0
509	40	8	12	BC	8	2011	Summer	2011-08-17	N	16:50:00	16	602167	3.6188e+06	N	8	0	27	266.053		113.51	0	91.8363	9.85382	84.2544	172.204	6.37792
510	40	9	12	SW	78	2011	Summer	2011-08-17	N	17:17:00	17	602411	3.6187e+06	N	52	2	9	25.7034	-102.662	10.8478	113.51	307.88	2.85594	256.458	-14.7133	-1.63481
511	40	10	12	BC	8	2011	Summer	2011-08-17	N	17:26:00	17	602415	3.61872e+06	N	8	3	14	0		0	10.8478	310.627	0	241.745	0	0
512	40	11	12	BC	8	2011	Summer	2011-08-17	N	17:40:00	17	602415	3.61872e+06	N	8	3	12	0		0	0	310.627	0	241.745	0	0
513	40	12	12	BC	8	2011	Summer	2011-08-17	N	17:52:00	17	602415	3.61872e+06	N	8	3					0	310.627		241.745
967	41	0	12	SW	78	2011	Fall	2011-09-23	N	15:29:00	15	602181	3.61865e+06	N	50	7	16	110.141		105.9		0	6.88382	49.1271	61.9313	3.87071
968	41	1	12	SW	78	2011	Fall	2011-09-23	N	15:45:00	15	602287	3.61862e+06	N	50	7	11	46.3431	42.816	148.716	105.9	110.141	4.21301	111.058	4.9542	0.450382
969	41	2	12	SW	78	2011	Fall	2011-09-23	N	15:56:00	15	602311	3.61858e+06	N	50	7	8	46.5363	13.4201	162.136	148.716	147.537	5.81703	116.013	8.21054	1.02632
970	41	3	12	SW	79	2011	Fall	2011-09-23	N	16:04:00	16	602325	3.61854e+06	N	50	4	13	0		0	162.136	183.917	0	124.223	0	0
971	41	4	12	SW	79	2011	Fall	2011-09-23	N	16:17:00	16	602325	3.61854e+06	N	50	4	10	0		0	0	183.917	0	124.223	0	0
972	41	5	12	SW	79	2011	Fall	2011-09-23	N	16:27:00	16	602325	3.61854e+06	N	50	4	12	0		0	0	183.917	0	124.223	0	0
973	41	6	12	SW	79	2011	Fall	2011-09-23	N	16:39:00	16	602325	3.61854e+06	N	50	4	9	0		0	0	183.917	0	124.223	0	0
974	41	7	12	SW	79	2011	Fall	2011-09-23	N	16:48:00	16	602325	3.61854e+06	N	50	4	22	0		0	0	183.917	0	124.223	0	0
975	41	8	12	SW	79	2011	Fall	2011-09-23	N	17:10:00	17	602325	3.61854e+06	N	50	3	28	208.857		326.731	0	183.917	7.45918	124.223	-11.515	-0.411249
976	41	9	12	SW	78	2011	Fall	2011-09-23	N	17:38:00	17	602210	3.61871e+06	N	50	3	9	8.34576	-53.7442	272.986	326.731	67.4419	0.927306	112.708	-6.1299	-0.6811
977	41	10	12	SW	78	2011	Fall	2011-09-23	N	17:47:00	17	602202	3.61871e+06	N	50	3					0	64.6201		106.578
543	42	0	13	SW	87	2011	Summer	2011-08-18	N	11:01:00	11	602427	3.61782e+06	N	92	6	17	89.1523		302.982		0	5.24425	61.8014	57.1474	3.36161
544	42	1	13	SW	81	2011	Summer	2011-08-18	N	11:18:00	11	602352	3.61787e+06	N	92	6	12	0		0	302.982	89.1523	0	118.949	0	0
545	42	2	13	SW	81	2011	Summer	2011-08-18	N	11:30:00	11	602352	3.61787e+06	N	92	6	13	0		0	0	89.1523	0	118.949	0	0
546	42	3	13	SW	81	2011	Summer	2011-08-18	N	11:43:00	11	602352	3.61787e+06	N	92	6	12	0		0	0	89.1523	0	118.949	0	0
547	42	4	13	SW	81	2011	Summer	2011-08-18	N	11:55:00	11	602352	3.61787e+06	N	92	6	6	0		0	0	89.1523	0	118.949	0	0
548	42	5	13	SW	81	2011	Summer	2011-08-18	N	12:01:00	12	602352	3.61787e+06	N	92	19	11	0		0	0	89.1523	0	118.949	0	0
549	42	6	13	SW	81	2011	Summer	2011-08-18	N	12:12:00	12	602352	3.61787e+06	N	92	19	10	0		0	0	89.1523	0	118.949	0	0
550	42	7	13	SW	81	2011	Summer	2011-08-18	N	12:22:00	12	602352	3.61787e+06	N	92	19	18	0		0	0	89.1523	0	118.949	0	0
551	42	8	13	SW	81	2011	Summer	2011-08-18	N	12:40:00	12	602352	3.61787e+06	N	92	19	15	0		0	0	89.1523	0	118.949	0	0
552	42	9	13	SW	81	2011	Summer	2011-08-18	N	12:55:00	12	602352	3.61787e+06	N	92	19	10	0		0	0	89.1523	0	118.949	0	0
553	42	10	13	SW	81	2011	Summer	2011-08-18	N	13:05:00	13	602352	3.61787e+06	N	92	11	10	0		0	0	89.1523	0	118.949	0	0
554	42	11	13	SW	81	2011	Summer	2011-08-18	N	13:15:00	13	602352	3.61787e+06	N	92	11	11	0		0	0	89.1523	0	118.949	0	0
555	42	12	13	SW	81	2011	Summer	2011-08-18	N	13:26:00	13	602352	3.61787e+06	N	92	11	12	20.5247		298.33	0	89.1523	1.71039	118.949	-12.9005	-1.07504
556	42	13	13	SW	80	2011	Summer	2011-08-18	N	13:38:00	13	602334	3.61788e+06	N	92	11	12	33.0372	0.572271	298.902	298.33	109.622	2.7531	106.048	-17.3764	-1.44803
557	42	14	13	SW	80	2011	Summer	2011-08-18	N	13:50:00	13	602305	3.61789e+06	N	92	11	13	28.5549	-37.6113	261.291	298.902	142.619	2.19653	88.6719	7.8449	0.603453
558	42	15	13	SW	80	2011	Summer	2011-08-18	N	14:03:00	14	602277	3.61789e+06	N	92	8	11	9.03029	103.737	5.02721	261.291	165.493	0.820936	96.5168	-8.93102	-0.811911
559	42	16	13	SW	80	2011	Summer	2011-08-18	N	14:14:00	14	602278	3617897	N	92	8	14	0		0	5.02721	168.79	0	87.5858	0	0
560	42	17	13	SW	80	2011	Summer	2011-08-18	N	14:28:00	14	602278	3617897	N	92	8	14	0		0	0	168.79	0	87.5858	0	0
561	42	18	13	SW	80	2011	Summer	2011-08-18	N	14:42:00	14	602278	3617897	N	92	8	13	0		0	0	168.79	0	87.5858	0	0
562	42	19	13	SW	80	2011	Summer	2011-08-18	N	14:55:00	14	602278	3617897	N	92	8	10	0		0	0	168.79	0	87.5858	0	0
563	42	20	13	SW	80	2011	Summer	2011-08-18	N	15:05:00	15	602278	3617897	N	92	2	10	0		0	0	168.79	0	87.5858	0	0
564	42	21	13	SW	80	2011	Summer	2011-08-18	N	15:15:00	15	602278	3617897	N	92	2	12	0		0	0	168.79	0	87.5858	0	0
565	42	22	13	SW	80	2011	Summer	2011-08-18	N	15:27:00	15	602278	3617897	N	92	2	18	0		0	0	168.79	0	87.5858	0	0
566	42	23	13	SW	80	2011	Summer	2011-08-18	N	15:45:00	15	602278	3617897	N	92	2	12	0		0	0	168.79	0	87.5858	0	0
567	42	24	13	SW	80	2011	Summer	2011-08-18	N	15:57:00	15	602278	3617897	N	92	2	15	142.245		93.3102	0	168.79	9.48299	87.5858	-2.35432	-0.156955
568	42	25	13	SW	83	2011	Summer	2011-08-18	N	16:12:00	16	602420	3.61789e+06	N	92	2	10	14.1651	149.615	242.926	93.3102	71.0632	1.41651	85.2314	12.5479	1.25479
569	42	26	13	SW	83	2011	Summer	2011-08-18	N	16:22:00	16	602407	3.61788e+06	N	92	2	13	5.54534	68.5352	311.461	242.926	67.2359	0.426564	97.7794	4.19215	0.322473
570	42	27	13	SW	83	2011	Summer	2011-08-18	N	16:35:00	16	602403	3.61789e+06	N	92	2					311.461	72.0271		101.972
590	43	0	13	SW	81	2011	Summer	2011-08-25	N	14:04:00	14	602566	3.61809e+06	N	41	3	13	20.4681		263.729		0	1.57447	95.232	-16.1914	-1.24549
591	43	1	13	SW	81	2011	Summer	2011-08-25	N	14:17:00	14	602545	3.61808e+06	N	41	3	14	0		0	263.729	20.4681	0	79.0405	0	0
592	43	2	13	SW	81	2011	Summer	2011-08-25	N	14:31:00	14	602545	3.61808e+06	N	41	3	10	0		0	0	20.4681	0	79.0405	0	0
593	43	3	13	SW	81	2011	Summer	2011-08-25	N	14:41:00	14	602545	3.61808e+06	N	41	3	10	0		0	0	20.4681	0	79.0405	0	0
594	43	4	13	SW	81	2011	Summer	2011-08-25	N	14:51:00	14	602545	3.61808e+06	N	41	3	13	0		0	0	20.4681	0	79.0405	0	0
595	43	5	13	SW	81	2011	Summer	2011-08-25	N	15:04:00	15	602545	3.61808e+06	N	41	7	11	0		0	0	20.4681	0	79.0405	0	0
596	43	6	13	SW	81	2011	Summer	2011-08-25	N	15:15:00	15	602545	3.61808e+06	N	41	7	31	118.868		181.541	0	20.4681	3.83444	79.0405	-45.5479	-1.46929
597	43	7	13	SW	81	2011	Summer	2011-08-25	N	15:46:00	15	602542	3.61796e+06	N	41	7	10	0		0	181.541	123.328	0	33.4927	0	0
598	43	8	13	SW	81	2011	Summer	2011-08-25	N	15:56:00	15	602542	3.61796e+06	N	41	7	8	0		0	0	123.328	0	33.4927	0	0
599	43	9	13	SW	81	2011	Summer	2011-08-25	N	16:04:00	16	602542	3.61796e+06	N	41	4	12	0		0	0	123.328	0	33.4927	0	0
600	43	10	13	SW	81	2011	Summer	2011-08-25	N	16:16:00	16	602542	3.61796e+06	N	41	4	11	0		0	0	123.328	0	33.4927	0	0
601	43	11	13	SW	81	2011	Summer	2011-08-25	N	16:27:00	16	602542	3.61796e+06	Y	41	4	26	67.6405		237.128	0	123.328	2.60156	33.4927	-12.646	-0.486385
602	43	12	13	SW	83	2011	Summer	2011-08-25	N	16:53:00	16	602485	3.61793e+06	Y	41	4	8	0		0	237.128	177.056	0	20.8467	0	0
603	43	13	13	SW	83	2011	Summer	2011-08-25	N	17:01:00	17	602485	3.61793e+06	N	41	0	11	0		0	0	177.056	0	20.8467	0	0
604	43	14	13	SW	83	2011	Summer	2011-08-25	N	17:12:00	17	602485	3.61793e+06	N	41	0	21	25.0283		134.731	0	177.056	1.19182	20.8467	-18.8736	-0.898742
605	43	15	13	SW	83	2011	Summer	2011-08-25	N	17:33:00	17	602503	3.61791e+06	N	41	0	17	0		0	134.731	186.215	0	1.97309	0	0
606	43	16	13	SW	83	2011	Summer	2011-08-25	N	17:50:00	17	602503	3.61791e+06	N	41	0	8	0		0	0	186.215	0	1.97309	0	0
607	43	17	13	SW	83	2011	Summer	2011-08-25	N	17:58:00	17	602503	3.61791e+06	N	41	0					0	186.215		1.97309
608	44	0	13	SW	83	2011	Summer	2011-08-26	N	08:26:00	8	602461	3.61793e+06	N	91	3	16	123.147		221.829		0	7.69668	44.9007	69.065	4.31656
609	44	1	13	SW	87	2011	Summer	2011-08-26	N	08:42:00	8	602379	3.61784e+06	N	91	3	13	41.0255	132.142	353.971	221.829	123.147	3.15581	113.966	-0.0953654	-0.0073358
610	44	2	13	SW	81	2011	Summer	2011-08-26	N	08:55:00	8	602375	3.61788e+06	N	91	3	9	31.1553	67.1453	61.1162	353.971	100.342	3.4617	113.87	-10.8954	-1.2106
611	44	3	13	SW	83	2011	Summer	2011-08-26	N	09:04:00	9	602402	3.61789e+06	N	91	4	14	63.3989	-132.599	288.518	61.1162	69.2053	4.5285	102.975	-33.5009	-2.39292
612	44	4	13	SW	81	2011	Summer	2011-08-26	N	09:18:00	9	602342	3.61792e+06	N	91	4	11	4.83843	-143.518	145	288.518	120.313	0.439858	69.474	4.58173	0.41652
613	44	5	13	SW	81	2011	Summer	2011-08-26	N	09:29:00	9	602345	3.61791e+06	N	91	4	11	0		0	145	118.159	0	74.0557	0	0
614	44	6	13	SW	81	2011	Summer	2011-08-26	N	09:40:00	9	602345	3.61791e+06	N	91	4	10	0		0	0	118.159	0	74.0557	0	0
615	44	7	13	SW	81	2011	Summer	2011-08-26	N	09:50:00	9	602345	3.61791e+06	N	91	4	11	0		0	0	118.159	0	74.0557	0	0
616	44	8	13	SW	81	2011	Summer	2011-08-26	N	10:01:00	10	602345	3.61791e+06	N	91	11	10	0		0	0	118.159	0	74.0557	0	0
617	44	9	13	SW	81	2011	Summer	2011-08-26	N	10:11:00	10	602345	3.61791e+06	N	91	11	16	0		0	0	118.159	0	74.0557	0	0
618	44	10	13	SW	81	2011	Summer	2011-08-26	N	10:27:00	10	602345	3.61791e+06	N	91	11	11	8.08517		209.811	0	118.159	0.735015	74.0557	5.76449	0.524045
619	44	11	13	SW	81	2011	Summer	2011-08-26	N	10:38:00	10	602341	3.6179e+06	N	91	11	13	4.68011	-28.7627	181.049	209.811	123.452	0.360009	79.8202	4.55448	0.350345
620	44	12	13	SW	81	2011	Summer	2011-08-26	N	10:51:00	10	602341	3.6179e+06	N	91	11	11	6.36174	-22.4745	158.574	181.049	124.633	0.57834	84.3747	6.27989	0.570899
621	44	13	13	SW	81	2011	Summer	2011-08-26	N	11:02:00	11	602343	3.61789e+06	N	91	5	10	46.5636	111.118	269.692	158.574	124.039	4.65636	90.6546	-2.4577	-0.24577
622	44	14	13	SW	80	2011	Summer	2011-08-26	N	11:12:00	11	602297	3.61789e+06	N	91	5	14	28.0323	-40.8216	228.871	269.692	169.078	2.00231	88.1969	21.5473	1.53909
623	44	15	13	SW	80	2011	Summer	2011-08-26	N	11:26:00	11	602276	3.61787e+06	N	91	5	66	20.5659	130.347	359.217	228.871	194.22	0.311604	109.744	-19.8996	-0.301508
624	44	16	13	SW	80	2011	Summer	2011-08-26	N	12:32:00	12	602275	3.6179e+06	N	91	7	12	23.3648	178.258	177.475	359.217	189.588	1.94707	89.8447	22.4597	1.87164
625	44	17	13	SW	80	2011	Summer	2011-08-26	N	12:44:00	12	602276	3.61787e+06	N	91	7	12	45.4995	-99.9063	77.5687	177.475	194.326	3.79162	112.304	-13.0796	-1.08996
626	44	18	13	SW	80	2011	Summer	2011-08-26	N	12:56:00	12	602321	3.61788e+06	N	91	7	15	35.1571	38.2884	115.857	77.5687	149.07	2.34381	99.2248	19.8155	1.32103
627	44	19	13	SW	81	2011	Summer	2011-08-26	N	13:11:00	13	602352	3.61787e+06	N	91	2	16	92.2638	-52.2358	63.6212	115.857	126.704	5.76649	119.04	-49.183	-3.07394
628	44	20	13	SW	83	2011	Summer	2011-08-26	N	13:27:00	13	602435	3.61791e+06	N	91	2	14	0		0	63.6212	35.3198	0	69.8572	0	0
629	44	21	13	SW	83	2011	Summer	2011-08-26	N	13:41:00	13	602435	3.61791e+06	N	91	2	10	7		138	0	35.3198	0.7	69.8572	-4.67265	-0.467265
630	44	22	13	SW	83	2011	Summer	2011-08-26	N	13:51:00	13	602440	3.6179e+06	N	91	2	8	0		0	138	35.9384	0	65.1846	0	0
631	44	23	13	SW	83	2011	Summer	2011-08-26	N	13:59:00	13	602440	3.6179e+06	N	91	2	3	3.62748		96.1705	0	35.9384	1.20916	65.1846	-3.58484	-1.19495
632	44	24	13	SW	83	2011	Summer	2011-08-26	N	14:02:00	14	602443	3.6179e+06	N	91	1	12	3.47265	-176.948	279.222	96.1705	34.2021	0.289388	61.5998	3.39959	0.283299
633	44	25	13	SW	83	2011	Summer	2011-08-26	N	14:14:00	14	602440	3.6179e+06	N	91	1	11	0		0	279.222	35.6975	0	64.9993	0	0
634	44	26	13	SW	83	2011	Summer	2011-08-26	N	14:25:00	14	602440	3.6179e+06	N	91	1	13	0		0	0	35.6975	0	64.9993	0	0
635	44	27	13	SW	83	2011	Summer	2011-08-26	N	14:38:00	14	602440	3.6179e+06	N	91	1	12	3.32933		357.174	0	35.6975	0.277444	64.9993	0.119478	0.00995647
636	44	28	13	SW	83	2011	Summer	2011-08-26	N	14:50:00	14	602440	3.61791e+06	N	91	1	12	3.65762	-174.056	183.118	357.174	33.2201	0.304802	65.1188	0.25684	0.0214033
637	44	29	13	SW	83	2011	Summer	2011-08-26	N	15:02:00	15	602439	3.6179e+06	N	91	6	11	0		0	183.118	36.1777	0	65.3757	0	0
638	44	30	13	SW	83	2011	Summer	2011-08-26	N	15:13:00	15	602439	3.6179e+06	N	91	6	13	0		0	0	36.1777	0	65.3757	0	0
639	44	31	13	SW	83	2011	Summer	2011-08-26	N	15:26:00	15	602439	3.6179e+06	N	91	6	10	13.8465		204.559	0	36.1777	1.38465	65.3757	6.12707	0.612707
640	44	32	13	SW	83	2011	Summer	2011-08-26	N	15:36:00	15	602434	3.61789e+06	N	91	6	11	13.759	40.6712	245.231	204.559	49.7725	1.25082	71.5027	12.4351	1.13046
641	44	33	13	SW	83	2011	Summer	2011-08-26	N	15:47:00	15	602421	3.61788e+06	Y	91	6	27	115.997	-178.332	66.8986	245.231	61.9365	4.29618	83.9378	-62.4091	-2.31145
642	44	34	13	SW	83	2011	Summer	2011-08-26	N	16:14:00	16	602528	3.61793e+06	Y	91	2	23	59.7299	-26.271	40.6276	66.8986	66.4836	2.59695	21.5287	20.7458	0.90199
644	44	35	13	AC	77	2011	Summer	2011-08-26	N	16:37:00	16	602567	3.61797e+06	N	20	2	12	7.05924	-28.6168	12.0108	40.6276	114.081	0.58827	42.2745	3.84362	0.320302
645	44	36	13	AC	77	2011	Summer	2011-08-26	N	16:49:00	16	602568	3.61798e+06	N	20	2	10	0		0	12.0108	118.229	0	46.1181	0	0
646	44	37	13	AC	77	2011	Summer	2011-08-26	N	16:59:00	16	602568	3.61798e+06	N	20	2	9	9.70902		68.5494	0	118.229	1.07878	46.1181	-3.95172	-0.43908
647	44	38	13	AC	77	2011	Summer	2011-08-26	N	17:08:00	17	602577	3.61799e+06	N	20	0	9	5.95247	64.3523	132.902	68.5494	127.917	0.661386	42.1664	-5.94379	-0.660421
648	44	39	13	AC	77	2011	Summer	2011-08-26	N	17:17:00	17	602582	3.61798e+06	N	20	0	12	29.1253	143.214	276.116	132.902	130.266	2.42711	36.2226	7.3824	0.6152
649	44	40	13	SW	81	2011	Summer	2011-08-26	N	17:29:00	17	602553	3.61798e+06	Y	91	12	16	96.3469	-61.8937	214.222	276.116	105.668	6.02168	43.605	-41.3055	-2.58159
651	44	42	13	SW	83	2011	Summer	2011-08-26	N	17:56:00	17	602503	3.61791e+06	N	91	12					38.3913	46.3794		2.29948	3.97651
650	44	44	13	SW	83	2011	Summer	2011-08-26	N	17:45:00	17	602499	3.6179e+06	Y	91	12	11	6.85962	-175.831	38.3913	214.222	45.5197	0.623602	6.27599	18.2148	1.65589
819	45	0	13	SW	83	2011	Fall	2011-09-07	N	16:12:00	16	602476	3.61784e+06	Y	44	1	30	33.9118		75.3117		0	1.13039	24.4908	-19.2523	-0.641744
820	45	1	13	SW	83	2011	Fall	2011-09-07	N	16:42:00	16	602509	3.61785e+06	Y	44	1	24	111.418	-56.9684	18.3433	75.3117	33.9118	4.64243	5.23852	30.2465	1.26027
821	45	2	13	SW	81	2011	Fall	2011-09-07	N	17:06:00	17	602544	3.61796e+06	N	44	3	12	0		0	18.3433	132.978	0	35.485	0	0
822	45	3	13	SW	81	2011	Fall	2011-09-07	N	17:18:00	17	602544	3.61796e+06	N	44	3	10	0		0	0	132.978	0	35.485	0	0
823	45	4	13	SW	81	2011	Fall	2011-09-07	N	17:28:00	17	602544	3.61796e+06	N	44	3	11	0		0	0	132.978	0	35.485	0	0
824	45	5	13	SW	81	2011	Fall	2011-09-07	N	17:39:00	17	602544	3.61796e+06	N	44	3	9	0		0	0	132.978	0	35.485	0	0
825	45	6	13	SW	81	2011	Fall	2011-09-07	N	17:48:00	17	602544	3.61796e+06	N	44	3					0	132.978		35.485
833	46	0	13	SW	81	2011	Fall	2011-09-10	Y	08:20:00	8	602539	3.61804e+06	Y	84	4	27	153.257		247.826		0	5.67618	48.6918	-1.46255	-0.0541686
835	46	1	13	SW	81	2011	Fall	2011-09-10	Y	08:47:00	8	602397	3.61798e+06	Y	84	4	10	0		0	247.826	153.257	0	47.2292	0	0
836	46	2	13	SW	81	2011	Fall	2011-09-10	Y	08:57:00	8	602397	3.61798e+06	N	84	4	5	0		0	0	153.257	0	47.2292	0	0
837	46	3	13	SW	81	2011	Fall	2011-09-10	Y	09:02:00	9	602397	3.61798e+06	N	84	3	10	0		0	0	153.257	0	47.2292	0	0
838	46	4	13	SW	81	2011	Fall	2011-09-10	Y	09:12:00	9	602397	3.61798e+06	N	84	3	10	0		0	0	153.257	0	47.2292	0	0
839	46	5	13	SW	81	2011	Fall	2011-09-10	Y	09:22:00	9	602397	3.61798e+06	N	84	3	10	14		165	0	153.257	1.4	47.2292	12.0942	1.20942
840	46	6	13	SW	81	2011	Fall	2011-09-10	Y	09:32:00	9	602401	3617969	N	84	3	8	31.8613	32.1699	197.17	165	155.626	3.98267	59.3234	16.274	2.03425
841	46	7	13	SW	81	2011	Fall	2011-09-10	Y	09:40:00	9	602391	3.61794e+06	N	84	3					197.17	179.391		75.5974	-68.7874
978	47	0	13	SW	81	2011	Fall	2011-09-23	N	08:01:00	8	602501	3.61802e+06	N	50	1	10	0		0		0	0	6.81004	0	0
979	47	1	13	SW	81	2011	Fall	2011-09-23	N	08:11:00	8	602501	3.61802e+06	N	50	1	14	0		0	0	0	0	6.81004	0	0
980	47	2	13	SW	81	2011	Fall	2011-09-23	N	08:25:00	8	602501	3.61802e+06	N	50	1	11	0		0	0	0	0	6.81004	0	0
981	47	3	13	SW	81	2011	Fall	2011-09-23	N	08:36:00	8	602501	3.61802e+06	N	50	1	15	0		0	0	0	0	6.81004	0	0
982	47	4	13	SW	81	2011	Fall	2011-09-23	N	08:51:00	8	602501	3.61802e+06	N	50	1					0	0		6.81004
984	48	0	13	SW	81	2011	Fall	2011-09-24	Y	08:13:00	8	602466	3.61797e+06	N	75	2	17	146.521		204.142		0	8.61891	43.3314	46.5817	2.7401
985	48	1	13	SW	87	2011	Fall	2011-09-24	Y	08:30:00	8	602406	3.61784e+06	N	75	2	14	8.37859	-47.0571	157.085	204.142	146.521	0.598471	89.9132	-5.71812	-0.408437
986	48	2	13	SW	87	2011	Fall	2011-09-24	Y	08:44:00	8	602409	3.61783e+06	N	75	2	17	26.7755	10.0921	167.177	157.085	152.353	1.57503	84.1951	-14.5613	-0.856549
987	48	3	13	SW	87	2011	Fall	2011-09-24	Y	09:01:00	9	602415	3.61781e+06	N	75	2	10	3.68971e-05	6.75509	173.932	167.177	175.041	3.68971e-06	69.6337	-1.62844e-05	-1.62844e-06
988	48	4	13	SW	87	2011	Fall	2011-09-24	Y	09:11:00	9	602415	3.61781e+06	N	75	2	10	11.3869	95.5716	269.504	173.932	175.041	1.13869	69.6337	10.6575	1.06575
989	48	5	13	SW	87	2011	Fall	2011-09-24	Y	09:21:00	9	602403	3.61781e+06	N	75	2	10	3.29464e-05	81.943	351.447	269.504	178.766	3.29464e-06	80.2912	1.58092e-05	1.58092e-06
990	48	6	13	SW	87	2011	Fall	2011-09-24	Y	09:31:00	9	602403	3.61781e+06	N	75	2	19	127.081	6.01411	357.461	351.447	178.766	6.68848	80.2913	3.10501	0.163421
991	48	7	13	SW	81	2011	Fall	2011-09-24	Y	09:50:00	9	602398	3.61793e+06	N	75	2	11	0		0	357.461	79.012	0	83.3963	0	0
992	48	8	13	SW	81	2011	Fall	2011-09-24	Y	10:01:00	10	602398	3.61793e+06	N	75	8	11	0		0	0	79.012	0	83.3963	0	0
993	48	9	13	SW	81	2011	Fall	2011-09-24	Y	10:12:00	10	602398	3.61793e+06	N	75	8	10	0		0	0	79.012	0	83.3963	0	0
994	48	10	13	SW	81	2011	Fall	2011-09-24	Y	10:22:00	10	602398	3.61793e+06	N	75	8	10	0		0	0	79.012	0	83.3963	0	0
995	48	11	13	SW	81	2011	Fall	2011-09-24	Y	10:32:00	10	602398	3.61793e+06	N	75	8	20	0		0	0	79.012	0	83.3963	0	0
996	48	12	13	SW	81	2011	Fall	2011-09-24	Y	10:52:00	10	602398	3.61793e+06	N	75	8	9	0		0	0	79.012	0	83.3963	0	0
997	48	13	13	SW	81	2011	Fall	2011-09-24	Y	11:01:00	11	602398	3.61793e+06	N	75	9	11	0		0	0	79.012	0	83.3963	0	0
998	48	14	13	SW	81	2011	Fall	2011-09-24	Y	11:12:00	11	602398	3.61793e+06	N	75	9	12	0		0	0	79.012	0	83.3963	0	0
999	48	15	13	SW	81	2011	Fall	2011-09-24	Y	11:24:00	11	602398	3.61793e+06	N	75	9	12	0		0	0	79.012	0	83.3963	0	0
1000	48	16	13	SW	81	2011	Fall	2011-09-24	Y	11:36:00	11	602398	3.61793e+06	N	75	9	9	0		0	0	79.012	0	83.3963	0	0
1001	48	17	13	SW	81	2011	Fall	2011-09-24	Y	11:45:00	11	602398	3.61793e+06	N	75	9	16	0		0	0	79.012	0	83.3963	0	0
1002	48	18	13	SW	81	2011	Fall	2011-09-24	Y	12:01:00	12	602398	3.61793e+06	N	75	7	10	0		0	0	79.012	0	83.3963	0	0
1003	48	19	13	SW	81	2011	Fall	2011-09-24	Y	12:11:00	12	602398	3.61793e+06	N	75	7	10	0		0	0	79.012	0	83.3963	0	0
1004	48	20	13	SW	81	2011	Fall	2011-09-24	Y	12:21:00	12	602398	3.61793e+06	N	75	7	10	0		0	0	79.012	0	83.3963	0	0
1005	48	21	13	SW	81	2011	Fall	2011-09-24	Y	12:31:00	12	602398	3.61793e+06	N	75	7	16	0		0	0	79.012	0	83.3963	0	0
1006	48	22	13	SW	81	2011	Fall	2011-09-24	Y	12:47:00	12	602398	3.61793e+06	N	75	7	19	49.4859		355.214	0	79.012	2.60452	83.3963	-38.9341	-2.04917
1007	48	23	13	SW	81	2011	Fall	2011-09-24	Y	13:06:00	13	602394	3.61798e+06	N	75	8	10	0		0	355.214	72.3854	0	44.4621	0	0
1008	48	24	13	SW	81	2011	Fall	2011-09-24	Y	13:16:00	13	602394	3.61798e+06	N	75	8	10	0		0	0	72.3854	0	44.4621	0	0
1009	48	25	13	SW	81	2011	Fall	2011-09-24	Y	13:26:00	13	602394	3.61798e+06	N	75	8	10	19.4426		315.784	0	72.3854	1.94426	44.4621	-19.1524	-1.91524
1010	48	26	13	SW	81	2011	Fall	2011-09-24	Y	13:36:00	13	602380	3.618e+06	N	75	8	10	0		0	315.784	88.3591	0	25.3097	0	0
1011	48	27	13	SW	81	2011	Fall	2011-09-24	Y	13:46:00	13	602380	3.618e+06	N	75	8					0	88.3591		25.3097
1491	49	0	17	SW	81	2012	Spring	2012-05-18	N	14:02:00	14	602478	3.61809e+06	N	40	4	11	0		0		0	0	63.0037	0	0
1492	49	1	17	SW	81	2012	Spring	2012-05-18	N	14:13:00	14	602478	3.61809e+06	N	40	4	15	0		0	0	0	0	63.0037	0	0
1493	49	2	17	SW	81	2012	Spring	2012-05-18	N	14:28:00	14	602478	3.61809e+06	N	40	4	19	61.7207		347.052	0	0	3.24846	63.0037	56.2536	2.96072
1494	49	3	17	SW	81	2012	Spring	2012-05-18	N	14:47:00	14	602464	3.61815e+06	N	40	4	9	0		0	347.052	61.7207	0	119.257	0	0
1495	49	4	17	SW	81	2012	Spring	2012-05-18	N	14:56:00	14	602464	3.61815e+06	N	40	4	7	0		0	0	61.7207	0	119.257	0	0
1496	49	5	17	SW	81	2012	Spring	2012-05-18	N	15:03:00	15	602464	3.61815e+06	N	40	1	11	0		0	0	61.7207	0	119.257	0	0
1497	49	6	17	SW	81	2012	Spring	2012-05-18	N	15:14:00	15	602464	3.61815e+06	N	40	1	18	0		0	0	61.7207	0	119.257	0	0
1498	49	7	17	SW	81	2012	Spring	2012-05-18	N	15:32:00	15	602464	3.61815e+06	N	40	1	14	0		0	0	61.7207	0	119.257	0	0
1499	49	8	17	SW	81	2012	Spring	2012-05-18	N	15:46:00	15	602464	3.61815e+06	N	40	1	10	0		0	0	61.7207	0	119.257	0	0
1500	49	9	17	SW	81	2012	Spring	2012-05-18	N	15:56:00	15	602464	3.61815e+06	N	40	1	7	0		0	0	61.7207	0	119.257	0	0
1501	49	10	17	SW	81	2012	Spring	2012-05-18	N	16:03:00	16	602464	3.61815e+06	N	40	1	14	0		0	0	61.7207	0	119.257	0	0
1502	49	11	17	SW	81	2012	Spring	2012-05-18	N	16:17:00	16	602464	3.61815e+06	N	40	1	7	0		0	0	61.7207	0	119.257	0	0
1503	49	12	17	SW	81	2012	Spring	2012-05-18	N	16:24:00	16	602464	3.61815e+06	N	40	1	10	0		0	0	61.7207	0	119.257	0	0
1504	49	13	17	SW	81	2012	Spring	2012-05-18	N	16:34:00	16	602464	3.61815e+06	N	40	1	18	0		0	0	61.7207	0	119.257	0	0
1505	49	14	17	SW	81	2012	Spring	2012-05-18	N	16:52:00	16	602464	3.61815e+06	N	40	1	12	0		0	0	61.7207	0	119.257	0	0
1506	49	15	17	SW	81	2012	Spring	2012-05-18	N	17:04:00	17	602464	3.61815e+06	N	40	7	9	0		0	0	61.7207	0	119.257	0	0
1507	49	16	17	SW	81	2012	Spring	2012-05-18	N	17:13:00	17	602464	3.61815e+06	N	40	7	16	0		0	0	61.7207	0	119.257	0	0
1508	49	17	17	SW	81	2012	Spring	2012-05-18	N	17:29:00	17	602464	3.61815e+06	N	40	7	8	0		0	0	61.7207	0	119.257	0	0
1509	49	18	17	SW	81	2012	Spring	2012-05-18	N	17:37:00	17	602464	3.61815e+06	N	40	7	13	0		0	0	61.7207	0	119.257	0	0
1510	49	19	17	SW	81	2012	Spring	2012-05-18	N	17:50:00	17	602464	3.61815e+06	N	40	7					0	61.7207		119.257
1589	50	0	17	AC	75	2012	Spring	2012-05-23	N	08:01:00	8	602629	3.61825e+06	N	33	3	10	0		0		0	0	72.186	0	0
1590	50	1	17	AC	75	2012	Spring	2012-05-23	N	08:11:00	8	602629	3.61825e+06	N	33	3	10	14.5507		234.904	0	0	1.45507	72.186	13.7019	1.37019
1591	50	2	17	AC	75	2012	Spring	2012-05-23	N	08:21:00	8	602617	3.61824e+06	N	33	3	14	0		0	234.904	14.5507	0	85.8879	0	0
1592	50	3	17	AC	75	2012	Spring	2012-05-23	N	08:35:00	8	602617	3.61824e+06	N	33	3	10	0		0	0	14.5507	0	85.8879	0	0
1593	50	4	17	AC	75	2012	Spring	2012-05-23	N	08:45:00	8	602617	3.61824e+06	N	33	3	16	0		0	0	14.5507	0	85.8879	0	0
1594	50	5	17	AC	75	2012	Spring	2012-05-23	N	09:01:00	9	602617	3.61824e+06	N	33	4	10	0		0	0	14.5507	0	85.8879	0	0
1595	50	6	17	AC	75	2012	Spring	2012-05-23	N	09:11:00	9	602617	3.61824e+06	N	33	4	14	0		0	0	14.5507	0	85.8879	0	0
1596	50	7	17	AC	75	2012	Spring	2012-05-23	N	09:25:00	9	602617	3.61824e+06	N	33	4	10	0		0	0	14.5507	0	85.8879	0	0
1597	50	8	17	AC	75	2012	Spring	2012-05-23	N	09:35:00	9	602617	3.61824e+06	N	33	4	13	0		0	0	14.5507	0	85.8879	0	0
1598	50	9	17	AC	75	2012	Spring	2012-05-23	N	09:48:00	9	602617	3.61824e+06	N	33	4	22	170.215		209.159	0	14.5507	7.73706	85.8879	-6.34835	-0.288561
1599	50	10	17	SW	81	2012	Spring	2012-05-23	N	10:10:00	10	602534	3.61809e+06	N	84	11	10	0		0	209.159	183.431	0	79.5396	0	0
1600	50	11	17	SW	81	2012	Spring	2012-05-23	N	10:20:00	10	602534	3.61809e+06	N	84	11	12	14.145		58.4081	0	183.431	1.17875	79.5396	12.8046	1.06705
1601	50	12	17	SW	81	2012	Spring	2012-05-23	N	10:32:00	10	602546	3.6181e+06	N	84	11	11	116.047	70.2842	128.692	58.4081	170.981	10.5497	92.3442	-63.1408	-5.74007
1602	50	13	17	AC	77	2012	Spring	2012-05-23	N	10:43:00	10	602637	3.61803e+06	N	33	3	12	119.017	136.386	265.078	128.692	222.282	9.91809	29.2034	-9.85017	-0.820847
1603	50	14	17	SW	81	2012	Spring	2012-05-23	N	10:55:00	10	602518	3.61802e+06	N	84	11	8	94.9189	116.873	21.9519	265.078	257.419	11.8649	19.3532	81.6652	10.2082
1604	50	15	17	SW	81	2012	Spring	2012-05-23	N	11:03:00	11	602554	3.6181e+06	N	84	9	13	36.6318	-68.5002	313.452	21.9519	162.787	2.81783	101.018	8.6171	0.662854
1605	50	16	17	SW	81	2012	Spring	2012-05-23	N	11:16:00	11	602527	3.61813e+06	N	84	9	15	0		0	313.452	156.764	0	109.636	0	0
1606	50	17	17	SW	81	2012	Spring	2012-05-23	N	11:31:00	11	602527	3.61813e+06	N	84	9	10	0		0	0	156.764	0	109.636	0	0
1607	50	18	17	SW	81	2012	Spring	2012-05-23	N	11:41:00	11	602527	3.61813e+06	N	84	9	14	105.051		284.403	0	156.764	7.50365	109.636	3.94414	0.281724
1608	50	19	17	SW	81	2012	Spring	2012-05-23	N	11:55:00	11	602425	3.61816e+06	N	84	9	6	0		0	284.403	223.88	0	113.58	0	0
1609	50	20	17	SW	81	2012	Spring	2012-05-23	N	12:01:00	12	602425	3.61816e+06	N	84	12	15	6.64989		114.726	0	223.88	0.443326	113.58	-2.01764	-0.134509
1610	50	21	17	SW	81	2012	Spring	2012-05-23	N	12:16:00	12	602431	3.61815e+06	N	84	12	12	0		0	114.726	219.599	0	111.562	0	0
1611	50	22	17	SW	81	2012	Spring	2012-05-23	N	12:28:00	12	602431	3.61815e+06	N	84	12	13	0		0	0	219.599	0	111.562	0	0
1612	50	23	17	SW	81	2012	Spring	2012-05-23	N	12:41:00	12	602431	3.61815e+06	N	84	12	6	3.51685		306.077	0	219.599	0.586141	111.562	1.66114	0.276856
1613	50	24	17	SW	81	2012	Spring	2012-05-23	N	12:47:00	12	602428	3.61816e+06	N	84	12	14	30.9502	-51.7554	254.321	306.077	221.275	2.21073	113.223	-8.3045	-0.593179
1614	50	25	17	SW	81	2012	Spring	2012-05-23	N	13:01:00	13	602399	3.61815e+06	N	84	9	10	0		0	254.321	251.862	0	104.919	0	0
1615	50	26	17	SW	81	2012	Spring	2012-05-23	N	13:11:00	13	602399	3.61815e+06	N	84	9	12	0		0	0	251.862	0	104.919	0	0
1616	50	27	17	SW	81	2012	Spring	2012-05-23	N	13:23:00	13	602399	3.61815e+06	N	84	9	12	0		0	0	251.862	0	104.919	0	0
1617	50	28	17	SW	81	2012	Spring	2012-05-23	N	13:35:00	13	602399	3.61815e+06	N	84	9	10	0		0	0	251.862	0	104.919	0	0
1618	50	29	17	SW	81	2012	Spring	2012-05-23	N	13:45:00	13	602399	3.61815e+06	N	84	9					0	251.862		104.919
1630	51	0	17	SW	81	2012	Summer	2012-06-06	N	14:06:00	14	602324	3.61804e+06	N	89	10	10	0		0		0	0	37.5037	0	0
1631	51	1	17	SW	81	2012	Summer	2012-06-06	N	14:16:00	14	602324	3.61804e+06	N	89	10	12	0		0	0	0	0	37.5037	0	0
1632	51	2	17	SW	81	2012	Summer	2012-06-06	N	14:28:00	14	602324	3.61804e+06	N	89	10	11	7.36555		356.207	0	0	0.669595	37.5037	6.47224	0.588385
1633	51	3	17	SW	81	2012	Summer	2012-06-06	N	14:39:00	14	602324	3.61804e+06	N	89	10	8	56.9701	-6.09928	350.108	356.207	7.36555	7.12126	43.9759	11.1176	1.3897
1634	51	4	17	SW	80	2012	Summer	2012-06-06	N	14:47:00	14	602314	3.6181e+06	N	89	10	14	0		0	350.108	64.2987	0	55.0935	0	0
1635	51	5	17	SW	80	2012	Summer	2012-06-06	N	15:01:00	15	602314	3.6181e+06	N	89	2	10	0		0	0	64.2987	0	55.0935	0	0
1636	51	6	17	SW	80	2012	Summer	2012-06-06	N	15:11:00	15	602314	3.6181e+06	N	89	2	11	0		0	0	64.2987	0	55.0935	0	0
1637	51	7	17	SW	80	2012	Summer	2012-06-06	N	15:22:00	15	602314	3.6181e+06	N	89	2	15	0		0	0	64.2987	0	55.0935	0	0
1638	51	8	17	SW	80	2012	Summer	2012-06-06	N	15:37:00	15	602314	3.6181e+06	N	89	2	13	0		0	0	64.2987	0	55.0935	0	0
1639	51	9	17	SW	80	2012	Summer	2012-06-06	N	15:50:00	15	602314	3.6181e+06	N	89	2	11	0		0	0	64.2987	0	55.0935	0	0
1640	51	10	17	SW	80	2012	Summer	2012-06-06	N	16:01:00	16	602314	3.6181e+06	N	89	2	11	0		0	0	64.2987	0	55.0935	0	0
1641	51	11	17	SW	80	2012	Summer	2012-06-06	N	16:12:00	16	602314	3.6181e+06	N	89	2	11	0		0	0	64.2987	0	55.0935	0	0
1642	51	12	17	SW	80	2012	Summer	2012-06-06	N	16:23:00	16	602314	3.6181e+06	N	89	2	21	125.12		65.5622	0	64.2987	5.9581	55.0935	53.7625	2.56012
1643	51	13	17	SW	81	2012	Summer	2012-06-06	N	16:44:00	16	602428	3618151	N	89	2	14	29.8043	16.9151	82.4773	65.5622	154.983	2.12888	108.856	9.35375	0.668125
1644	51	14	17	SW	81	2012	Summer	2012-06-06	N	16:58:00	16	602458	3.61815e+06	N	89	2	7	0		0	82.4773	178.695	0	118.21	0	0
1645	51	15	17	SW	81	2012	Summer	2012-06-06	N	17:05:00	17	602458	3.61815e+06	N	89	5	15	0		0	0	178.695	0	118.21	0	0
1646	51	16	17	SW	81	2012	Summer	2012-06-06	N	17:20:00	17	602458	3.61815e+06	N	89	5	18	0		0	0	178.695	0	118.21	0	0
1647	51	17	17	SW	81	2012	Summer	2012-06-06	N	17:38:00	17	602458	3.61815e+06	N	89	5	9	0		0	0	178.695	0	118.21	0	0
1648	51	18	17	SW	81	2012	Summer	2012-06-06	N	17:47:00	17	602458	3.61815e+06	N	89	5	9	0		0	0	178.695	0	118.21	0	0
1649	51	19	17	SW	81	2012	Summer	2012-06-06	N	17:56:00	17	602458	3.61815e+06	N	89	5					0	178.695		118.21
1651	52	0	17	SW	81	2012	Summer	2012-06-11	N	13:02:00	13	602410	3.6181e+06	N	49	4	10	6.38281		135.388		0	0.638281	56.2105	-4.6851	-0.46851
1652	52	1	17	SW	81	2012	Summer	2012-06-11	N	13:12:00	13	602415	3.61809e+06	N	49	4	10	3.93623	-67.0948	68.293	135.388	6.38281	0.393623	51.5254	1.61417	0.161417
1653	52	2	17	SW	81	2012	Summer	2012-06-11	N	13:22:00	13	602419	3.6181e+06	N	49	4	11	39.1929	32.0978	100.391	68.293	8.70582	3.56299	53.1396	0.271332	0.0246665
1654	52	3	17	SW	81	2012	Summer	2012-06-11	N	13:33:00	13	602457	3.61809e+06	N	49	4	11	12.8788	-23.6277	76.763	100.391	47.7819	1.1708	53.4109	5.35844	0.487131
1655	52	4	17	SW	81	2012	Summer	2012-06-11	N	13:44:00	13	602470	3.61809e+06	N	49	4	17	3.30357	-166.017	270.746	76.763	59.6636	0.194328	58.7693	-0.607903	-0.035759
1656	52	5	17	SW	81	2012	Summer	2012-06-11	N	14:01:00	14	602466	3.61809e+06	N	49	5	19	99.4566	-163.37	107.376	270.746	56.3804	5.23456	58.1614	20.1744	1.06181
1657	52	6	17	SW	81	2012	Summer	2012-06-11	N	14:20:00	14	602561	3.61806e+06	N	49	5	18	140.477	-129.552	337.825	107.376	155.281	7.80426	78.3359	86.4914	4.80508
1658	52	7	17	SW	81	2012	Summer	2012-06-11	N	14:38:00	14	602508	3.61819e+06	N	49	5	13	52.5151	52.7008	30.5253	337.825	135.124	4.03962	164.827	1.71593	0.131994
1659	52	8	17	AC	75	2012	Summer	2012-06-11	N	14:51:00	14	602535	3.61824e+06	N	30	2	5	0		0	30.5253	186.195	0	166.543	0	0
1660	52	9	17	AC	75	2012	Summer	2012-06-11	N	14:56:00	14	602535	3.61824e+06	N	30	2	5	20.308		185.505	0	186.195	4.0616	166.543	6.54099	1.3082
1661	52	10	17	AC	75	2012	Summer	2012-06-11	N	15:01:00	15	602533	3.61822e+06	N	30	8	9	7.99773e-08	-95.5051	90	185.505	170.289	8.88637e-09	173.084	-7.7e-08	-8.55555e-09
1662	52	11	17	AC	75	2012	Summer	2012-06-11	N	15:10:00	15	602533	3.61822e+06	N	30	8	12	0		0	90	170.289	0	173.084	0	0
1663	52	12	17	AC	75	2012	Summer	2012-06-11	N	15:22:00	15	602533	3.61822e+06	N	30	8	11	37.989		180.583	0	170.289	3.45355	173.084	-15.1645	-1.37859
1664	52	13	17	SW	81	2012	Summer	2012-06-11	N	15:33:00	15	602533	3.61818e+06	N	49	4	10	26.9875	-8.16888	172.414	180.583	146.162	2.69875	157.92	-23.8704	-2.38704
1665	52	14	17	SW	81	2012	Summer	2012-06-11	N	15:43:00	15	602536	3.61815e+06	N	49	4	18	0		0	172.414	136.632	0	134.049	0	0
1666	52	15	17	SW	81	2012	Summer	2012-06-11	N	16:01:00	16	602536	3.61815e+06	N	49	2	11	0		0	0	136.632	0	134.049	0	0
1667	52	16	17	SW	81	2012	Summer	2012-06-11	N	16:12:00	16	602536	3.61815e+06	N	49	2	12	0		0	0	136.632	0	134.049	0	0
1668	52	17	17	SW	81	2012	Summer	2012-06-11	N	16:24:00	16	602536	3.61815e+06	N	49	2	17	0		0	0	136.632	0	134.049	0	0
1669	52	18	17	SW	81	2012	Summer	2012-06-11	N	16:41:00	16	602536	3.61815e+06	N	49	2	10	3.54055		342.721	0	136.632	0.354055	134.049	2.72786	0.272786
1670	52	19	17	SW	81	2012	Summer	2012-06-11	N	16:51:00	16	602535	3.61816e+06	N	49	2	10	0		0	342.721	137.034	0	136.777	0	0
1671	52	20	17	SW	81	2012	Summer	2012-06-11	N	17:01:00	17	602535	3.61816e+06	N	49	2	10	0		0	0	137.034	0	136.777	0	0
1672	52	21	17	SW	81	2012	Summer	2012-06-11	N	17:11:00	17	602535	3.61816e+06	N	49	2	12	0		0	0	137.034	0	136.777	0	0
1673	52	22	17	SW	81	2012	Summer	2012-06-11	N	17:23:00	17	602535	3.61816e+06	N	49	2	14	0		0	0	137.034	0	136.777	0	0
1674	52	23	17	SW	81	2012	Summer	2012-06-11	N	17:37:00	17	602535	3.61816e+06	N	49	2	15	0		0	0	137.034	0	136.777	0	0
1675	52	24	17	SW	81	2012	Summer	2012-06-11	N	17:52:00	17	602535	3.61816e+06	N	49	2					0	137.034		136.777
1723	53	0	17	SW	80	2012	Summer	2012-06-19	N	08:01:00	8	602286	3.6182e+06	N	57	3	9	5.55522		295.251		0	0.617246	45.8976	-5.22223	-0.580247
1724	53	1	17	SW	80	2012	Summer	2012-06-19	N	08:10:00	8	602281	3.6182e+06	N	57	3	10	18.2806	-150.742	144.509	295.251	5.55522	1.82806	40.6754	11.9458	1.19458
1725	53	2	17	SW	80	2012	Summer	2012-06-19	N	08:20:00	8	602292	3.61819e+06	N	57	3	16	40.847	-32.0192	112.49	144.509	13.7056	2.55294	52.6211	38.5855	2.4116
1726	53	3	17	SW	80	2012	Summer	2012-06-19	N	08:36:00	8	602329	3.61817e+06	N	57	3	13	128.274	46.8443	159.334	112.49	51.6647	9.86723	91.2067	-69.4745	-5.34419
1727	53	4	17	SW	81	2012	Summer	2012-06-19	N	08:49:00	8	602375	3.61805e+06	N	57	3	12	0		0	159.334	172.63	0	21.7322	0	0
1728	53	5	17	SW	81	2012	Summer	2012-06-19	N	09:01:00	9	602375	3.61805e+06	N	57	1	10	0		0	0	172.63	0	21.7322	0	0
1729	53	6	17	SW	81	2012	Summer	2012-06-19	N	09:11:00	9	602375	3.61805e+06	N	57	1	11	0		0	0	172.63	0	21.7322	0	0
1730	53	7	17	SW	81	2012	Summer	2012-06-19	N	09:22:00	9	602375	3.61805e+06	N	57	1	10	0		0	0	172.63	0	21.7322	0	0
1731	53	8	17	SW	81	2012	Summer	2012-06-19	N	09:32:00	9	602375	3.61805e+06	N	57	1	12	73.9277		286.732	0	172.63	6.16065	21.7322	16.3951	1.36626
1732	53	9	17	SW	80	2012	Summer	2012-06-19	N	09:44:00	9	602304	3.61807e+06	N	57	1	17	18.4541	-98.8788	187.853	286.732	128.119	1.08554	38.1273	-6.70924	-0.394661
1733	53	10	17	SW	80	2012	Summer	2012-06-19	N	10:01:00	10	602301	3.61806e+06	N	57	8	14	36.6001	-6.3775	181.476	187.853	145.959	2.61429	31.418	-6.95865	-0.497046
1734	53	11	17	SW	80	2012	Summer	2012-06-19	N	10:15:00	10	602300	3.61802e+06	N	57	8	12	36.8881	-54.9585	126.517	181.476	182.31	3.07401	24.4594	-16.4483	-1.3707
1735	53	12	17	SW	81	2012	Summer	2012-06-19	N	10:27:00	10	602330	3.618e+06	N	57	8	10	33.1523	-71.7045	54.8126	126.517	208.39	3.31523	8.01105	-3.80011	-0.380011
1736	53	13	17	SW	81	2012	Summer	2012-06-19	N	10:37:00	10	602357	3.61802e+06	N	57	8	14	16.8907	-13.7541	41.0584	54.8126	197.803	1.20648	4.21094	0.326314	0.0233081
1737	53	14	17	SW	81	2012	Summer	2012-06-19	N	10:51:00	10	602368	3.61803e+06	N	57	8	12	43.8968	1.81929	42.8777	41.0584	190.491	3.65807	4.53726	14.6387	1.21989
1738	53	15	17	SW	81	2012	Summer	2012-06-19	N	11:03:00	11	602398	3.61806e+06	N	57	4	11	31.2534	64.8001	107.678	42.8777	179.07	2.84122	19.1759	-8.39478	-0.763162
1739	53	16	17	SW	81	2012	Summer	2012-06-19	N	11:14:00	11	602428	3.61805e+06	N	57	4	10	0		0	107.678	205.832	0	10.7812	0	0
1740	53	17	17	SW	81	2012	Summer	2012-06-19	N	11:24:00	11	602428	3.61805e+06	N	57	4	11	31.2534		287.678	0	205.832	2.84122	10.7812	8.39478	0.763162
1741	53	18	17	SW	81	2012	Summer	2012-06-19	N	11:35:00	11	602398	3.61806e+06	N	57	4	16	94.3192	178.278	105.956	287.678	179.07	5.89495	19.1759	-11.7279	-0.732994
1742	53	19	17	SW	81	2012	Summer	2012-06-19	N	11:51:00	11	602489	3.61803e+06	N	57	4	11	57.0145	-82.2145	23.7414	105.956	261.776	5.18313	7.44804	56.8099	5.16453
1743	53	20	17	SW	81	2012	Summer	2012-06-19	N	12:02:00	12	602512	3.61809e+06	N	57	4	10	59.4106	-46.1568	337.585	23.7414	252.582	5.94106	64.2579	47.4691	4.74691
1744	53	21	17	SW	81	2012	Summer	2012-06-19	N	12:12:00	12	602489	3.61814e+06	N	57	4	18	29.0643	127.798	105.383	337.585	211.289	1.61469	111.727	-1.43621	-0.0797895
1745	53	22	17	SW	81	2012	Summer	2012-06-19	N	12:30:00	12	602517	3.61813e+06	N	57	4	10	0		0	105.383	240.351	0	110.291	0	0
1746	53	23	17	SW	81	2012	Summer	2012-06-19	N	12:40:00	12	602517	3.61813e+06	N	57	4	10	0		0	0	240.351	0	110.291	0	0
1747	53	24	17	SW	81	2012	Summer	2012-06-19	N	12:50:00	12	602517	3.61813e+06	N	57	4					0	240.351		110.291
1759	54	0	17	SW	81	2012	Summer	2012-07-04	N	08:02:00	8	602493	3.61808e+06	N	142	12	10	0		0		0	0	49.2154	0	0
1760	54	1	17	SW	81	2012	Summer	2012-07-04	N	08:12:00	8	602493	3.61808e+06	N	142	12	12	12.9154		335.745	0	0	1.07628	49.2154	10.5009	0.875078
1761	54	2	17	SW	81	2012	Summer	2012-07-04	N	08:24:00	8	602488	3.61809e+06	N	142	12	12	0		0	335.745	12.9154	0	59.7163	0	0
1762	54	3	17	SW	81	2012	Summer	2012-07-04	N	08:36:00	8	602488	3.61809e+06	N	142	12	10	0		0	0	12.9154	0	59.7163	0	0
1763	54	4	17	SW	81	2012	Summer	2012-07-04	N	08:46:00	8	602488	3.61809e+06	N	142	12	19	50.9406		183.778	0	12.9154	2.68109	59.7163	-50.4965	-2.65771
1764	54	5	17	SW	81	2012	Summer	2012-07-04	N	09:05:00	9	602484	3.61804e+06	N	142	18	10	0		0	183.778	40.0037	0	9.21978	0	0
1765	54	6	17	SW	81	2012	Summer	2012-07-04	N	09:15:00	9	602484	3.61804e+06	N	142	18	15	89.633		282.654	0	40.0037	5.97553	9.21978	7.47314	0.498209
1766	54	7	17	SW	81	2012	Summer	2012-07-04	N	09:30:00	9	602397	3.61806e+06	N	142	18	14	103.914	-35.3457	247.308	282.654	98.0604	7.42242	16.6929	8.42325	0.601661
1767	54	8	17	SW	80	2012	Summer	2012-07-04	N	09:44:00	9	602301	3.61802e+06	N	142	18	11	7.68416	7.44346	254.752	247.308	200.999	0.69856	25.1162	-7.64531	-0.695028
1768	54	9	17	SW	80	2012	Summer	2012-07-04	N	09:55:00	9	602294	3.61802e+06	N	142	18	8	10.2315	-116.327	138.425	254.752	208.679	1.27894	17.4709	4.12388	0.515485
1769	54	10	17	SW	80	2012	Summer	2012-07-04	N	10:03:00	10	602301	3.61801e+06	N	142	9	13	18.6649	-24.9413	113.483	138.425	204.66	1.43576	21.5947	-2.7945	-0.214962
1770	54	11	17	SW	81	2012	Summer	2012-07-04	N	10:16:00	10	602318	3.618e+06	Y	142	9	14	58.4317	-15.6838	97.7995	113.483	191.49	4.17369	18.8002	5.82017	0.415726
1771	54	12	17	SW	81	2012	Summer	2012-07-04	N	10:30:00	10	602376	3.61799e+06	Y	142	9	15	124.646	-7.57059	90.2289	97.7995	144.841	8.30973	24.6204	-17.1437	-1.14291
1772	54	13	17	SW	81	2012	Summer	2012-07-04	N	10:45:00	10	602500	3.61799e+06	Y	142	9	14	147.04	-36.0662	54.1627	90.2289	85.3381	10.5029	7.47671	72.2725	5.16232
1773	54	14	17	AC	77	2012	Summer	2012-07-04	N	10:59:00	10	602619	3.61808e+06	Y	12	0	5	0		0	54.1627	126.25	0	79.7492	0	0
1774	54	15	17	AC	77	2012	Summer	2012-07-04	N	11:04:00	11	602619	3.61808e+06	N	12	1	11	0		0	0	126.25	0	79.7492	0	0
1775	54	16	17	AC	77	2012	Summer	2012-07-04	N	11:15:00	11	602619	3.61808e+06	N	12	1	10	0		0	0	126.25	0	79.7492	0	0
1776	54	17	17	AC	77	2012	Summer	2012-07-04	N	11:25:00	11	602619	3.61808e+06	N	12	1	10	0		0	0	126.25	0	79.7492	0	0
1777	54	18	17	AC	77	2012	Summer	2012-07-04	N	11:35:00	11	602619	3.61808e+06	N	12	1	14	0		0	0	126.25	0	79.7492	0	0
1778	54	19	17	AC	77	2012	Summer	2012-07-04	N	11:49:00	11	602619	3.61808e+06	N	12	1	16	0		0	0	126.25	0	79.7492	0	0
1779	54	20	17	AC	77	2012	Summer	2012-07-04	N	12:05:00	12	602619	3.61808e+06	N	12	3	11	0		0	0	126.25	0	79.7492	0	0
1780	54	21	17	AC	77	2012	Summer	2012-07-04	N	12:16:00	12	602619	3.61808e+06	N	12	3	10	0		0	0	126.25	0	79.7492	0	0
1781	54	22	17	AC	77	2012	Summer	2012-07-04	N	12:26:00	12	602619	3.61808e+06	N	12	3	10	0		0	0	126.25	0	79.7492	0	0
1782	54	23	17	AC	77	2012	Summer	2012-07-04	N	12:36:00	12	602619	3.61808e+06	N	12	3	16	0		0	0	126.25	0	79.7492	0	0
1783	54	24	17	AC	77	2012	Summer	2012-07-04	N	12:52:00	12	602619	3.61808e+06	N	12	3					0	126.25		79.7492
1789	55	0	17	AC	77	2012	Summer	2012-07-06	N	13:27:00	13	602612	3.61802e+06	N	20	1	10	0		0		0	0	39.3588	0	0
1790	55	1	17	AC	77	2012	Summer	2012-07-06	N	13:37:00	13	602612	3.61802e+06	N	20	1	16	0		0	0	0	0	39.3588	0	0
1791	55	2	17	AC	77	2012	Summer	2012-07-06	N	13:53:00	13	602612	3.61802e+06	N	20	1	11				0	0	0	39.3588		0
1965	10	0	19	AC	77	2012	Summer	2012-07-22	Y	12:01:00	12	602607	3.61805e+06	N	4	1	12	0		0		0	0	68.1912	0	0
1966	10	1	19	AC	77	2012	Summer	2012-07-22	Y	12:13:00	12	602607	3.61805e+06	N	4	1	12	0		0	0	0	0	68.1912	0	0
1967	10	2	19	AC	77	2012	Summer	2012-07-22	Y	12:25:00	12	602607	3.61805e+06	N	4	1	12	0		0	0	0	0	68.1912	0	0
1968	10	3	19	AC	77	2012	Summer	2012-07-22	Y	12:37:00	12	602607	3.61805e+06	N	4	1	12	0		0	0	0	0	68.1912	0	0
1969	10	4	19	AC	77	2012	Summer	2012-07-22	Y	12:49:00	12	602607	3.61805e+06	N	4	1					0	0		68.1912
1792	56	0	19	AC	89	2012	Summer	2012-07-06	N	14:04:00	14	602696	3.61784e+06	N	20	1	9	12.3618		71.949		0	1.37353	21.9821	3.83046	0.425607
1793	56	1	19	AC	89	2012	Summer	2012-07-06	N	14:13:00	14	602707	3.61784e+06	N	20	1	10	0		0	71.949	12.3618	0	25.8126	0	0
1794	56	2	19	AC	89	2012	Summer	2012-07-06	N	14:23:00	14	602707	3.61784e+06	N	20	1	14	0		0	0	12.3618	0	25.8126	0	0
1795	56	3	19	AC	89	2012	Summer	2012-07-06	N	14:37:00	14	602707	3.61784e+06	N	20	1	11	0		0	0	12.3618	0	25.8126	0	0
1796	56	4	19	AC	89	2012	Summer	2012-07-06	N	14:48:00	14	602707	3.61784e+06	Y	20	1	31	211.037		341.262	0	12.3618	6.80765	25.8126	14.6019	0.471029
1797	56	5	19	AC	77	2012	Summer	2012-07-06	N	15:19:00	15	602640	3.61804e+06	Y	20	5	11	34.1048	-11.0741	330.188	341.262	211.251	3.10044	40.4145	34.0267	3.09334
1798	56	6	19	AC	77	2012	Summer	2012-07-06	N	15:30:00	15	602623	3.61807e+06	N	20	5	8	7.90618	148.724	118.912	330.188	244.428	0.988273	74.4412	-7.05669	-0.882086
1799	56	7	19	AC	76	2012	Summer	2012-07-06	N	15:38:00	15	602630	3.61807e+06	N	20	5	7	0		0	118.912	238.776	0	67.3846	0	0
1800	56	8	19	AC	76	2012	Summer	2012-07-06	N	15:45:00	15	602630	3.61807e+06	N	20	5	9	0		0	0	238.776	0	67.3846	0	0
1801	56	9	19	AC	76	2012	Summer	2012-07-06	N	15:54:00	15	602630	3.61807e+06	N	20	5	7	0		0	0	238.776	0	67.3846	0	0
1802	56	10	19	AC	76	2012	Summer	2012-07-06	N	16:01:00	16	602630	3.61807e+06	N	20	0	11	0		0	0	238.776	0	67.3846	0	0
1803	56	11	19	AC	76	2012	Summer	2012-07-06	N	16:12:00	16	602630	3.61807e+06	N	20	0	9	0		0	0	238.776	0	67.3846	0	0
1804	56	12	19	AC	76	2012	Summer	2012-07-06	N	16:21:00	16	602630	3.61807e+06	N	20	0	10	0		0	0	238.776	0	67.3846	0	0
1805	56	13	19	AC	76	2012	Summer	2012-07-06	N	16:31:00	16	602630	3.61807e+06	N	20	0	12	0		0	0	238.776	0	67.3846	0	0
1806	56	14	19	AC	76	2012	Summer	2012-07-06	N	16:43:00	16	602630	3.61807e+06	N	20	0	18	0		0	0	238.776	0	67.3846	0	0
1807	56	15	19	AC	76	2012	Summer	2012-07-06	N	17:01:00	17	602630	3.61807e+06	N	20	0	10	0		0	0	238.776	0	67.3846	0	0
1808	56	16	19	AC	76	2012	Summer	2012-07-06	N	17:11:00	17	602630	3.61807e+06	N	20	0	10	0		0	0	238.776	0	67.3846	0	0
1809	56	17	19	AC	76	2012	Summer	2012-07-06	N	17:21:00	17	602630	3.61807e+06	N	20	0	10	0		0	0	238.776	0	67.3846	0	0
1810	56	18	19	AC	76	2012	Summer	2012-07-06	N	17:31:00	17	602630	3.61807e+06	N	20	0	10	0		0	0	238.776	0	67.3846	0	0
1811	56	19	19	AC	76	2012	Summer	2012-07-06	N	17:41:00	17	602630	3.61807e+06	N	20	0					0	238.776		67.3846
1817	57	0	19	SW	81	2012	Summer	2012-07-07	Y	08:01:00	8	602555	3.61816e+06	N	124	5	10	0		0		0	0	149.363	0	0
1818	57	1	19	SW	81	2012	Summer	2012-07-07	Y	08:11:00	8	602555	3.61816e+06	N	124	5	11	0		0	0	0	0	149.363	0	0
1819	57	2	19	SW	81	2012	Summer	2012-07-07	Y	08:22:00	8	602555	3.61816e+06	N	124	5	10	0		0	0	0	0	149.363	0	0
1820	57	3	19	SW	81	2012	Summer	2012-07-07	Y	08:32:00	8	602555	3.61816e+06	N	124	5	12	0		0	0	0	0	149.363	0	0
1821	57	4	19	SW	81	2012	Summer	2012-07-07	Y	08:44:00	8	602555	3.61816e+06	N	124	5	18	84.8222		329.52	0	0	4.71234	149.363	40.5063	2.25035
1822	57	5	19	AC	75	2012	Summer	2012-07-07	Y	09:02:00	9	602512	3.61823e+06	N	7	0	10	19.0577	2.03066	331.551	329.52	84.8222	1.90577	189.87	5.93461	0.593461
1823	57	6	19	AC	75	2012	Summer	2012-07-07	Y	09:12:00	9	602503	3.61825e+06	N	7	0	15	113.851	-172.051	159.499	331.551	103.87	7.59006	195.804	-66.985	-4.46566
1824	57	7	19	SW	81	2012	Summer	2012-07-07	Y	09:27:00	9	602543	3.61814e+06	N	124	5	10	8.14207	79.6357	239.135	159.499	20.7678	0.814207	128.819	-6.81883	-0.681883
1825	57	8	19	SW	81	2012	Summer	2012-07-07	Y	09:37:00	9	602536	3.61814e+06	N	124	5	13	3.11907	-18.2225	220.913	239.135	28.439	0.239928	122.001	-2.99616	-0.230474
1826	57	9	19	SW	81	2012	Summer	2012-07-07	Y	09:50:00	9	602534	3.61814e+06	N	124	5	11	0		0	220.913	31.557	0	119.004	0	0
1827	57	10	19	SW	81	2012	Summer	2012-07-07	Y	10:01:00	10	602534	3.61814e+06	N	124	8	10	0		0	0	31.557	0	119.004	0	0
1828	57	11	19	SW	81	2012	Summer	2012-07-07	Y	10:11:00	10	602534	3.61814e+06	N	124	8	12	0		0	0	31.557	0	119.004	0	0
1829	57	12	19	SW	81	2012	Summer	2012-07-07	Y	10:23:00	10	602534	3.61814e+06	N	124	8	10	0		0	0	31.557	0	119.004	0	0
1830	57	13	19	SW	81	2012	Summer	2012-07-07	Y	10:33:00	10	602534	3.61814e+06	N	124	8	10	16.3306		123.228	0	31.557	1.63306	119.004	-1.36205	-0.136205
1831	57	14	19	SW	81	2012	Summer	2012-07-07	Y	10:43:00	10	602547	3.61813e+06	N	124	8	18	17.818	-33.0737	90.1543	123.228	33.1503	0.989891	117.642	9.19451	0.510806
1832	57	15	19	SW	81	2012	Summer	2012-07-07	Y	11:01:00	11	602565	3.61813e+06	N	124	15	10	0		0	90.1543	33.891	0	126.837	0	0
1833	57	16	19	SW	81	2012	Summer	2012-07-07	Y	11:11:00	11	602565	3.61813e+06	N	124	15	12	87.0384		283.796	0	33.891	7.2532	126.837	-9.89631	-0.824693
1834	57	17	19	SW	81	2012	Summer	2012-07-07	Y	11:23:00	11	602481	3.61815e+06	N	124	15	10	105.18	15.066	298.862	283.796	75.2057	10.518	116.94	30.3941	3.03941
1835	57	18	19	SW	80	2012	Summer	2012-07-07	Y	11:33:00	11	602388	3.6182e+06	N	124	15	17	232.306	155.011	93.8724	298.862	170.984	13.665	147.335	-60.7865	-3.57568
1836	57	19	19	SW	75	2012	Summer	2012-07-07	Y	11:50:00	11	602620	3.61818e+06	N	124	15					93.8724	69.4522		86.5481
1837	58	0	19	SW	81	2012	Summer	2012-07-08	Y	13:10:00	13	602540	3.61817e+06	N	95	10	11	76.1686		327.379		0	6.92442	147.217	52.1763	4.7433
1838	58	1	19	SW	81	2012	Summer	2012-07-08	Y	13:21:00	13	602499	3.61823e+06	N	95	10	8	37.4048	15.3606	342.739	327.379	76.1686	4.6756	199.393	9.64846	1.20606
1839	58	2	19	AC	75	2012	Summer	2012-07-08	Y	13:29:00	13	602488	3.61827e+06	N	6	0	19	116.891	-161.819	180.92	342.739	112.674	6.15216	209.042	-91.7707	-4.83004
1840	58	3	19	SW	81	2012	Summer	2012-07-08	Y	13:48:00	13	602486	3.61815e+06	N	95	10	9	61.6971	15.1395	196.06	180.92	56.6486	6.85523	117.271	-61.4887	-6.83208
1841	58	4	19	SW	81	2012	Summer	2012-07-08	Y	13:57:00	13	602469	3.61809e+06	N	95	10	7	0		0	196.06	104.289	0	55.7821	0	0
1842	58	5	19	SW	81	2012	Summer	2012-07-08	Y	14:04:00	14	602469	3.61809e+06	N	95	9	9	10.0644		141.765	0	104.289	1.11827	55.7821	-6.5251	-0.725011
1843	58	6	19	SW	81	2012	Summer	2012-07-08	Y	14:13:00	14	602475	3.61808e+06	N	95	9	9	29.4246	-5.58711	136.178	141.765	106.292	3.2694	49.257	-16.4403	-1.8267
1844	58	7	19	SW	81	2012	Summer	2012-07-08	Y	14:22:00	14	602495	3.61806e+06	N	95	9	18	135.496	14.0376	150.216	136.178	114.435	7.52754	32.8168	-9.01675	-0.500931
1845	58	8	19	AC	77	2012	Summer	2012-07-08	Y	14:40:00	14	602563	3.61794e+06	N	6	1	10	91.6591	55.4063	205.622	150.216	224.187	9.16591	23.8	-6.1525	-0.61525
1846	58	9	19	AC	77	2012	Summer	2012-07-08	Y	14:50:00	14	602523	3.61786e+06	N	6	1	11	0		0	205.622	306.133	0	17.6475	0	0
1847	58	10	19	AC	77	2012	Summer	2012-07-08	Y	15:01:00	15	602523	3.61786e+06	N	6	2	10	0		0	0	306.133	0	17.6475	0	0
1848	58	11	19	AC	77	2012	Summer	2012-07-08	Y	15:11:00	15	602523	3.61786e+06	N	6	2	8	6.6732		291.832	0	306.133	0.834149	17.6475	-5.60148	-0.700185
1849	58	12	19	SW	83	2012	Summer	2012-07-08	Y	15:19:00	15	602517	3.61786e+06	N	95	10	11	10.3091	97.6492	29.4814	291.832	304.062	0.93719	12.046	4.7302	0.430018
1850	58	13	19	SW	83	2012	Summer	2012-07-08	Y	15:30:00	15	602522	3.61787e+06	Y	95	10	16	81.0298	-95.1058	294.376	29.4814	294.761	5.06436	16.7762	40.0017	2.50011
1851	58	14	19	SW	83	2012	Summer	2012-07-08	Y	15:46:00	15	602448	3.6179e+06	Y	95	10	17	60.0219	162.322	96.6978	294.376	276.445	3.5307	56.7779	-54.4593	-3.20349
1852	58	15	19	SW	83	2012	Summer	2012-07-08	Y	16:03:00	16	602508	3.6179e+06	Y	95	10	10	0		0	96.6978	269.695	0	2.3186	0	0
1853	58	16	19	SW	83	2012	Summer	2012-07-08	Y	16:13:00	16	602508	3.6179e+06	N	95	10	18	0		0	0	269.695	0	2.3186	0	0
1854	58	17	19	SW	83	2012	Summer	2012-07-08	Y	16:31:00	16	602508	3.6179e+06	N	95	10	10	0		0	0	269.695	0	2.3186	0	0
1855	58	18	19	SW	83	2012	Summer	2012-07-08	Y	16:41:00	16	602508	3.6179e+06	N	95	10	10	60.0219		276.698	0	269.695	6.00219	2.3186	54.4593	5.44593
1856	58	19	19	SW	83	2012	Summer	2012-07-08	Y	16:51:00	16	602448	3.6179e+06	N	95	10	10	79.5112	-162.256	114.442	276.698	276.445	7.95112	56.7779	-41.4283	-4.14283
1857	58	20	19	SW	83	2012	Summer	2012-07-08	Y	17:01:00	17	602520	3.61787e+06	N	95	5	10	0		0	114.442	294.31	0	15.3496	0	0
1858	58	21	19	SW	83	2012	Summer	2012-07-08	Y	17:11:00	17	602520	3.61787e+06	N	95	5	10	0		0	0	294.31	0	15.3496	0	0
1859	58	22	19	SW	83	2012	Summer	2012-07-08	Y	17:21:00	17	602520	3.61787e+06	N	95	5	10	0		0	0	294.31	0	15.3496	0	0
1860	58	23	19	SW	83	2012	Summer	2012-07-08	Y	17:31:00	17	602520	3.61787e+06	N	95	5	10	0		0	0	294.31	0	15.3496	0	0
1861	58	24	19	SW	83	2012	Summer	2012-07-08	Y	17:41:00	17	602520	3.61787e+06	N	95	5					0	294.31		15.3496
1865	59	0	19	SW	89	2012	Summer	2012-07-12	N	09:50:00	9	602617	3.6178e+06	N	67	3	10	0		0		0	0	28.0857	0	0
1866	59	1	19	SW	89	2012	Summer	2012-07-12	N	10:00:00	10	602617	3.6178e+06	Y	67	3	181	284.177		320.37	0	0	1.57004	28.0857	-11.4402	-0.0632058
1867	59	2	19	SW	81	2012	Summer	2012-07-12	N	13:01:00	13	602436	3.61802e+06	Y	67	11	9	4.0205	130.11	90.4795	320.37	284.177	0.446723	16.6454	-0.758187	-0.084243
1868	59	3	19	SW	81	2012	Summer	2012-07-12	N	13:10:00	13	602440	3.61802e+06	N	67	11	10	10.9351	29.9353	120.415	90.4795	281.604	1.09351	15.8872	3.57193	0.357193
1869	59	4	19	SW	81	2012	Summer	2012-07-12	N	13:20:00	13	602449	3.61802e+06	N	67	11	10	70.6593	23.3774	143.792	120.415	271.394	7.06593	19.4591	-2.14821	-0.214821
1870	59	5	19	SW	81	2012	Summer	2012-07-12	N	13:30:00	13	602491	3.61796e+06	N	67	11	10	0		0	143.792	200.792	0	17.3109	0	0
1871	59	6	19	SW	81	2012	Summer	2012-07-12	N	13:40:00	13	602491	3.61796e+06	N	67	11	10	0		0	0	200.792	0	17.3109	0	0
1872	59	7	19	SW	81	2012	Summer	2012-07-12	N	13:50:00	13	602491	3.61796e+06	N	67	11	11	0		0	0	200.792	0	17.3109	0	0
1873	59	8	19	SW	81	2012	Summer	2012-07-12	N	14:01:00	14	602491	3.61796e+06	N	67	8	10	0		0	0	200.792	0	17.3109	0	0
1874	59	9	19	SW	81	2012	Summer	2012-07-12	N	14:11:00	14	602491	3.61796e+06	N	67	8	10	0		0	0	200.792	0	17.3109	0	0
1875	59	10	19	SW	81	2012	Summer	2012-07-12	N	14:21:00	14	602491	3.61796e+06	N	67	8	10	0		0	0	200.792	0	17.3109	0	0
1876	59	11	19	SW	81	2012	Summer	2012-07-12	N	14:31:00	14	602491	3.61796e+06	N	67	8	10	0		0	0	200.792	0	17.3109	0	0
1877	59	12	19	SW	81	2012	Summer	2012-07-12	N	14:41:00	14	602491	3.61796e+06	N	67	8	10	0		0	0	200.792	0	17.3109	0	0
1878	59	13	19	SW	81	2012	Summer	2012-07-12	N	14:51:00	14	602491	3.61796e+06	N	67	8					0	200.792		17.3109
1879	60	0	19	SW	81	2012	Summer	2012-07-15	Y	13:01:00	13	602511	3.61813e+06	N	138	12	9	64.172		188.843		0	7.13023	109.051	-63.4901	-7.05445
1880	60	1	19	SW	81	2012	Summer	2012-07-15	Y	13:10:00	13	602501	3.61807e+06	N	138	12	12	13.1494	45.9655	234.809	188.843	64.172	1.09578	45.5607	-10.3025	-0.858542
1881	60	2	19	SW	81	2012	Summer	2012-07-15	Y	13:22:00	13	602490	3.61806e+06	N	138	12	13	69.2759	153.044	27.8525	234.809	73.9191	5.32892	35.2582	68.1655	5.2435
1882	60	3	19	SW	81	2012	Summer	2012-07-15	Y	13:35:00	13	602523	3.61812e+06	N	138	12	11	79.1397	-59.6676	328.185	27.8525	15.263	7.19452	103.424	55.9805	5.08914
1883	60	4	19	SW	81	2012	Summer	2012-07-15	Y	13:46:00	13	602481	3.61819e+06	N	138	12	15	59.0529	54.7866	22.9715	328.185	64.8514	3.93686	159.404	35.8331	2.38887
1884	60	5	19	AC	75	2012	Summer	2012-07-15	Y	14:01:00	14	602504	3.61825e+06	N	26	1	10	25.9812	-71.9134	311.058	22.9715	112.096	2.59812	195.237	17.1467	1.71467
1885	60	6	19	AC	75	2012	Summer	2012-07-15	Y	14:11:00	14	602484	3.61826e+06	N	26	1	9	20.0413	-149.068	161.99	311.058	131.645	2.22682	212.384	-3.61213	-0.401347
1886	60	7	19	AC	75	2012	Summer	2012-07-15	Y	14:20:00	14	602491	3.61824e+06	N	26	1	16	78.0304	31.6788	193.669	161.99	111.75	4.8769	208.772	-74.0832	-4.6302
1887	60	8	19	SW	81	2012	Summer	2012-07-15	Y	14:36:00	14	602472	3.61817e+06	N	138	10	12	22.6243	-120.503	73.166	193.669	51.5993	1.88536	134.689	10.6854	0.890447
1888	60	9	19	SW	81	2012	Summer	2012-07-15	Y	14:48:00	14	602494	3.61818e+06	N	138	10	21	167.221	0.341837	73.5078	73.166	44.0721	7.96291	145.374	-89.2881	-4.25182
1889	60	10	19	AC	75	2012	Summer	2012-07-15	Y	15:09:00	15	602654	3.61822e+06	N	26	5	11	47.1794	-69.4139	4.09396	73.5078	168.162	4.28904	56.0859	-15.983	-1.453
1890	60	11	19	AC	75	2012	Summer	2012-07-15	Y	15:20:00	15	602658	3.61827e+06	N	26	5	10	0		0	4.09396	199.4	0	40.1029	0	0
1891	60	12	19	AC	75	2012	Summer	2012-07-15	Y	15:30:00	15	602658	3.61827e+06	N	26	5	10	0		0	0	199.4	0	40.1029	0	0
1892	60	13	19	AC	75	2012	Summer	2012-07-15	Y	15:40:00	15	602658	3.61827e+06	N	26	5	10	0		0	0	199.4	0	40.1029	0	0
1893	60	14	19	AC	75	2012	Summer	2012-07-15	Y	15:50:00	15	602658	3.61827e+06	N	26	5	11	0		0	0	199.4	0	40.1029	0	0
1894	60	15	19	AC	75	2012	Summer	2012-07-15	Y	16:01:00	16	602658	3.61827e+06	N	26	4	10	0		0	0	199.4	0	40.1029	0	0
1895	60	16	19	AC	75	2012	Summer	2012-07-15	Y	16:11:00	16	602658	3.61827e+06	N	26	4	10	0		0	0	199.4	0	40.1029	0	0
1896	60	17	19	AC	75	2012	Summer	2012-07-15	Y	16:21:00	16	602658	3.61827e+06	N	26	4	10	11.4101		142.674	0	199.4	1.14101	40.1029	-5.2009	-0.52009
1897	60	18	19	AC	75	2012	Summer	2012-07-15	Y	16:31:00	16	602664	3.61826e+06	N	26	4	17	62.4683	32.7431	175.417	142.674	198.662	3.6746	34.902	1.74279	0.102517
1898	60	19	19	AC	75	2012	Summer	2012-07-15	Y	16:48:00	16	602669	3.6182e+06	N	26	4					175.417	170.881		36.6448
1903	61	0	19	AC	54	2012	Summer	2012-07-18	N	08:04:00	8	602664	3.61791e+06	N	31	2	10	0		0		0	0	66.9813	0	0
1904	61	1	19	AC	54	2012	Summer	2012-07-18	N	08:14:00	8	602664	3.61791e+06	N	31	2	11	0		0	0	0	0	66.9813	0	0
1905	61	2	19	AC	54	2012	Summer	2012-07-18	N	08:25:00	8	602664	3.61791e+06	N	31	2	10	0		0	0	0	0	66.9813	0	0
1906	61	3	19	AC	54	2012	Summer	2012-07-18	N	08:35:00	8	602664	3.61791e+06	N	31	2	16	0		0	0	0	0	66.9813	0	0
1907	61	4	19	AC	54	2012	Summer	2012-07-18	N	08:51:00	8	602664	3.61791e+06	N	31	2	10	0		0	0	0	0	66.9813	0	0
1908	61	5	19	AC	54	2012	Summer	2012-07-18	N	09:01:00	9	602664	3.61791e+06	N	31	4	11	0		0	0	0	0	66.9813	0	0
1909	61	6	19	AC	54	2012	Summer	2012-07-18	N	09:12:00	9	602664	3.61791e+06	N	31	4	9	0		0	0	0	0	66.9813	0	0
1910	61	7	19	AC	54	2012	Summer	2012-07-18	N	09:21:00	9	602664	3.61791e+06	N	31	4	10	0		0	0	0	0	66.9813	0	0
1911	61	8	19	AC	54	2012	Summer	2012-07-18	N	09:31:00	9	602664	3.61791e+06	N	31	4	12	0		0	0	0	0	66.9813	0	0
1912	61	9	19	AC	54	2012	Summer	2012-07-18	N	09:43:00	9	602664	3.61791e+06	N	31	4	22	88.51		215.944	0	0	4.02318	66.9813	-12.6869	-0.576676
1913	61	10	19	SW	89	2012	Summer	2012-07-18	N	10:05:00	10	602612	3.61784e+06	N	78	9	10	0		0	215.944	88.51	0	54.2944	0	0
1914	61	11	19	SW	89	2012	Summer	2012-07-18	N	10:15:00	10	602612	3.61784e+06	N	78	9	19	98.5702		82.662	0	88.51	5.18791	54.2944	-23.5387	-1.23888
1915	61	12	19	SW	89	2012	Summer	2012-07-18	N	10:34:00	10	602709	3.61785e+06	N	78	9	10	0		0	82.662	74.748	0	30.7557	0	0
1916	61	13	19	SW	89	2012	Summer	2012-07-18	N	10:44:00	10	602709	3.61785e+06	N	78	9	11	0		0	0	74.748	0	30.7557	0	0
1917	61	14	19	SW	89	2012	Summer	2012-07-18	N	10:55:00	10	602709	3.61785e+06	N	78	9	9	30.7352		29.9716	0	74.748	3.41502	30.7557	28.1261	3.12512
1918	61	15	19	SW	89	2012	Summer	2012-07-18	N	11:04:00	11	602725	3.61788e+06	N	78	7	16	81.9765	-101.206	288.765	29.9716	69.2335	5.12353	58.8818	0.0481773	0.00301108
1919	61	16	19	AC	54	2012	Summer	2012-07-18	N	11:20:00	11	602647	3.6179e+06	N	31	1	10	0		0	288.765	17.5409	0	58.93	0	0
1920	61	17	19	AC	54	2012	Summer	2012-07-18	N	11:30:00	11	602647	3.6179e+06	N	31	1	10	0		0	0	17.5409	0	58.93	0	0
1921	61	18	19	AC	54	2012	Summer	2012-07-18	N	11:40:00	11	602647	3.6179e+06	N	31	1	10	0		0	0	17.5409	0	58.93	0	0
1922	61	19	19	AC	54	2012	Summer	2012-07-18	N	11:50:00	11	602647	3.6179e+06	N	31	1	11	0		0	0	17.5409	0	58.93	0	0
1923	61	20	19	AC	54	2012	Summer	2012-07-18	N	12:01:00	12	602647	3.6179e+06	Y	31	3	19	98.4176		299.025	0	17.5409	5.17988	58.93	-28.1928	-1.48383
1924	61	21	19	AC	77	2012	Summer	2012-07-18	N	12:20:00	12	602561	3.61795e+06	Y	31	3	10	11.8727	-53.025	246	299.025	110.664	1.18727	30.7372	4.25476	0.425476
1925	61	22	19	AC	77	2012	Summer	2012-07-18	N	12:30:00	12	602550	3.61795e+06	N	31	3	11	20.4465	-166.751	79.249	246	119.2	1.85877	34.9919	-11.5667	-1.05152
1926	61	23	19	AC	77	2012	Summer	2012-07-18	N	12:41:00	12	602570	3.61795e+06	N	31	3	9	0		0	79.249	101.752	0	23.4253	0	0
1927	61	24	19	AC	77	2012	Summer	2012-07-18	N	12:50:00	12	602570	3.61795e+06	N	31	3					0	101.752		23.4253
1933	62	0	19	AC	77	2012	Summer	2012-07-19	N	08:01:00	8	602593	3.61803e+06	N	36	2	10	0		0		0	0	62.2395	0	0
1934	62	1	19	AC	77	2012	Summer	2012-07-19	N	08:11:00	8	602593	3.61803e+06	N	36	2	10	0		0	0	0	0	62.2395	0	0
1935	62	2	19	AC	77	2012	Summer	2012-07-19	N	08:21:00	8	602593	3.61803e+06	N	36	2	10	0		0	0	0	0	62.2395	0	0
1936	62	3	19	AC	77	2012	Summer	2012-07-19	N	08:31:00	8	602593	3.61803e+06	N	36	2	14	0		0	0	0	0	62.2395	0	0
1937	62	4	19	AC	77	2012	Summer	2012-07-19	N	08:45:00	8	602593	3.61803e+06	N	36	2	17	0		0	0	0	0	62.2395	0	0
1938	62	5	19	AC	77	2012	Summer	2012-07-19	N	09:02:00	9	602593	3.61803e+06	N	36	5	15	54.8143		49.3956	0	0	3.65429	62.2395	-1.70134	-0.113423
1939	62	6	19	AC	76	2012	Summer	2012-07-19	N	09:17:00	9	602634	3.61807e+06	N	36	5	13	66.2296	-60.3381	349.058	49.3956	54.8143	5.09458	60.5382	28.3513	2.18087
1940	62	7	19	AC	75	2012	Summer	2012-07-19	N	09:30:00	9	602622	3.61813e+06	N	36	5	10	0		0	349.058	104.805	0	88.8895	0	0
1941	62	8	19	AC	75	2012	Summer	2012-07-19	N	09:40:00	9	602622	3.61813e+06	N	36	5	10	9.36159		220.37	0	104.805	0.936159	88.8895	7.06036	0.706036
1942	62	9	19	AC	76	2012	Summer	2012-07-19	N	09:50:00	9	602616	3.61812e+06	N	36	5	12	11.408	2.97822	223.349	220.37	96.3487	0.950667	95.9499	9.05262	0.754385
1943	62	10	19	AC	76	2012	Summer	2012-07-19	N	10:02:00	10	602608	3.61812e+06	N	36	2	9	0		0	223.349	86.6075	0	105.002	0	0
1944	62	11	19	AC	76	2012	Summer	2012-07-19	N	10:11:00	10	602608	3.61812e+06	N	36	2	14	46.4429		219.449	0	86.6075	3.31735	105.002	-3.1637	-0.225978
1945	62	12	19	SW	81	2012	Summer	2012-07-19	N	10:25:00	10	602578	3.61808e+06	N	80	6	10	0		0	219.449	51.4538	0	101.839	0	0
1946	62	13	19	SW	81	2012	Summer	2012-07-19	N	10:35:00	10	602578	3.61808e+06	N	80	6	14	0		0	0	51.4538	0	101.839	0	0
1947	62	14	19	SW	81	2012	Summer	2012-07-19	N	10:49:00	10	602578	3.61808e+06	N	80	6	13	24.8772		126.06	0	51.4538	1.91363	101.839	-19.0827	-1.4679
1948	62	15	19	AC	77	2012	Summer	2012-07-19	N	11:02:00	11	602599	3.61806e+06	N	36	2	11	0		0	126.06	35.2383	0	82.7561	0	0
1949	62	16	19	AC	77	2012	Summer	2012-07-19	N	11:13:00	11	602599	3.61806e+06	N	36	2	12	0		0	0	35.2383	0	82.7561	0	0
1950	62	17	19	AC	77	2012	Summer	2012-07-19	N	11:25:00	11	602599	3.61806e+06	N	36	2	10	0		0	0	35.2383	0	82.7561	0	0
1951	62	18	19	AC	77	2012	Summer	2012-07-19	N	11:35:00	11	602599	3.61806e+06	N	36	2	14	0		0	0	35.2383	0	82.7561	0	0
1952	62	19	19	AC	77	2012	Summer	2012-07-19	N	11:49:00	11	602599	3.61806e+06	N	36	2	13	0		0	0	35.2383	0	82.7561	0	0
1953	62	20	19	AC	77	2012	Summer	2012-07-19	N	12:02:00	12	602599	3.61806e+06	N	36	4	11	13.7616		147.574	0	35.2383	1.25105	82.7561	-13.4315	-1.22105
1954	62	21	19	AC	77	2012	Summer	2012-07-19	N	12:13:00	12	602606	3.61805e+06	N	36	4	9	46.8846	-133.87	13.7036	147.574	26.6142	5.2094	69.3246	28.0611	3.1179
1955	62	22	19	AC	76	2012	Summer	2012-07-19	N	12:22:00	12	602617	3.6181e+06	N	36	4	12	0		0	13.7036	72.8498	0	97.3857	0	0
1956	62	23	19	AC	76	2012	Summer	2012-07-19	N	12:34:00	12	602617	3.6181e+06	N	36	4	10	0		0	0	72.8498	0	97.3857	0	0
1957	62	24	19	AC	76	2012	Summer	2012-07-19	N	12:44:00	12	602617	3.6181e+06	N	36	4	17	21.0639		77.7558	0	72.8498	1.23906	97.3857	-18.3987	-1.08228
1958	62	25	19	AC	76	2012	Summer	2012-07-19	N	13:01:00	13	602638	3.6181e+06	N	36	0	10	0		0	77.7558	85.8044	0	78.987	0	0
1959	62	26	19	AC	76	2012	Summer	2012-07-19	N	13:11:00	13	602638	3.6181e+06	N	36	0	10	0		0	0	85.8044	0	78.987	0	0
1960	62	27	19	AC	76	2012	Summer	2012-07-19	N	13:21:00	13	602638	3.6181e+06	N	36	0	10	0		0	0	85.8044	0	78.987	0	0
1961	62	28	19	AC	76	2012	Summer	2012-07-19	N	13:31:00	13	602638	3.6181e+06	N	36	0	11	0		0	0	85.8044	0	78.987	0	0
1962	62	29	19	AC	76	2012	Summer	2012-07-19	N	13:42:00	13	602638	3.6181e+06	N	36	0					0	85.8044		78.987
1970	63	0	25	AC	74	2012	Summer	2012-07-22	Y	08:01:00	8	602587	3.61859e+06	N	4	0	10	7.45025		230.85		0	0.745025	139.615	0.704892	0.0704892
1971	63	1	25	AC	74	2012	Summer	2012-07-22	Y	08:11:00	8	602581	3.61859e+06	N	4	0	10	0		0	230.85	7.45025	0	140.32	0	0
1972	63	2	25	AC	74	2012	Summer	2012-07-22	Y	08:21:00	8	602581	3.61859e+06	N	4	0	11	80.2441		312.732	0	7.45025	7.29492	140.32	80.2334	7.29394
1973	63	3	25	AC	74	2012	Summer	2012-07-22	Y	08:32:00	8	602522	3.61864e+06	N	4	0	12	83.9936	-40.5589	272.173	312.732	81.63	6.99947	220.553	36.254	3.02117
1974	63	4	25	SW	78	2012	Summer	2012-07-22	Y	08:44:00	8	602438	3.61864e+06	N	115	1	20	160.152	-50.301	221.872	272.173	157.796	8.00758	256.807	-127.13	-6.35652
1975	63	5	25	SW	79	2012	Summer	2012-07-22	Y	09:04:00	9	602331	3.61852e+06	N	115	3	10	0		0	221.872	264.015	0	129.677	0	0
1976	63	6	25	SW	79	2012	Summer	2012-07-22	Y	09:14:00	9	602331	3.61852e+06	N	115	3	10	0		0	0	264.015	0	129.677	0	0
1977	63	7	25	SW	79	2012	Summer	2012-07-22	Y	09:24:00	9	602331	3.61852e+06	N	115	3	11	0		0	0	264.015	0	129.677	0	0
1978	63	8	25	SW	79	2012	Summer	2012-07-22	Y	09:35:00	9	602331	3.61852e+06	N	115	3	12	0		0	0	264.015	0	129.677	0	0
1979	63	9	25	SW	79	2012	Summer	2012-07-22	Y	09:47:00	9	602331	3.61852e+06	N	115	3	14	28.9968		116.538	0	264.015	2.0712	129.677	25.1159	1.794
1980	63	10	25	SW	79	2012	Summer	2012-07-22	Y	10:01:00	10	602357	3.61851e+06	N	115	12	10	0		0	116.538	242.909	0	154.793	0	0
1981	63	11	25	SW	79	2012	Summer	2012-07-22	Y	10:11:00	10	602357	3.61851e+06	N	115	12	12	0		0	0	242.909	0	154.793	0	0
1982	63	12	25	SW	79	2012	Summer	2012-07-22	Y	10:23:00	10	602357	3.61851e+06	N	115	12	21	198.495		46.6536	0	242.909	9.45213	154.793	85.799	4.08567
1983	63	13	25	AC	74	2012	Summer	2012-07-22	Y	10:44:00	10	602501	3.61865e+06	N	4	0	8	67.1698	75.4325	122.086	46.6536	102.541	8.39622	240.592	-65.956	-8.2445
1984	63	14	25	AC	74	2012	Summer	2012-07-22	Y	10:52:00	10	602558	3.61861e+06	N	4	0	9	0		0	122.086	35.4538	0	174.636	0	0
1985	63	15	25	AC	74	2012	Summer	2012-07-22	Y	11:01:00	11	602558	3.61861e+06	N	4	0	10	0		0	0	35.4538	0	174.636	0	0
1986	63	16	25	AC	74	2012	Summer	2012-07-22	Y	11:11:00	11	602558	3.61861e+06	N	4	0	12	0		0	0	35.4538	0	174.636	0	0
1987	63	17	25	AC	74	2012	Summer	2012-07-22	Y	11:23:00	11	602558	3.61861e+06	N	4	0	10	0		0	0	35.4538	0	174.636	0	0
1988	63	18	25	AC	74	2012	Summer	2012-07-22	Y	11:33:00	11	602558	3.61861e+06	N	4	0	10	0		0	0	35.4538	0	174.636	0	0
1989	63	19	25	AC	74	2012	Summer	2012-07-22	Y	11:43:00	11	602558	3.61861e+06	N	4	0	18	0		0	0	35.4538	0	174.636	0	0
1990	63	20	25	AC	74	2012	Summer	2012-07-22	Y	12:01:00	12	602558	3.61861e+06	N	4	1	10	0		0	0	35.4538	0	174.636	0	0
1991	63	21	25	AC	74	2012	Summer	2012-07-22	Y	12:11:00	12	602558	3.61861e+06	N	4	1	10	0		0	0	35.4538	0	174.636	0	0
1992	63	22	25	AC	74	2012	Summer	2012-07-22	Y	12:21:00	12	602558	3.61861e+06	N	4	1	13	0		0	0	35.4538	0	174.636	0	0
1993	63	23	25	AC	74	2012	Summer	2012-07-22	Y	12:34:00	12	602558	3.61861e+06	N	4	1	8	17.8814		241.201	0	35.4538	2.23518	174.636	5.83287	0.729109
1994	63	24	25	AC	74	2012	Summer	2012-07-22	Y	12:42:00	12	602543	3.6186e+06	N	4	1	19	19.1149	59.8802	301.081	241.201	45.808	1.00605	180.468	18.9305	0.996341
1995	63	25	25	AC	74	2012	Summer	2012-07-22	Y	13:01:00	13	602526	3.61861e+06	N	4	0	10	0		0	301.081	64.4607	0	199.399	0	0
1996	63	26	25	AC	74	2012	Summer	2012-07-22	Y	13:11:00	13	602526	3.61861e+06	N	4	0					0	64.4607		199.399
2019	64	0	25	AC	74	2012	Summer	2012-07-24	N	14:01:00	14	602529	3.61861e+06	N	20	2	10	0		0		0	0	194.915	0	0
2020	64	1	25	AC	74	2012	Summer	2012-07-24	N	14:11:00	14	602529	3.61861e+06	N	20	2	11	0		0	0	0	0	194.915	0	0
2021	64	2	25	AC	74	2012	Summer	2012-07-24	N	14:22:00	14	602529	3.61861e+06	N	20	2	16	0		0	0	0	0	194.915	0	0
2022	64	3	25	AC	74	2012	Summer	2012-07-24	N	14:38:00	14	602529	3.61861e+06	N	20	2	7	11.913		260.172	0	0	1.70186	194.915	8.18058	1.16865
2023	64	4	25	AC	74	2012	Summer	2012-07-24	N	14:45:00	14	602517	3.61861e+06	N	20	2	16	14.0903	-120.944	139.229	260.172	11.913	0.880644	203.096	-13.6626	-0.85391
2024	64	5	25	AC	74	2012	Summer	2012-07-24	N	15:01:00	15	602526	3.6186e+06	N	20	3	10	0		0	139.229	12.9551	0	189.433	0	0
2025	64	6	25	AC	74	2012	Summer	2012-07-24	N	15:11:00	15	602526	3.6186e+06	N	20	3	11	0		0	0	12.9551	0	189.433	0	0
2026	64	7	25	AC	74	2012	Summer	2012-07-24	N	15:22:00	15	602526	3.6186e+06	N	20	3	10	0		0	0	12.9551	0	189.433	0	0
2027	64	8	25	AC	74	2012	Summer	2012-07-24	N	15:32:00	15	602526	3.6186e+06	N	20	3	10	0		0	0	12.9551	0	189.433	0	0
2028	64	9	25	AC	74	2012	Summer	2012-07-24	N	15:42:00	15	602526	3.6186e+06	N	20	3	19	0		0	0	12.9551	0	189.433	0	0
2029	64	10	25	AC	74	2012	Summer	2012-07-24	N	16:01:00	16	602526	3.6186e+06	N	20	0	10	0		0	0	12.9551	0	189.433	0	0
2030	64	11	25	AC	74	2012	Summer	2012-07-24	N	16:11:00	16	602526	3.6186e+06	N	20	0	10	0		0	0	12.9551	0	189.433	0	0
2031	64	12	25	AC	74	2012	Summer	2012-07-24	N	16:21:00	16	602526	3.6186e+06	N	20	0	10	0		0	0	12.9551	0	189.433	0	0
2032	64	13	25	AC	74	2012	Summer	2012-07-24	N	16:31:00	16	602526	3.6186e+06	N	20	0					0	12.9551		189.433
2049	65	0	25	AC	74	2012	Summer	2012-07-30	N	13:15:00	13	602488	3.61846e+06	N	46	1	9	9.75185		80.2505		0	1.08354	190.064	-9.47995	-1.05333
2050	65	1	25	AC	74	2012	Summer	2012-07-30	N	13:24:00	13	602498	3.61846e+06	N	46	1	10	94.7216	-52.2941	27.9564	80.2505	9.75185	9.47216	180.584	-30.8548	-3.08548
2051	65	2	25	AC	74	2012	Summer	2012-07-30	N	13:34:00	13	602542	3.61854e+06	N	46	1	10	0		0	27.9564	100.981	0	149.729	0	0
2052	65	3	25	AC	74	2012	Summer	2012-07-30	N	13:44:00	13	602542	3.61854e+06	N	46	1	12	25.0055		76.5435	0	100.981	2.08379	149.729	-19.2266	-1.60221
2053	65	4	25	AC	74	2012	Summer	2012-07-30	N	13:56:00	13	602567	3.61855e+06	N	46	1	9	74.7511	-129.835	306.708	76.5435	120.178	8.30568	130.502	74.3937	8.26597
2054	65	5	25	AC	74	2012	Summer	2012-07-30	N	14:05:00	14	602507	3.61859e+06	N	46	1	14	134.372	49.7433	356.451	306.708	137.062	9.598	204.896	81.4841	5.82029
2055	65	6	25	BC	8	2012	Summer	2012-07-30	N	14:19:00	14	602498	3.61873e+06	N			11	180.097	84.5978	81.0491	356.451	270.123	16.3725	286.38	-23.4739	-2.13399
2056	65	7	25	AC	74	2012	Summer	2012-07-30	N	14:30:00	14	602676	3.61876e+06	N	46	1	10	0		0	81.0491	352.306	0	262.906	0	0
2057	65	8	25	AC	74	2012	Summer	2012-07-30	N	14:40:00	14	602676	3.61876e+06	N	46	1	11	177.474		235.051	0	352.306	16.134	262.906	-37.8034	-3.43667
2058	65	9	25	AC	74	2012	Summer	2012-07-30	N	14:51:00	14	602531	3.61865e+06	N	46	1	10	0		0	235.051	200.844	0	225.103	0	0
2059	65	10	25	AC	74	2012	Summer	2012-07-30	N	15:01:00	15	602531	3.61865e+06	N	46	4	10	0		0	0	200.844	0	225.103	0	0
2060	65	11	25	AC	74	2012	Summer	2012-07-30	N	15:11:00	15	602531	3.61865e+06	N	46	4	10	0		0	0	200.844	0	225.103	0	0
2061	65	12	25	AC	74	2012	Summer	2012-07-30	N	15:21:00	15	602531	3.61865e+06	N	46	4	10	0		0	0	200.844	0	225.103	0	0
2062	65	13	25	AC	74	2012	Summer	2012-07-30	N	15:31:00	15	602531	3.61865e+06	N	46	4	10	38.4322		202.898	0	200.844	3.84322	225.103	-13.2978	-1.32978
2063	65	14	25	AC	74	2012	Summer	2012-07-30	N	15:41:00	15	602516	3.61862e+06	N	46	4	20	0		0	202.898	163.232	0	211.805	0	0
2064	65	15	25	AC	74	2012	Summer	2012-07-30	N	16:01:00	16	602516	3.61862e+06	N	46	0	10	0		0	0	163.232	0	211.805	0	0
2065	65	16	25	AC	74	2012	Summer	2012-07-30	N	16:11:00	16	602516	3.61862e+06	N	46	0	10	0		0	0	163.232	0	211.805	0	0
2066	65	17	25	AC	74	2012	Summer	2012-07-30	N	16:21:00	16	602516	3.61862e+06	N	46	0	10	0		0	0	163.232	0	211.805	0	0
2067	65	18	25	AC	74	2012	Summer	2012-07-30	N	16:31:00	16	602516	3.61862e+06	N	46	0	10	0		0	0	163.232	0	211.805	0	0
2068	65	19	25	AC	74	2012	Summer	2012-07-30	N	16:41:00	16	602516	3.61862e+06	N	46	0	20	0		0	0	163.232	0	211.805	0	0
2069	65	20	25	AC	74	2012	Summer	2012-07-30	N	17:01:00	17	602516	3.61862e+06	N	46	2	23	35.9638		166.528	0	163.232	1.56364	211.805	-27.0293	-1.17519
2070	65	21	25	AC	74	2012	Summer	2012-07-30	N	17:24:00	17	602524	3.61858e+06	N	46	2	10	0		0	166.528	130.944	0	184.776	0	0
2071	65	22	25	AC	74	2012	Summer	2012-07-30	N	17:34:00	17	602524	3.61858e+06	N	46	2	10	0		0	0	130.944	0	184.776	0	0
2072	65	23	25	AC	74	2012	Summer	2012-07-30	N	17:44:00	17	602524	3.61858e+06	N	46	2	13	0		0	0	130.944	0	184.776	0	0
2073	65	24	25	AC	74	2012	Summer	2012-07-30	N	17:57:00	17	602524	3.61858e+06	N	46	2					0	130.944		184.776
2171	66	0	25	SW	78	2012	Summer	2012-08-02	N	14:07:00	14	602325	3.61861e+06	N	64	5	11	30.2039		167.034		0	2.74581	140.239	-3.8796	-0.352691
2172	66	1	25	SW	78	2012	Summer	2012-08-02	N	14:18:00	14	602332	3.61858e+06	N	64	5	10	0		0	167.034	30.2039	0	136.359	0	0
2173	66	2	25	SW	78	2012	Summer	2012-08-02	N	14:28:00	14	602332	3.61858e+06	N	64	5	11	0		0	0	30.2039	0	136.359	0	0
2174	66	3	25	SW	78	2012	Summer	2012-08-02	N	14:39:00	14	602332	3.61858e+06	N	64	5	19	41.2396		171.908	0	30.2039	2.17051	136.359	0.996059	0.0524242
2175	66	4	25	SW	79	2012	Summer	2012-08-02	N	14:58:00	14	602338	3.61854e+06	N	64	5	8	9.40472	81.7519	253.66	171.908	71.3804	1.17559	137.355	-9.16761	-1.14595
2176	66	5	25	SW	79	2012	Summer	2012-08-02	N	15:06:00	15	602329	3.61854e+06	N	64	7	11	16.9646	-89.4496	164.211	253.66	72.9954	1.54224	128.188	3.62631	0.329665
2177	66	6	25	SW	79	2012	Summer	2012-08-02	N	15:17:00	15	602333	3.61852e+06	N	64	7	10	0		0	164.211	89.6067	0	131.814	0	0
2178	66	7	25	SW	79	2012	Summer	2012-08-02	N	15:27:00	15	602333	3.61852e+06	N	64	7	10	0		0	0	89.6067	0	131.814	0	0
2179	66	8	25	SW	79	2012	Summer	2012-08-02	N	15:37:00	15	602333	3.61852e+06	N	64	7	10	9.48841		323.127	0	89.6067	0.948841	131.814	-5.22687	-0.522687
2180	66	9	25	SW	79	2012	Summer	2012-08-02	N	15:47:00	15	602328	3.61853e+06	N	64	7	14	9.48841	-180	143.127	323.127	81.6805	0.677744	126.587	5.22687	0.373348
2181	66	10	25	SW	79	2012	Summer	2012-08-02	N	16:01:00	16	602333	3.61852e+06	N	64	5	10	0		0	143.127	89.6067	0	131.814	0	0
2182	66	11	25	SW	79	2012	Summer	2012-08-02	N	16:11:00	16	602333	3.61852e+06	N	64	5	15	0		0	0	89.6067	0	131.814	0	0
2183	66	12	25	SW	79	2012	Summer	2012-08-02	N	16:26:00	16	602333	3.61852e+06	N	64	5	10	0		0	0	89.6067	0	131.814	0	0
2184	66	13	25	SW	79	2012	Summer	2012-08-02	N	16:36:00	16	602333	3.61852e+06	N	64	5	15	0		0	0	89.6067	0	131.814	0	0
2185	66	14	25	SW	79	2012	Summer	2012-08-02	N	16:51:00	16	602333	3.61852e+06	N	64	5	17	119.63		81.0701	0	89.6067	7.03705	131.814	102.825	6.04854
2186	66	15	25	AC	74	2012	Summer	2012-08-02	N	17:08:00	17	602452	3.61854e+06	N	36	0	10	0		0	81.0701	144.77	0	234.639	0	0
2187	66	16	25	AC	74	2012	Summer	2012-08-02	N	17:18:00	17	602452	3.61854e+06	N	36	0	10	4		337	0	144.77	0.4	234.639	2.38964	0.238964
2188	66	17	25	AC	74	2012	Summer	2012-08-02	N	17:28:00	17	602450	3.61854e+06	N	36	0	12	103.964	34.0996	11.0993	337	141.63	8.66364	237.029	26.4909	2.20758
2189	66	18	25	AC	74	2012	Summer	2012-08-02	N	17:40:00	17	602470	3.61864e+06	N	36	0	13	24.0538	14.4473	25.5466	11.0993	148.982	1.85029	263.52	5.59849	0.430653
2190	66	19	25	AC	74	2012	Summer	2012-08-02	N	17:53:00	17	602480	3.61867e+06	N	36	0					25.5466	165.225		269.118
2201	67	0	25	AC	74	2012	Summer	2012-08-06	N	16:01:00	16	602556	3.61861e+06	N	28	1	10	0		0		0	0	172.978	0	0
2202	67	1	25	AC	74	2012	Summer	2012-08-06	N	16:11:00	16	602556	3.61861e+06	N	28	1	10	0		0	0	0	0	172.978	0	0
2203	67	2	25	AC	74	2012	Summer	2012-08-06	N	16:21:00	16	602556	3.61861e+06	N	28	1	31	4.61868		263.262	0	0	0.14899	172.978	3.00696	0.0969988
2204	67	3	25	AC	74	2012	Summer	2012-08-06	N	16:52:00	16	602551	3.61861e+06	N	28	1	11	0		0	263.262	4.61868	0	175.985	0	0
2205	67	4	25	AC	74	2012	Summer	2012-08-06	N	17:03:00	17	602551	3.61861e+06	N	28	1	10	0		0	0	4.61868	0	175.985	0	0
2206	67	5	25	AC	74	2012	Summer	2012-08-06	N	17:13:00	17	602551	3.61861e+06	N	28	1	10	0		0	0	4.61868	0	175.985	0	0
2207	67	6	25	AC	74	2012	Summer	2012-08-06	N	17:23:00	17	602551	3.61861e+06	N	28	1	10	0		0	0	4.61868	0	175.985	0	0
2208	67	7	25	AC	74	2012	Summer	2012-08-06	N	17:33:00	17	602551	3.61861e+06	N	28	1	10	0		0	0	4.61868	0	175.985	0	0
2209	67	8	25	AC	74	2012	Summer	2012-08-06	N	17:43:00	17	602551	3.61861e+06	N	28	1					0	4.61868		175.985
2311	68	0	25	SW	78	2012	Summer	2012-08-25	Y	08:01:00	8	602281	3.61856e+06	Y	151	8	16	125.575		255.118		0	7.84845	83.0607	-42.1115	-2.63197
2312	68	1	25	SW	78	2012	Summer	2012-08-25	Y	08:17:00	8	602160	3.61853e+06	Y	151	8	10	25.0621	85.7562	340.874	255.118	125.575	2.50621	40.9493	-3.8041	-0.38041
2313	68	2	25	SW	78	2012	Summer	2012-08-25	Y	08:27:00	8	602151	3.61856e+06	N	151	8	10	21.6513	136.425	117.299	340.874	129.858	2.16513	37.1452	-10.57	-1.057
2314	68	3	25	SW	78	2012	Summer	2012-08-25	Y	08:37:00	8	602171	3.61855e+06	N	151	8	10	0		0	117.299	111.875	0	26.5752	0	0
2315	68	4	25	SW	78	2012	Summer	2012-08-25	Y	08:47:00	8	602171	3.61855e+06	N	151	8	14	0		0	0	111.875	0	26.5752	0	0
2316	68	5	25	SW	78	2012	Summer	2012-08-25	Y	09:01:00	9	602171	3.61855e+06	N	151	5	10	3.65762		352.882	0	111.875	0.365762	26.5752	-1.20753	-0.120753
2317	68	6	25	SW	78	2012	Summer	2012-08-25	Y	09:11:00	9	602170	3.61855e+06	N	151	5	11	0		0	352.882	111.782	0	25.3677	0	0
2318	68	7	25	SW	78	2012	Summer	2012-08-25	Y	09:22:00	9	602170	3.61855e+06	N	151	5	12	28.2674		3.86176	0	111.782	2.35562	25.3677	-17.7332	-1.47776
2319	68	8	25	SW	78	2012	Summer	2012-08-25	Y	09:34:00	9	602172	3.61858e+06	N	151	5	14	53.6232	161.547	165.409	3.86176	109.697	3.83023	7.63451	7.75361	0.553829
2320	68	9	25	SW	79	2012	Summer	2012-08-25	Y	09:48:00	9	602186	3.61853e+06	N	151	5	13	0		0	165.409	102.877	0	15.3881	0	0
2321	68	10	25	SW	79	2012	Summer	2012-08-25	Y	10:01:00	10	602186	3.61853e+06	N	151	16	10	0		0	0	102.877	0	15.3881	0	0
2322	68	11	25	SW	79	2012	Summer	2012-08-25	Y	10:11:00	10	602186	3.61853e+06	N	151	16	9	13.9324		6.52717	0	102.877	1.54805	15.3881	-2.41306	-0.268118
2323	68	12	25	SW	78	2012	Summer	2012-08-25	Y	10:20:00	10	602187	3.61854e+06	N	151	16	11	62.8655	-34.4578	332.069	6.52717	96.9949	5.71505	12.9751	-5.95325	-0.541204
2324	68	13	25	SW	78	2012	Summer	2012-08-25	Y	10:31:00	10	602158	3.6186e+06	Y	151	16	25	212.643	75.8531	47.9224	332.069	127.034	8.50572	7.02181	175.695	7.0278
2325	68	14	25	BC	8	2012	Summer	2012-08-25	Y	10:56:00	10	602316	3.61874e+06	Y	7	0	14	110.325	69.6588	117.581	47.9224	176.74	7.88033	182.717	70.8471	5.0605
2326	68	15	25	SW	78	2012	Summer	2012-08-25	Y	11:10:00	11	602413	3.61869e+06	N	151	10	10	43.1458	-33.003	84.5782	117.581	180.187	4.31458	253.564	36.3619	3.63619
2327	68	16	25	BC	8	2012	Summer	2012-08-25	Y	11:20:00	11	602456	3.61869e+06	N	7	0	10	0		0	84.5782	216.097	0	289.926	0	0
2328	68	17	25	BC	8	2012	Summer	2012-08-25	Y	11:30:00	11	602456	3.61869e+06	N	7	0	13	0		0	0	216.097	0	289.926	0	0
2329	68	18	25	BC	8	2012	Summer	2012-08-25	Y	11:43:00	11	602456	3.61869e+06	N	7	0	65	228.007		196.641	0	216.097	3.50779	289.926	-105.1	-1.61692
2330	68	19	25	SW	79	2012	Summer	2012-08-25	Y	12:48:00	12	602391	3.61847e+06	N	151	23	10	0		0	196.641	143.521	0	184.826	0	0
2331	68	20	25	SW	79	2012	Summer	2012-08-25	Y	12:58:00	12	602391	3.61847e+06	N	151	23	11	0		0	0	143.521	0	184.826	0	0
2332	68	21	25	SW	79	2012	Summer	2012-08-25	Y	13:09:00	13	602391	3.61847e+06	N	151	11	15	13.3156		234.169	0	143.521	0.887706	184.826	-10.8042	-0.720279
2333	68	22	25	SW	79	2012	Summer	2012-08-25	Y	13:24:00	13	602380	3.61846e+06	N	151	11	23	23.2628	71.6715	305.841	234.169	140.841	1.01143	174.021	-18.5753	-0.807623
2334	68	23	25	SW	79	2012	Summer	2012-08-25	Y	13:47:00	13	602361	3.61848e+06	N	151	11					305.841	117.949		155.446
2338	69	0	25	SW	78	2012	Summer	2012-08-26	Y	08:03:00	8	602183	3.61854e+06	N	110	1	10	13.2619		142.858		0	1.32619	16.5335	-6.80441	-0.680441
2339	69	1	25	SW	79	2012	Summer	2012-08-26	Y	08:13:00	8	602191	3.61853e+06	N	110	1	10	0		0	142.858	13.2619	0	9.72912	0	0
2340	69	2	25	SW	79	2012	Summer	2012-08-26	Y	08:23:00	8	602191	3.61853e+06	N	110	1	10	0		0	0	13.2619	0	9.72912	0	0
2341	69	3	25	SW	79	2012	Summer	2012-08-26	Y	08:33:00	8	602191	3.61853e+06	N	110	1	11	0		0	0	13.2619	0	9.72912	0	0
2342	69	4	25	SW	79	2012	Summer	2012-08-26	Y	08:44:00	8	602191	3.61853e+06	N	110	1	17	0		0	0	13.2619	0	9.72912	0	0
2343	69	5	25	SW	79	2012	Summer	2012-08-26	Y	09:01:00	9	602191	3.61853e+06	N	110	9	10	0		0	0	13.2619	0	9.72912	0	0
2344	69	6	25	SW	79	2012	Summer	2012-08-26	Y	09:11:00	9	602191	3.61853e+06	N	110	9	10	0		0	0	13.2619	0	9.72912	0	0
2345	69	7	25	SW	79	2012	Summer	2012-08-26	Y	09:21:00	9	602191	3.61853e+06	N	110	9	10	0		0	0	13.2619	0	9.72912	0	0
2346	69	8	25	SW	79	2012	Summer	2012-08-26	Y	09:31:00	9	602191	3.61853e+06	N	110	9	12	15.7298		351.596	0	13.2619	1.31082	9.72912	-0.299271	-0.0249392
2347	69	9	25	SW	78	2012	Summer	2012-08-26	Y	09:43:00	9	602189	3.61855e+06	Y	110	9	24	269.778	68.0578	59.6538	351.596	7.58164	11.2408	9.42985	249.804	10.4085
2348	69	10	25	SW	78	2012	Summer	2012-08-26	Y	10:07:00	10	602421	3.61868e+06	Y	110	17	9	62.3296	47.1982	106.852	59.6538	277.229	6.92551	259.234	8.87688	0.98632
2349	69	11	25	AC	74	2012	Summer	2012-08-26	Y	10:16:00	10	602481	3.61867e+06	N	15	0	10	23.8302	105.862	212.714	106.852	322.633	2.38302	268.11	-2.58732	-0.258732
2350	69	12	25	AC	74	2012	Summer	2012-08-26	Y	10:26:00	10	602468	3.61865e+06	N	15	0	10	0		0	212.714	303.379	0	265.523	0	0
2351	69	13	25	AC	74	2012	Summer	2012-08-26	Y	10:36:00	10	602468	3.61865e+06	N	15	0	10	0		0	0	303.379	0	265.523	0	0
2352	69	14	25	AC	74	2012	Summer	2012-08-26	Y	10:46:00	10	602468	3.61865e+06	N	15	0	15	0		0	0	303.379	0	265.523	0	0
2353	69	15	25	AC	74	2012	Summer	2012-08-26	Y	11:01:00	11	602468	3.61865e+06	N	15	0	10	0		0	0	303.379	0	265.523	0	0
2354	69	16	25	AC	74	2012	Summer	2012-08-26	Y	11:11:00	11	602468	3.61865e+06	N	15	0	12	0		0	0	303.379	0	265.523	0	0
2355	69	17	25	AC	74	2012	Summer	2012-08-26	Y	11:23:00	11	602468	3.61865e+06	N	15	0	10	0		0	0	303.379	0	265.523	0	0
2356	69	18	25	AC	74	2012	Summer	2012-08-26	Y	11:33:00	11	602468	3.61865e+06	N	15	0	10	0		0	0	303.379	0	265.523	0	0
2357	69	19	25	AC	74	2012	Summer	2012-08-26	Y	11:43:00	11	602468	3.61865e+06	N	15	0	10	0		0	0	303.379	0	265.523	0	0
2358	69	20	25	AC	74	2012	Summer	2012-08-26	Y	11:53:00	11	602468	3.61865e+06	N	15	0	8	0		0	0	303.379	0	265.523	0	0
2359	69	21	25	AC	74	2012	Summer	2012-08-26	Y	12:01:00	12	602468	3.61865e+06	N	15	8	10	0		0	0	303.379	0	265.523	0	0
2360	69	22	25	AC	74	2012	Summer	2012-08-26	Y	12:11:00	12	602468	3.61865e+06	N	15	8	10	0		0	0	303.379	0	265.523	0	0
2361	69	23	25	AC	74	2012	Summer	2012-08-26	Y	12:21:00	12	602468	3.61865e+06	N	15	8					0	303.379		265.523
1997	70	0	28	SW	80	2012	Summer	2012-07-23	N	08:37:00	8	602282	3.61805e+06	N	57	1	12	36.0447		348.406		0	3.00373	12.0197	2.22214	0.185178
1998	70	1	28	SW	80	2012	Summer	2012-07-23	N	08:49:00	8	602275	3.61809e+06	Y	57	1	14	88.4655	-127.602	220.804	348.406	36.0447	6.31897	14.2419	43.1192	3.07994
1999	70	2	28	SW	80	2012	Summer	2012-07-23	N	09:03:00	9	602217	3.61802e+06	Y	57	6	13	14.3269	177.668	38.4725	220.804	72.3465	1.10207	57.361	-10.6398	-0.818443
2000	70	3	28	SW	80	2012	Summer	2012-07-23	N	09:16:00	9	602226	3.61803e+06	N	57	6	11	0		0	38.4725	59.7451	0	46.7213	0	0
2001	70	4	28	SW	80	2012	Summer	2012-07-23	N	09:27:00	9	602226	3.61803e+06	N	57	6	14	32.454		106.424	0	59.7451	2.31814	46.7213	-29.192	-2.08514
2002	70	5	28	SW	80	2012	Summer	2012-07-23	N	09:41:00	9	602257	3.61802e+06	N	57	6	10	0		0	106.424	38.7627	0	17.5292	0	0
2003	70	6	28	SW	80	2012	Summer	2012-07-23	N	09:51:00	9	602257	3.61802e+06	N	57	6	17	159.542		149.45	0	38.7627	9.3848	17.5292	79.8605	4.69768
2004	70	7	28	SW	81	2012	Summer	2012-07-23	N	10:08:00	10	602338	3.61789e+06	N	57	7	10	84.1726	-120.945	28.5056	149.45	176.174	8.41726	97.3898	-45.6371	-4.56371
2005	70	8	28	SW	81	2012	Summer	2012-07-23	N	10:18:00	10	602378	3.61796e+06	Y	57	7	15	226.413	-62.9852	325.52	28.5056	133.87	15.0942	51.7526	-43.4629	-2.89752
2006	70	9	28	SW	80	2012	Summer	2012-07-23	N	10:33:00	10	602250	3.61815e+06	Y	57	7	13	142.568	-176.091	149.429	325.52	98.8912	10.9668	8.28977	21.4116	1.64704
2007	70	10	28	SW	81	2012	Summer	2012-07-23	N	10:46:00	10	602323	3.61802e+06	N	57	7	8	33.4015	-118.376	31.0533	149.429	49.9733	4.17519	29.7014	11.6565	1.45707
2008	70	11	28	SW	81	2012	Summer	2012-07-23	N	10:54:00	10	602340	3.61805e+06	N	57	7	7	0		0	31.0533	57.8201	0	41.3579	0	0
2009	70	12	28	SW	81	2012	Summer	2012-07-23	N	11:01:00	11	602340	3.61805e+06	N	57	5	10	14.0558		214.413	0	57.8201	1.40558	41.3579	-3.15265	-0.315265
2010	70	13	28	SW	81	2012	Summer	2012-07-23	N	11:11:00	11	602332	3.61804e+06	N	57	5	11	37.3278	-52.1592	162.253	214.413	51.3291	3.39344	38.2052	-36.0383	-3.27621
2011	70	14	28	SW	81	2012	Summer	2012-07-23	N	11:22:00	11	602343	3.61801e+06	N	57	5	10	0		0	162.253	77.6261	0	2.16698	0	0
2012	70	15	28	SW	81	2012	Summer	2012-07-23	N	11:32:00	11	602343	3.61801e+06	N	57	5	14	0		0	0	77.6261	0	2.16698	0	0
2013	70	16	28	SW	81	2012	Summer	2012-07-23	N	11:46:00	11	602343	3.61801e+06	N	57	5	15	0		0	0	77.6261	0	2.16698	0	0
2014	70	17	28	SW	81	2012	Summer	2012-07-23	N	12:01:00	12	602343	3.61801e+06	N	57	7	10	0		0	0	77.6261	0	2.16698	0	0
2015	70	18	28	SW	81	2012	Summer	2012-07-23	N	12:11:00	12	602343	3.61801e+06	N	57	7	10	0		0	0	77.6261	0	2.16698	0	0
2016	70	19	28	SW	81	2012	Summer	2012-07-23	N	12:21:00	12	602343	3.61801e+06	N	57	7	13	0		0	0	77.6261	0	2.16698	0	0
2017	70	20	28	SW	81	2012	Summer	2012-07-23	N	12:34:00	12	602343	3.61801e+06	N	57	7	15	0		0	0	77.6261	0	2.16698	0	0
2018	70	21	28	SW	81	2012	Summer	2012-07-23	N	12:49:00	12	602343	3.61801e+06	N	57	7					0	77.6261		2.16698	102.397
2033	71	0	28	ST	51	2012	Summer	2012-07-24	N	11:03:00	11	602139	3.61799e+06	N	12	0	10	0		0		0	0	104.564	0	0
2034	71	1	28	ST	51	2012	Summer	2012-07-24	N	11:13:00	11	602139	3.61799e+06	N	12	0	16	0		0	0	0	0	104.564	0	0
2035	71	2	28	ST	51	2012	Summer	2012-07-24	N	11:29:00	11	602139	3.61799e+06	N	12	0	12	5.30089		194.796	0	0	0.441741	104.564	5.22811	0.435676
2036	71	3	28	ST	51	2012	Summer	2012-07-24	N	11:41:00	11	602137	3.61799e+06	N	12	0	11	0		0	194.796	5.30089	0	109.792	0	0
2037	71	4	28	ST	51	2012	Summer	2012-07-24	N	11:52:00	11	602137	3.61799e+06	N	12	0	9	0		0	0	5.30089	0	109.792	0	0
2038	71	5	28	ST	51	2012	Summer	2012-07-24	N	12:01:00	12	602137	3.61799e+06	N	12	2	10	0		0	0	5.30089	0	109.792	0	0
2039	71	6	28	ST	51	2012	Summer	2012-07-24	N	12:11:00	12	602137	3.61799e+06	N	12	2	10	18.9513		59.6581	0	5.30089	1.89513	109.792	-10.9809	-1.09809
2040	71	7	28	ST	51	2012	Summer	2012-07-24	N	12:21:00	12	602154	3.618e+06	N	12	2	12	0		0	59.6581	15.6474	0	98.8113	0	0
2041	71	8	28	ST	51	2012	Summer	2012-07-24	N	12:33:00	12	602154	3.618e+06	N	12	2	15	72.1224		263.851	0	15.6474	4.80816	98.8113	23.9749	1.59833
2042	71	9	28	ST	51	2012	Summer	2012-07-24	N	12:48:00	12	602082	3.61799e+06	N	12	2					263.851	56.8003		122.786
2085	72	0	28	SW	80	2012	Summer	2012-07-31	N	12:05:00	12	602230	3.61801e+06	N	38	2	10	12.1453		17.3059		0	1.21453	47.2959	-5.47426	-0.547426
2086	72	1	28	SW	80	2012	Summer	2012-07-31	N	12:15:00	12	602233	3.61802e+06	N	38	2	10	0		0	17.3059	12.1453	0	41.8216	0	0
2087	72	2	28	SW	80	2012	Summer	2012-07-31	N	12:25:00	12	602233	3.61802e+06	N	38	2	10	0		0	0	12.1453	0	41.8216	0	0
2088	72	3	28	SW	80	2012	Summer	2012-07-31	N	12:35:00	12	602233	3.61802e+06	N	38	2	10	0		0	0	12.1453	0	41.8216	0	0
2089	72	4	28	SW	80	2012	Summer	2012-07-31	N	12:45:00	12	602233	3.61802e+06	N	38	2	16	0		0	0	12.1453	0	41.8216	0	0
2090	72	5	28	SW	80	2012	Summer	2012-07-31	N	13:01:00	13	602233	3.61802e+06	N	38	7	10	0		0	0	12.1453	0	41.8216	0	0
2091	72	6	28	SW	80	2012	Summer	2012-07-31	N	13:11:00	13	602233	3.61802e+06	N	38	7	10	7.7831		159.141	0	12.1453	0.77831	41.8216	-1.53491	-0.153491
2092	72	7	28	SW	80	2012	Summer	2012-07-31	N	13:21:00	13	602236	3.61801e+06	N	38	7	10	0		0	159.141	7.70983	0	40.2867	0	0
2093	72	8	28	SW	80	2012	Summer	2012-07-31	N	13:31:00	13	602236	3.61801e+06	N	38	7	10	0		0	0	7.70983	0	40.2867	0	0
2094	72	9	28	SW	80	2012	Summer	2012-07-31	N	13:41:00	13	602236	3.61801e+06	N	38	7	20	0		0	0	7.70983	0	40.2867	0	0
2095	72	10	28	SW	80	2012	Summer	2012-07-31	N	14:01:00	14	602236	3.61801e+06	N	38	0	10	0		0	0	7.70983	0	40.2867	0	0
2096	72	11	28	SW	80	2012	Summer	2012-07-31	N	14:11:00	14	602236	3.61801e+06	N	38	0	10	0		0	0	7.70983	0	40.2867	0	0
2097	72	12	28	SW	80	2012	Summer	2012-07-31	N	14:21:00	14	602236	3.61801e+06	N	38	0	10	0		0	0	7.70983	0	40.2867	0	0
2098	72	13	28	SW	80	2012	Summer	2012-07-31	N	14:31:00	14	602236	3.61801e+06	N	38	0	10	0		0	0	7.70983	0	40.2867	0	0
2099	72	14	28	SW	80	2012	Summer	2012-07-31	N	14:41:00	14	602236	3.61801e+06	N	38	0	20	0		0	0	7.70983	0	40.2867	0	0
2100	72	15	28	SW	80	2012	Summer	2012-07-31	N	15:01:00	15	602236	3.61801e+06	N	38	1	10	0		0	0	7.70983	0	40.2867	0	0
2101	72	16	28	SW	80	2012	Summer	2012-07-31	N	15:11:00	15	602236	3.61801e+06	Y	38	1	19	139.786		27.2195	0	7.70983	7.35717	40.2867	11.6339	0.61231
2102	72	17	28	SW	80	2012	Summer	2012-07-31	N	15:30:00	15	602300	3.61814e+06	Y	38	1	11	5.07587	-132.527	254.693	27.2195	146.597	0.461442	51.9206	-5.07516	-0.461379
2103	72	18	28	SW	80	2012	Summer	2012-07-31	N	15:41:00	15	602295	3.61813e+06	N	38	1	10	5.64561	50.323	305.016	254.693	143.119	0.564561	46.8454	-3.4434	-0.34434
2104	72	19	28	SW	80	2012	Summer	2012-07-31	N	15:51:00	15	602290	3.61814e+06	N	38	1	10	0		0	305.016	143.995	0	43.402	0	0
2105	72	20	28	SW	80	2012	Summer	2012-07-31	N	16:01:00	16	602290	3.61814e+06	N	38	1	10	20.2964		279.385	0	143.995	2.02964	43.402	-17.053	-1.7053
2106	72	21	28	SW	80	2012	Summer	2012-07-31	N	16:11:00	16	602270	3.61814e+06	N	38	1	10	0		0	279.385	139.913	0	26.349	0	0
2107	72	22	28	SW	80	2012	Summer	2012-07-31	N	16:21:00	16	602270	3.61814e+06	N	38	1	10	0		0	0	139.913	0	26.349	0	0
2108	72	23	28	SW	80	2012	Summer	2012-07-31	N	16:31:00	16	602270	3.61814e+06	N	38	1	16	0		0	0	139.913	0	26.349	0	0
2109	72	24	28	SW	80	2012	Summer	2012-07-31	N	16:47:00	16	602270	3.61814e+06	N	38	1	14	0		0	0	139.913	0	26.349	0	0
2110	72	25	28	SW	80	2012	Summer	2012-07-31	N	17:01:00	17	602270	3.61814e+06	N	38	2	10	0		0	0	139.913	0	26.349	0	0
2111	72	26	28	SW	80	2012	Summer	2012-07-31	N	17:11:00	17	602270	3.61814e+06	N	38	2	10	0		0	0	139.913	0	26.349	0	0
2112	72	27	28	SW	80	2012	Summer	2012-07-31	N	17:21:00	17	602270	3.61814e+06	N	38	2	10	0		0	0	139.913	0	26.349	0	0
2113	72	28	28	SW	80	2012	Summer	2012-07-31	N	17:31:00	17	602270	3.61814e+06	N	38	2	11	0		0	0	139.913	0	26.349	0	0
2114	72	29	28	SW	80	2012	Summer	2012-07-31	N	17:42:00	17	602270	3.61814e+06	N	38	2					0	139.913		26.349
2121	73	0	28	SW	80	2012	Summer	2012-08-01	N	08:05:00	8	602316	3.61795e+06	Y	34	0	14	106.155		32.9022		0	7.58249	26.8354	-12.776	-0.912574
2122	73	1	28	SW	81	2012	Summer	2012-08-01	N	08:19:00	8	602374	3.61804e+06	Y	34	0	11	10.7581	-7.30106	25.6011	32.9022	106.155	0.978008	14.0594	7.28908	0.662644
2123	73	2	28	SW	81	2012	Summer	2012-08-01	N	08:30:00	8	602378	3.61805e+06	N	34	0	10	24.6356	33.6836	59.2847	25.6011	116.834	2.46356	21.3485	2.33649	0.233649
2124	73	3	28	SW	81	2012	Summer	2012-08-01	N	08:40:00	8	602400	3.61807e+06	N	34	0	10	0		0	59.2847	139.225	0	23.685	0	0
2125	73	4	28	SW	81	2012	Summer	2012-08-01	N	08:50:00	8	602400	3.61807e+06	N	34	0	11	0		0	0	139.225	0	23.685	0	0
2126	73	5	28	SW	81	2012	Summer	2012-08-01	N	09:01:00	9	602400	3.61807e+06	Y	34	0	17	167.52		210.327	0	139.225	9.85414	23.685	36.3345	2.13732
2127	73	6	28	SW	80	2012	Summer	2012-08-01	N	09:18:00	9	602315	3.61792e+06	Y	34	0	10	29.2279	-63.5136	146.813	210.327	33.2021	2.92279	60.0195	25.5972	2.55972
2128	73	7	28	SW	80	2012	Summer	2012-08-01	N	09:28:00	9	602331	3.6179e+06	N	34	0	13	6	-16.8134	130	146.813	59.5402	0.461538	85.6167	4.53925	0.349173
2129	73	8	28	SW	81	2012	Summer	2012-08-01	N	09:41:00	9	602336	3.61789e+06	N	34	0	13	0		0	130	64.5188	0	90.156	0	0
2130	73	9	28	SW	81	2012	Summer	2012-08-01	N	09:54:00	9	602336	3.61789e+06	N	34	0	19	192.136		246.219	0	64.5188	10.1124	90.156	126.526	6.65928
2131	73	10	28	SW	80	2012	Summer	2012-08-01	N	10:13:00	10	602160	3.61782e+06	N	34	6	9	0		0	246.219	209.169	0	216.682	0	0
2132	73	11	28	SW	80	2012	Summer	2012-08-01	N	10:22:00	10	602160	3.61782e+06	N	34	6	10	0		0	0	209.169	0	216.682	0	0
2133	73	12	28	SW	80	2012	Summer	2012-08-01	N	10:32:00	10	602160	3.61782e+06	N	34	6	10	18.7494		211.25	0	209.169	1.87494	216.682	18.6724	1.86724
2134	73	13	28	SW	80	2012	Summer	2012-08-01	N	10:42:00	10	602150	3.6178e+06	N	34	6	11	18.7494	180	31.2504	211.25	227.155	1.70449	235.355	-18.6724	-1.69749
2135	73	14	28	SW	80	2012	Summer	2012-08-01	N	10:53:00	10	602160	3.61782e+06	N	34	6	8	0		0	31.2504	209.169	0	216.682	0	0
2136	73	15	28	SW	80	2012	Summer	2012-08-01	N	11:01:00	11	602160	3.61782e+06	N	34	2	10	0		0	0	209.169	0	216.682	0	0
2137	73	16	28	SW	80	2012	Summer	2012-08-01	N	11:11:00	11	602160	3.61782e+06	N	34	2	10	0		0	0	209.169	0	216.682	0	0
2138	73	17	28	SW	80	2012	Summer	2012-08-01	N	11:21:00	11	602160	3.61782e+06	N	34	2	10	0		0	0	209.169	0	216.682	0	0
2139	73	18	28	SW	80	2012	Summer	2012-08-01	N	11:31:00	11	602160	3.61782e+06	N	34	2	10	0		0	0	209.169	0	216.682	0	0
2140	73	19	28	SW	80	2012	Summer	2012-08-01	N	11:41:00	11	602160	3.61782e+06	N	34	2	20	0		0	0	209.169	0	216.682	0	0
2141	73	20	28	SW	80	2012	Summer	2012-08-01	N	12:01:00	12	602160	3.61782e+06	N	34	4	10	0		0	0	209.169	0	216.682	0	0
2142	73	21	28	SW	80	2012	Summer	2012-08-01	N	12:11:00	12	602160	3.61782e+06	N	34	4	10	0		0	0	209.169	0	216.682	0	0
2143	73	22	28	SW	80	2012	Summer	2012-08-01	N	12:21:00	12	602160	3.61782e+06	N	34	4	10	0		0	0	209.169	0	216.682	0	0
2144	73	23	28	SW	80	2012	Summer	2012-08-01	N	12:31:00	12	602160	3.61782e+06	N	34	4	10	0		0	0	209.169	0	216.682	0	0
2145	73	24	28	SW	80	2012	Summer	2012-08-01	N	12:41:00	12	602160	3.61782e+06	N	34	4	20	9.02384		118.025	0	209.169	0.451192	216.682	-1.17067	-0.0585335
2146	73	25	28	SW	80	2012	Summer	2012-08-01	N	13:01:00	13	602168	3.61781e+06	N	34	3	10	0		0	118.025	206.206	0	215.512	0	0
2147	73	26	28	SW	80	2012	Summer	2012-08-01	N	13:11:00	13	602168	3.61781e+06	N	34	3	10	0		0	0	206.206	0	215.512	0	0
2148	73	27	28	SW	80	2012	Summer	2012-08-01	N	13:21:00	13	602168	3.61781e+06	N	34	3	10	0		0	0	206.206	0	215.512	0	0
2149	73	28	28	SW	80	2012	Summer	2012-08-01	N	13:31:00	13	602168	3.61781e+06	N	34	3	10	0		0	0	206.206	0	215.512	0	0
2150	73	29	28	SW	80	2012	Summer	2012-08-01	N	13:41:00	13	602168	3.61781e+06	N	34	3	20	0		0	0	206.206	0	215.512	0	0
2151	73	30	28	SW	80	2012	Summer	2012-08-01	N	14:01:00	14	602168	3.61781e+06	N	34	2	10	0		0	0	206.206	0	215.512	0	0
2152	73	31	28	SW	80	2012	Summer	2012-08-01	N	14:11:00	14	602168	3.61781e+06	N	34	2	10	0		0	0	206.206	0	215.512	0	0
2153	73	32	28	SW	80	2012	Summer	2012-08-01	N	14:21:00	14	602168	3.61781e+06	N	34	2	10	0		0	0	206.206	0	215.512	0	0
2154	73	33	28	SW	80	2012	Summer	2012-08-01	N	14:31:00	14	602168	3.61781e+06	N	34	2	10	0		0	0	206.206	0	215.512	0	0
2155	73	34	28	SW	80	2012	Summer	2012-08-01	N	14:41:00	14	602168	3.61781e+06	N	34	2	23	0		0	0	206.206	0	215.512	0	0
2156	73	35	28	SW	80	2012	Summer	2012-08-01	N	15:04:00	15	602168	3.61781e+06	N	34	3	10	0		0	0	206.206	0	215.512	0	0
2157	73	36	28	SW	80	2012	Summer	2012-08-01	N	15:14:00	15	602168	3.61781e+06	N	34	3	10	0		0	0	206.206	0	215.512	0	0
2158	73	37	28	SW	80	2012	Summer	2012-08-01	N	15:24:00	15	602168	3.61781e+06	N	34	3	24	97.2491		2.16971	0	206.206	4.05205	215.512	-74.83	-3.11792
2159	73	38	28	SW	80	2012	Summer	2012-08-01	N	15:48:00	15	602171	3.61791e+06	N	34	3	10	10.2437	97.8495	100.019	2.16971	151.823	1.02437	140.682	-6.54356	-0.654356
2160	73	39	28	SW	80	2012	Summer	2012-08-01	N	15:58:00	15	602182	3.61791e+06	N	34	3	3	0		0	100.019	142.831	0	134.138	0	0
2161	73	40	28	SW	80	2012	Summer	2012-08-01	N	16:01:00	16	602182	3.61791e+06	N	34	6	10	0		0	0	142.831	0	134.138	0	0
2162	73	41	28	SW	80	2012	Summer	2012-08-01	N	16:11:00	16	602182	3.61791e+06	N	34	6	10	0		0	0	142.831	0	134.138	0	0
2163	73	42	28	SW	80	2012	Summer	2012-08-01	N	16:21:00	16	602182	3.61791e+06	N	34	6	30	48.7251		43.3292	0	142.831	1.62417	134.138	-48.4651	-1.6155
2164	73	43	28	SW	80	2012	Summer	2012-08-01	N	16:51:00	16	602215	3.61794e+06	N	34	6	8	0		0	43.3292	101.907	0	85.673	0	0
2165	73	44	28	SW	80	2012	Summer	2012-08-01	N	16:59:00	16	602215	3.61794e+06	N	34	6	2	0		0	0	101.907	0	85.673	0	0
2166	73	45	28	SW	80	2012	Summer	2012-08-01	N	17:01:00	17	602215	3.61794e+06	N	34	1	10	0		0	0	101.907	0	85.673	0	0
2167	73	46	28	SW	80	2012	Summer	2012-08-01	N	17:11:00	17	602215	3.61794e+06	N	34	1	10	0		0	0	101.907	0	85.673	0	0
2168	73	47	28	SW	80	2012	Summer	2012-08-01	N	17:21:00	17	602215	3.61794e+06	N	34	1	10	0		0	0	101.907	0	85.673	0	0
2169	73	48	28	SW	80	2012	Summer	2012-08-01	N	17:31:00	17	602215	3.61794e+06	N	34	1	18	73.1183		16.5459	0	101.907	4.06213	85.673	-45.3452	-2.51918
2170	73	49	28	SW	80	2012	Summer	2012-08-01	N	17:49:00	17	602236	3.61801e+06	N	34	1					16.5459	98.9133		40.3278
2221	74	0	28	SW	81	2012	Summer	2012-08-07	N	15:01:00	15	602374	3.61805e+06	N	46	2	10	0		0		0	0	20.6482	0	0
2222	74	1	28	SW	81	2012	Summer	2012-08-07	N	15:11:00	15	602374	3.61805e+06	N	46	2	10	0		0	0	0	0	20.6482	0	0
2223	74	2	28	SW	81	2012	Summer	2012-08-07	N	15:21:00	15	602374	3.61805e+06	N	46	2	10	0		0	0	0	0	20.6482	0	0
2224	74	3	28	SW	81	2012	Summer	2012-08-07	N	15:31:00	15	602374	3.61805e+06	N	46	2	10	0		0	0	0	0	20.6482	0	0
2225	74	4	28	SW	81	2012	Summer	2012-08-07	N	15:41:00	15	602374	3.61805e+06	N	46	2	20	0		0	0	0	0	20.6482	0	0
2226	74	5	28	SW	81	2012	Summer	2012-08-07	N	16:01:00	16	602374	3.61805e+06	N	46	1					0	0		20.6482
2231	75	0	28	SW	81	2012	Summer	2012-08-08	N	08:01:00	8	602395	3.61798e+06	N	59	1	10	0		0		0	0	44.8888	0	0
2232	75	1	28	SW	81	2012	Summer	2012-08-08	N	08:11:00	8	602395	3.61798e+06	N	59	1	16	54.5668		212.435	0	0	3.41043	44.8888	14.7556	0.922224
2233	75	2	28	SW	81	2012	Summer	2012-08-08	N	08:27:00	8	602366	3.61794e+06	N	59	1	13	0		0	212.435	54.5668	0	59.6444	0	0
2234	75	3	28	SW	81	2012	Summer	2012-08-08	N	08:40:00	8	602366	3.61794e+06	N	59	1	12	0		0	0	54.5668	0	59.6444	0	0
2235	75	4	28	SW	81	2012	Summer	2012-08-08	N	08:52:00	8	602366	3.61794e+06	N	59	1	9	0		0	0	54.5668	0	59.6444	0	0
2236	75	5	28	SW	81	2012	Summer	2012-08-08	N	09:01:00	9	602366	3.61794e+06	N	59	5	10	7.44526		274.936	0	54.5668	0.744526	59.6444	-4.98797	-0.498797
2237	75	6	28	SW	81	2012	Summer	2012-08-08	N	09:11:00	9	602359	3.61794e+06	N	59	5	15	15.9457	-94.5087	180.428	274.936	58.3793	1.06305	54.6564	13.529	0.901933
2238	75	7	28	SW	81	2012	Summer	2012-08-08	N	09:26:00	9	602358	3.61792e+06	N	59	5	11	56.0035	25.711	206.139	180.428	71.55	5.09123	68.1854	41.6873	3.78976
2239	75	8	28	SW	80	2012	Summer	2012-08-08	N	09:37:00	9	602334	3.61787e+06	N	59	5	9	85.6129	64.6718	270.811	206.139	127.443	9.51254	109.873	9.88507	1.09834
2240	75	9	28	SW	80	2012	Summer	2012-08-08	N	09:46:00	9	602248	3.61787e+06	N	59	5	15	42.0763	102.244	13.0548	270.811	183.918	2.80509	119.758	-40.6453	-2.70969
2241	75	10	28	SW	80	2012	Summer	2012-08-08	N	10:01:00	10	602258	3.61791e+06	N	59	3	10	20.1422	-51.8167	321.238	13.0548	154.105	2.01422	79.1125	-5.6983	-0.56983
2242	75	11	28	SW	80	2012	Summer	2012-08-08	N	10:11:00	10	602245	3.61793e+06	N	59	3	10	0		0	321.238	159.508	0	73.4142	0	0
2243	75	12	28	SW	80	2012	Summer	2012-08-08	N	10:21:00	10	602245	3.61793e+06	N	59	3	10	0		0	0	159.508	0	73.4142	0	0
2244	75	13	28	SW	80	2012	Summer	2012-08-08	N	10:31:00	10	602245	3.61793e+06	N	59	3	10	0		0	0	159.508	0	73.4142	0	0
2245	75	14	28	SW	80	2012	Summer	2012-08-08	N	10:41:00	10	602245	3.61793e+06	N	59	3	320	11.8337		168.241	0	159.508	0.0369802	73.4142	8.25169	0.0257865
2246	75	15	28	SW	80	2012	Summer	2012-08-08	N	16:01:00	16	602248	3.61792e+06	N	59	11	10	0		0	168.241	161.565	0	81.6659	0	0
2247	75	16	28	SW	80	2012	Summer	2012-08-08	N	16:11:00	16	602248	3.61792e+06	N	59	11	10	0		0	0	161.565	0	81.6659	0	0
2248	75	17	28	SW	80	2012	Summer	2012-08-08	N	16:21:00	16	602248	3.61792e+06	N	59	11	10	0		0	0	161.565	0	81.6659	0	0
2249	75	18	28	SW	80	2012	Summer	2012-08-08	N	16:31:00	16	602248	3.61792e+06	N	59	11	10	0		0	0	161.565	0	81.6659	0	0
2250	75	19	28	SW	80	2012	Summer	2012-08-08	N	16:41:00	16	602248	3.61792e+06	N	59	11	28	94.1981		351.269	0	161.565	3.36422	81.6659	-38.7709	-1.38468
2251	75	20	28	SW	80	2012	Summer	2012-08-08	N	17:09:00	17	602233	3.61801e+06	N	59	5	10	0		0	351.269	164.439	0	42.895	0	0
2252	75	21	28	SW	80	2012	Summer	2012-08-08	N	17:19:00	17	602233	3.61801e+06	N	59	5	10	0		0	0	164.439	0	42.895	0	0
2253	75	22	28	SW	80	2012	Summer	2012-08-08	N	17:29:00	17	602233	3.61801e+06	N	59	5	10	0		0	0	164.439	0	42.895	0	0
2254	75	23	28	SW	80	2012	Summer	2012-08-08	N	17:39:00	17	602233	3.61801e+06	N	59	5	10	0		0	0	164.439	0	42.895	0	0
2255	75	24	28	SW	80	2012	Summer	2012-08-08	N	17:49:00	17	602233	3.61801e+06	N	59	5					0	164.439		42.895
2262	76	0	28	SW	81	2012	Summer	2012-08-09	N	13:01:00	13	602396	3.61806e+06	N	44	1	10	0		0		0	0	17.2368	0	0
2263	76	1	28	SW	81	2012	Summer	2012-08-09	N	13:11:00	13	602396	3.61806e+06	N	44	1	10	0		0	0	0	0	17.2368	0	0
2264	76	2	28	SW	81	2012	Summer	2012-08-09	N	13:21:00	13	602396	3.61806e+06	N	44	1	10	0		0	0	0	0	17.2368	0	0
2265	76	3	28	SW	81	2012	Summer	2012-08-09	N	13:31:00	13	602396	3.61806e+06	N	44	1	10	0		0	0	0	0	17.2368	0	0
2266	76	4	28	SW	81	2012	Summer	2012-08-09	N	13:41:00	13	602396	3.61806e+06	N	44	1	20	0		0	0	0	0	17.2368	0	0
2267	76	5	28	SW	81	2012	Summer	2012-08-09	N	14:01:00	14	602396	3.61806e+06	N	44	3	10	0		0	0	0	0	17.2368	0	0
2268	76	6	28	SW	81	2012	Summer	2012-08-09	N	14:11:00	14	602396	3.61806e+06	N	44	3	10	0		0	0	0	0	17.2368	0	0
2269	76	7	28	SW	81	2012	Summer	2012-08-09	N	14:21:00	14	602396	3.61806e+06	N	44	3	9	4		332	0	0	0.444444	17.2368	3.95978	0.439975
2270	76	8	28	SW	81	2012	Summer	2012-08-09	N	14:30:00	14	602394	3.61806e+06	N	44	3	12	89.7115	-12.5479	319.452	332	4	7.47596	21.1965	63.7467	5.31223
2271	76	9	28	SW	80	2012	Summer	2012-08-09	N	14:42:00	14	602336	3.61813e+06	N	44	3					319.452	93.62		84.9433
2275	77	0	28	SW	80	2012	Summer	2012-08-10	N	08:01:00	8	602328	3.61808e+06	N	74	1	25	113.784		344.582		0	4.55135	63.0889	-5.03566	-0.201426
2276	77	1	28	SW	80	2012	Summer	2012-08-10	N	08:26:00	8	602297	3.61819e+06	N	74	1	21	61.8208	11.2997	355.882	344.582	113.784	2.94385	58.0533	-9.50458	-0.452599
2277	77	2	28	SW	79	2012	Summer	2012-08-10	N	08:47:00	8	602293	3.61825e+06	N	74	1					0	174.826		48.5487
2528	78	0	32	SW	90	2012	Fall	2012-11-17	Y	15:15:00	15	602470	3.61801e+06	Y	21	0	13	147.877		272.978		0	11.3752	9.07886	43.8034	3.36949
2529	78	1	32	SW	89	2012	Fall	2012-11-17	Y	15:28:00	15	602323	3.61801e+06	Y	21	0	6	3.24938	100.458	13.4353	272.978	147.877	0.541563	52.8823	-34.6174	-5.76956
2530	78	2	32	SW	54	2012	Fall	2012-11-17	Y	15:34:00	15	602323	3.61802e+06	N	21	0	7	5.47634	8.55185	21.9871	13.4353	147.322	0.782334	18.2649	-2.81923	-0.402748
2531	78	3	32	SW	76	2012	Fall	2012-11-17	Y	15:41:00	15	602325	3.61802e+06	N	21	0	20	16.2505	52.6419	74.629	21.9871	145.744	0.812526	15.4457	5.03877	0.251939
2532	78	4	32	SW	76	2012	Fall	2012-11-17	Y	16:01:00	16	602341	3.61803e+06	N	21	1	10	0		0	74.629	130.777	0	20.4844	71.0975	7.10975
2533	78	5	32	SW	77	2012	Fall	2012-11-17	Y	16:11:00	16	602341	3.61803e+06	N	21	1	10	0		0	0	130.777	0	91.5819	-23.5777	-2.35777
2534	78	6	32	SW	77	2012	Fall	2012-11-17	Y	16:21:00	16	602341	3.61803e+06	N	21	1	10	0		0	0	130.777	0	68.0042	2.08615	0.208615
2535	78	7	32	SW	77	2012	Fall	2012-11-17	Y	16:31:00	16	602341	3.61803e+06	N	21	1	10	0		0	0	130.777	0	70.0903	0	0
2536	78	8	32	SW	77	2012	Fall	2012-11-17	Y	16:41:00	16	602341	3.61803e+06	N	21	1					0	130.777		70.0903
2537	79	0	32	SW	77	2012	Fall	2012-11-18	Y	08:13:00	8	602354	3.61805e+06	N	0	0	9	3.76685		320		0	0.418538	70.0903	0	0
2538	79	1	32	SW	77	2012	Fall	2012-11-18	Y	08:22:00	8	602352	3.61805e+06	N	0	0	6	0.942429	5	325	320	3.76685	0.157072	70.0903	0	0
2539	79	2	32	SW	77	2012	Fall	2012-11-18	Y	08:28:00	8	602351	3.61805e+06	N	0	0	12	10.4026	-32.4206	292.579	325	4.70641	0.866882	70.0903	0	0
2540	79	3	32	SW	77	2012	Fall	2012-11-18	Y	08:40:00	8	602342	3.61806e+06	N	0	0	9	21.4065	-163.518	129.061	292.579	14.7133	2.3785	70.0903	0	0
2541	79	4	32	SW	77	2012	Fall	2012-11-18	Y	08:49:00	8	602358	3.61804e+06	N	0	0	12	13.1941	-89.7791	39.2821	129.061	7.10752	1.09951	70.0903	-10.2729	-0.856075
2542	79	5	32	SW	77	2012	Fall	2012-11-18	Y	09:01:00	9	602367	3.61805e+06	N	0	0	10	7.74149	62.7177	102	39.2821	13.157	0.774149	59.8174	0	0
2543	79	6	32	SW	77	2012	Fall	2012-11-18	Y	09:11:00	9	602374	3.61805e+06	N	0	0	11	11.6993	102.126	204.126	102	20.171	1.06357	59.8174	0	0
2544	79	7	32	SW	77	2012	Fall	2012-11-18	Y	09:22:00	9	602370	3.61804e+06	N	0	0	9	8.63945	-156.142	47.9846	204.126	17.1344	0.959939	59.8174	0	0
2545	79	8	32	SW	77	2012	Fall	2012-11-18	Y	09:31:00	9	602376	3.61805e+06	N	0	0	10	0		0	47.9846	21.7219	0	59.8174	0	0
2546	79	9	32	SW	77	2012	Fall	2012-11-18	Y	09:41:00	9	602376	3.61805e+06	Y	0	0	23	31.9107		331.064	0	21.7219	1.38742	59.8174	0	0
2547	79	10	32	SW	77	2012	Fall	2012-11-18	Y	10:04:00	10	602361	3.61808e+06	Y	0	0	13	80.8235	-158.356	172.708	331.064	26.5273	6.21719	59.8174	20.7041	1.59263
2548	79	11	32	SW	77	2012	Fall	2012-11-18	Y	10:17:00	10	602371	3.618e+06	N	0	0	11	3.5387	175.091	347.8	172.708	56.8019	0.3217	80.5215	0	0
2549	79	12	32	SW	77	2012	Fall	2012-11-18	Y	10:28:00	10	602370	3.618e+06	N	0	0	11	0		0	347.8	53.2754	0	80.5215	-10.4312	-0.948294
2550	79	13	32	SW	77	2012	Fall	2012-11-18	Y	10:39:00	10	602370	3.618e+06	N	0	0	10	0		0	0	53.2754	0	70.0903	0	0
2551	79	14	32	SW	77	2012	Fall	2012-11-18	Y	10:49:00	10	602370	3.618e+06	N	0	0	14	26.9959		118.889	0	53.2754	1.92828	70.0903	0	0
2552	79	15	32	SW	77	2012	Fall	2012-11-18	Y	11:03:00	11	602394	3.61799e+06	N	0	0	11	12.8581	26.5389	145.428	118.889	75.078	1.16892	70.0903	0	0
2553	79	16	32	SW	77	2012	Fall	2012-11-18	Y	11:14:00	11	602401	3.61797e+06	N	0	0					145.428	87.9212		70.0903
2555	80	0	32	AC	77	2013	Summer	2013-06-07	N	10:57:00	10	602631	3.61801e+06	N		0	5	0		0	41.0763	8.27741	0	70.0903	0	0
2556	80	1	32	AC	77	2013	Summer	2013-06-07	N	11:02:00	11	602631	3.61801e+06	N		1	10	0		0	0	8.27741	0	70.0903	0	0
2557	80	2	32	AC	77	2013	Summer	2013-06-07	N	11:12:00	11	602631	3.61801e+06	N		1	11	0		0	0	8.27741	0	70.0903	0	0
2558	80	3	32	AC	77	2013	Summer	2013-06-07	N	11:23:00	11	602631	3.61801e+06	N		1	11	0		0	0	8.27741	0	70.0903	-15.7318	-1.43016
2559	80	4	32	AC	76	2013	Summer	2013-06-07	N	11:34:00	11	602631	3.61801e+06	N		1	8	0		0	0	8.27741	0	54.3585	41.0728	5.1341
2560	80	5	32	AC	76	2013	Summer	2013-06-07	N	11:42:00	11	602631	3.61801e+06	N		1	11	0		0	0	8.27741	0	95.4313	0	0
2561	80	6	32	AC	76	2013	Summer	2013-06-07	N	11:53:00	11	602631	3.61801e+06	N		1	9	0		0	0	8.27741	0	95.4313	-11.6437	-1.29375
2562	80	7	32	AC	76	2013	Summer	2013-06-07	N	12:02:00	12	602631	3.61801e+06	N		0	10	0		0	0	8.27741	0	83.7876	0	0
2563	80	8	32	AC	76	2013	Summer	2013-06-07	N	12:12:00	12	602631	3.61801e+06	N		0	11	0		0	0	8.27741	0	83.7876	-16.4531	-1.49573
2564	80	9	32	AC	77	2013	Summer	2013-06-07	N	12:23:00	12	602631	3.61801e+06	N		0	15	0		0	0	8.27741	0	67.3345	-10.3513	-0.690089
2565	80	10	32	AC	77	2013	Summer	2013-06-07	N	12:38:00	12	602631	3.61801e+06	N		0	10	0		0	0	8.27741	0	56.9832	0.213973	0.0213973
2566	80	11	32	AC	77	2013	Summer	2013-06-07	N	12:48:00	12	602631	3.61801e+06	N		0	7	0		0	0	8.27741	0	57.1972	0	0
2567	80	12	32	AC	77	2013	Summer	2013-06-07	N	12:55:00	12	602631	3.61801e+06	N		0	16	0		0	0	8.27741	0	57.1972	0	0
2568	80	13	32	AC	77	2013	Summer	2013-06-07	N	13:11:00	13	602631	3.61801e+06	N		0	10	0		0	0	8.27741	0	57.1972	7.73818	0.773818
2569	80	14	32	AC	77	2013	Summer	2013-06-07	N	13:21:00	13	602631	3.61801e+06	N		0	10	0		0	0	8.27741	0	64.9353	0	0
2570	80	15	32	AC	77	2013	Summer	2013-06-07	N	13:31:00	13	602631	3.61801e+06	N		0	10	0		0	0	8.27741	0	64.9353	0	0
2571	80	16	32	AC	77	2013	Summer	2013-06-07	N	13:41:00	13	602631	3.61801e+06	N		0	5	7.06417		209.141	0	8.27741	1.41283	64.9353	5.15497	1.03099
2554	80	17	32	AC	77	2013	Summer	2013-06-07	N	10:48:00	10	602626	3.618e+06	N		0	9	8.27741		41.0763		0	0.919712	70.0903	-5.15497	-0.572775
2572	80	17	32	AC	77	2013	Summer	2013-06-07	N	13:46:00	13	602628	3.618e+06	N		0	5	9	-12.1414	197	209.141	2	1.8	64.9353	0	0
2573	80	18	32	AC	77	2013	Summer	2013-06-07	N	13:51:00	13	602625	3.61799e+06	N		0	9	70.007	25.1666	222.166	197	8.56035	7.77856	64.9353	0	0
2574	80	19	32	AC	77	2013	Summer	2013-06-07	N	14:00:00	14	602578	3.61794e+06	N		0	6	57.9159	59.851	282.017	222.166	76.9393	9.65264	64.9353	0	0
2575	80	20	32	SW	77	2013	Summer	2013-06-07	N	14:06:00	14	602522	3.61795e+06	N	110	14	10	10.1076	-9.8234	272.194	282.017	114.945	1.01076	64.9353	0	0
2576	80	21	32	SW	77	2013	Summer	2013-06-07	N	14:16:00	14	602512	3.61795e+06	N	110	14	12	56.9012	-110.024	162.17	272.194	124.03	4.74177	64.9353	-63.4164	-5.2847
2577	80	22	32	SW	77	2013	Summer	2013-06-07	N	14:28:00	14	602529	3.6179e+06	N	110	14	12	0		0	162.17	140.833	0	1.51892	0	0
2578	80	23	32	SW	77	2013	Summer	2013-06-07	N	14:40:00	14	602529	3.6179e+06	N	110	14	10	0		0	0	140.833	0	1.51892	8.49629	0.849629
2579	80	24	32	SW	77	2013	Summer	2013-06-07	N	14:50:00	14	602529	3.6179e+06	N	110	14	9	107.905		63.821	0	140.833	11.9894	10.0152	0	0
2580	80	25	32	AC	77	2013	Summer	2013-06-07	N	14:59:00	14	602626	3.61795e+06	N		0	9	21.2165	80.2691	144.09	63.821	54.5436	2.35739	10.0152	2.22701	0.247446
2581	80	26	32	AC	77	2013	Summer	2013-06-07	N	15:08:00	15	602638	3.61793e+06	N		0	10	0		0	144.09	72.7794	0	12.2422	0	0
2582	80	27	32	AC	77	2013	Summer	2013-06-07	N	15:18:00	15	602638	3.61793e+06	N		0	8	36.3757		47.315	0	72.7794	4.54696	12.2422	0	0
2583	80	28	32	AC	77	2013	Summer	2013-06-07	N	15:26:00	15	602665	3.61796e+06	N		0	12	5.79813	-163.753	243.562	47.315	61.168	0.483178	12.2422	0	0
2584	80	29	32	AC	77	2013	Summer	2013-06-07	N	15:38:00	15	602660	3.61795e+06	N		0	13	32.2492	-18.7576	224.804	243.562	60.104	2.48071	12.2422	0	0
2585	80	30	32	AC	77	2013	Summer	2013-06-07	N	15:51:00	15	602637	3.61793e+06	N		0	12	72.5114	17.2942	242.098	224.804	73.3814	6.04262	12.2422	0	0
2586	80	31	32	AC	77	2013	Summer	2013-06-07	N	16:03:00	16	602573	3.6179e+06	N		3	10	0		0	242.098	118.894	0	12.2422	0	0
2587	80	32	32	AC	77	2013	Summer	2013-06-07	N	16:13:00	16	602573	3.6179e+06	N		3	10	0		0	0	118.894	0	12.2422	0	0
2588	80	33	32	AC	77	2013	Summer	2013-06-07	N	16:23:00	16	602573	3.6179e+06	Y		3	5	48.7499		216.89	0	118.894	9.74998	12.2422	0	0
2589	80	34	32	AC	77	2013	Summer	2013-06-07	N	16:28:00	16	602544	3.61786e+06	Y		3	11	39.0119	167.99	24.88	216.89	167.069	3.54654	12.2422	0	0
2590	80	35	32	AC	77	2013	Summer	2013-06-07	N	16:39:00	16	602560	3.61789e+06	Y		3	1	39.9734	50.7701	75.65	24.88	128.22	39.9734	12.2422	-3.85559	-3.85559
2591	80	36	32	AC	77	2013	Summer	2013-06-07	N	16:40:00	16	602599	3.6179e+06	Y		3	0	34.1814	-117.787	317.863	75.65	103.743		8.38664	-6.86772
2592	80	37	32	AC	77	2013	Summer	2013-06-07	N	16:40:30	16	602576	3.61793e+06	Y		3	1	16.329	73.1213	30.9842	317.863	89.9708	16.329	1.51892	0	0
2593	80	38	32	AC	77	2013	Summer	2013-06-07	N	16:41:00	16	602584	3.61794e+06	N		3	0	6.14685	-172.024	218.96	30.9842	73.665		1.51892	0
2594	80	39	32	AC	77	2013	Summer	2013-06-07	N	16:41:30	16	602580	3.61794e+06	N		3	2	5.99539e-08	51.0399	270	218.96	79.7936	2.99769e-08	1.51892	0	0
2595	80	40	32	AC	77	2013	Summer	2013-06-07	N	16:43:00	16	602580	3.61794e+06	N		3					0	79.7936		1.51892
2673	81	0	34	AC	77	2013	Summer	2013-07-13	Y	09:01:00	9	602526	3.61788e+06	Y	36	0	11	27.0146		301.699		0	2.45587	20.6479	-18.3981	-1.67256
2674	81	1	34	SW	83	2013	Summer	2013-07-13	Y	09:12:00	9	602503	3.61789e+06	Y	131	7	10	0		0	301.699	27.0146	0	2.24979	0	0
2675	81	2	34	SW	83	2013	Summer	2013-07-13	Y	09:22:00	9	602503	3.61789e+06	Y	131	7	10	15.0263		18.7198	0	27.0146	1.50263	2.24979	0.619871	0.0619871
2676	81	3	34	SW	83	2013	Summer	2013-07-13	Y	09:32:00	9	602508	3.61791e+06	Y	131	7	10	9.05888	49.0207	67.7405	18.7198	33.7331	0.905888	2.86967	8.14648	0.814648
2677	81	4	34	SW	83	2013	Summer	2013-07-13	Y	09:42:00	9	602516	3.61791e+06	Y	131	7	15	108.684	-78.9069	348.834	67.7405	33.3248	7.24563	11.0161	-10.387	-0.692465
2678	81	5	34	SW	81	2013	Summer	2013-07-13	Y	09:57:00	9	602495	3.61802e+06	Y	131	7	8	0		0	348.834	141.874	0	0.629173	0	0
2679	81	6	34	SW	81	2013	Summer	2013-07-13	Y	10:05:00	10	602495	3.61802e+06	Y	131	8	14	98.7894		62.3318	0	141.874	7.05639	0.629173	92.6783	6.61988
2680	81	7	34	AC	77	2013	Summer	2013-07-13	Y	10:19:00	10	602583	3.61806e+06	Y	36	0	11	0		0	62.3318	192.87	0	93.3075	0	0
2681	81	8	34	AC	77	2013	Summer	2013-07-13	Y	10:30:00	10	602583	3.61806e+06	N	36	0	10	6		284	0	192.87	0.6	93.3075	0.258404	0.0258404
2682	81	9	34	SW	81	2013	Summer	2013-07-13	Y	10:40:00	10	602577	3.61807e+06	N	131	8	10	0		0	284	192.64	0	93.5659	0	0
2683	81	10	34	SW	81	2013	Summer	2013-07-13	Y	10:50:00	10	602577	3.61807e+06	N	131	8	71	152.326		265.278	0	192.64	2.14544	93.5659	-82.0888	-1.15618
2684	81	11	34	SW	81	2013	Summer	2013-07-13	Y	12:01:00	12	602425	3.61805e+06	Y	131	18	9	36.6568	-99.4758	165.803	265.278	200.54	4.07297	11.4771	10.1188	1.12431
2685	81	12	34	SW	81	2013	Summer	2013-07-13	Y	12:10:00	12	602434	3.61802e+06	Y	131	18	10	0		0	165.803	165.619	0	21.5958	0	0
2686	81	13	34	SW	81	2013	Summer	2013-07-13	Y	12:20:00	12	602434	3.61802e+06	Y	131	18	26	136.954		43.9134	0	165.619	5.26748	21.5958	76.0334	2.92436
2687	81	14	34	SW	81	2013	Summer	2013-07-13	Y	12:46:00	12	602529	3.61812e+06	Y	131	18	7	17.2211	170.663	214.576	43.9134	236.413	2.46016	97.6293	-17.0571	-2.43672
2688	81	15	34	SW	81	2013	Summer	2013-07-13	Y	12:53:00	12	602519	3.6181e+06	N	131	18	11	102.693	-80.2741	134.302	214.576	222.317	9.33573	80.5722	-18.3327	-1.66661
2689	81	16	34	AC	77	2013	Summer	2013-07-13	Y	13:04:00	13	602593	3.61803e+06	N	36	2	11	7	0.697757	135	134.302	164.623	0.636364	62.2395	-7	-0.636364
2690	81	17	34	AC	77	2013	Summer	2013-07-13	Y	13:15:00	13	602598	3.61802e+06	N	36	2	10	0		0	135	162.236	0	55.2395	0	0
2691	81	18	34	AC	77	2013	Summer	2013-07-13	Y	13:25:00	13	602598	3.61802e+06	N	36	2	10	0		0	0	162.236	0	55.2395	0	0
2692	81	19	34	AC	77	2013	Summer	2013-07-13	Y	13:35:00	13	602598	3.61802e+06	N	36	2	14	0		0	0	162.236	0	55.2395	0	0
2693	81	20	34	AC	77	2013	Summer	2013-07-13	Y	13:49:00	13	602598	3.61802e+06	N	36	2	14	0		0	0	162.236	0	55.2395	0	0
2694	81	21	34	AC	77	2013	Summer	2013-07-13	Y	14:03:00	14	602598	3.61802e+06	N	36	2	37	0		0	0	162.236	0	55.2395	0	0
2695	81	22	34	AC	77	2013	Summer	2013-07-13	Y	14:40:00	14	602598	3.61802e+06	N	36	2	50	0		0	0	162.236	0	55.2395	0	0
2696	81	23	34	AC	77	2013	Summer	2013-07-13	Y	15:30:00	15	602598	3.61802e+06	N	36	11	12	0		0	0	162.236	0	55.2395	0	0
2697	81	24	34	AC	77	2013	Summer	2013-07-13	Y	15:42:00	15	602598	3.61802e+06	N	36	11	13	0		0	0	162.236	0	55.2395	0	0
2698	81	25	34	AC	77	2013	Summer	2013-07-13	Y	15:55:00	15	602598	3.61802e+06	N	36	11	11	63.8995		89.3101	0	162.236	5.80904	55.2395	-42.9225	-3.90205
2699	81	26	34	AC	76	2013	Summer	2013-07-13	Y	16:06:00	16	602662	3.61803e+06	N	36	3	10	0		0	89.3101	199.47	0	12.317	0	0
2700	81	27	34	AC	76	2013	Summer	2013-07-13	Y	16:16:00	16	602662	3.61803e+06	N	36	3	10	0		0	0	199.47	0	12.317	0	0
2701	81	28	34	AC	76	2013	Summer	2013-07-13	Y	16:26:00	16	602662	3.61803e+06	N	36	3	12	0		0	0	199.47	0	12.317	0	0
2702	81	29	34	AC	76	2013	Summer	2013-07-13	Y	16:38:00	16	602662	3.61803e+06	N	36	3	11	0		0	0	199.47	0	12.317	0	0
2703	81	30	34	AC	76	2013	Summer	2013-07-13	Y	16:49:00	16	602662	3.61803e+06	N	36	3					0	199.47		12.317
2704	82	0	34	AC	83	2013	Summer	2013-07-14	Y	09:01:00	9	602429	3.61789e+06	N	11	3	9	42.7952		156.409		0	4.75502	76.4288	-20.8525	-2.31694
2705	82	1	34	SW	83	2013	Summer	2013-07-14	Y	09:10:00	9	602446	3.61785e+06	N	132	5	11	0		0	156.409	42.7952	0	55.5763	0	0
2706	82	2	34	SW	83	2013	Summer	2013-07-14	Y	09:21:00	9	602446	3.61785e+06	Y	132	5	15	115.568		35.4347	0	42.7952	7.70451	55.5763	-50.0772	-3.33848
2707	82	3	34	SW	81	2013	Summer	2013-07-14	Y	09:36:00	9	602513	3.61795e+06	Y	132	5	17	109.822	114.366	149.801	35.4347	100.482	6.46013	5.49907	18.0206	1.06004
2708	82	4	34	AC	52	2013	Summer	2013-07-14	Y	09:53:00	9	602568	3.61785e+06	Y	11	3	10	35.4615	-65.2471	84.5535	149.801	144.991	3.54615	23.5197	31.7497	3.17497
2709	82	5	34	AC	52	2013	Summer	2013-07-14	Y	10:03:00	10	602604	3.61786e+06	N	11	0	16	88.0135	2.6981	87.2516	84.5535	178.468	5.50084	55.2695	-14.1476	-0.884227
2710	82	6	34	SW	89	2013	Summer	2013-07-14	Y	10:19:00	10	602692	3.61786e+06	N	132	13	10	0		0	87.2516	264.575	0	41.1218	0	0
2711	82	7	34	SW	89	2013	Summer	2013-07-14	Y	10:29:00	10	602692	3.61786e+06	N	132	13	10	0		0	0	264.575	0	41.1218	0	0
2712	82	8	34	SW	89	2013	Summer	2013-07-14	Y	10:39:00	10	602692	3.61786e+06	N	132	13	11	0		0	0	264.575	0	41.1218	0	0
2713	82	9	34	SW	89	2013	Summer	2013-07-14	Y	10:50:00	10	602692	3.61786e+06	N	132	13	42	53.9141		279.059	0	264.575	1.28367	41.1218	18.2471	0.434455
2716	82	10	34	SW	89	2013	Summer	2013-07-14	Y	11:32:00	11	602638	3.61787e+06	N	132	12	10	0		0	279.059	210.704	0	59.3689	0	0
2718	82	11	34	SW	89	2013	Summer	2013-07-14	Y	11:42:00	11	602638	3.61787e+06	N	132	12	10	0		0	0	210.704	0	59.3689	0	0
2719	82	12	34	SW	89	2013	Summer	2013-07-14	Y	11:52:00	11	602638	3.61787e+06	N	132	12					0	210.704		59.3689
2721	83	0	34	SW	83	2013	Summer	2013-07-15	N	10:11:00	10	602501	3.61788e+06	N	79	5	10	4		290		0	0.4	4.5285	3.77224	0.377224
2722	83	1	34	SW	83	2013	Summer	2013-07-15	N	10:21:00	10	602497	3.61788e+06	N	79	5	10	4	-180	110	290	4	0.4	8.30074	-3.77224	-0.377224
2723	83	2	34	SW	83	2013	Summer	2013-07-15	N	10:31:00	10	602501	3.61788e+06	N	79	5	10	0		0	110	0	0	4.5285	0	0
2724	83	3	34	SW	83	2013	Summer	2013-07-15	N	10:41:00	10	602501	3.61788e+06	N	79	5	10	0		0	0	0	0	4.5285	0	0
2725	83	4	34	SW	83	2013	Summer	2013-07-15	N	10:51:00	10	602501	3.61788e+06	N	79	5	12	0		0	0	0	0	4.5285	0	0
2726	83	5	34	SW	83	2013	Summer	2013-07-15	N	11:03:00	11	602501	3.61788e+06	N	79	3	20	0		0	0	0	0	4.5285	0	0
2727	83	6	34	SW	83	2013	Summer	2013-07-15	N	11:23:00	11	602501	3.61788e+06	N	79	3	10	0		0	0	0	0	4.5285	0	0
2728	83	7	34	SW	83	2013	Summer	2013-07-15	N	11:33:00	11	602501	3.61788e+06	N	79	3	10	0		0	0	0	0	4.5285	0	0
2729	83	8	34	SW	83	2013	Summer	2013-07-15	N	11:43:00	11	602501	3.61788e+06	N	79	3	10	0		0	0	0	0	4.5285	0	0
2730	83	9	34	SW	83	2013	Summer	2013-07-15	N	11:53:00	11	602501	3.61788e+06	N	79	3	10	0		0	0	0	0	4.5285	0	0
2731	83	10	34	SW	83	2013	Summer	2013-07-15	N	12:03:00	12	602501	3.61788e+06	N	79	8	10	0		0	0	0	0	4.5285	0	0
2732	83	11	34	SW	83	2013	Summer	2013-07-15	N	12:13:00	12	602501	3.61788e+06	N	79	8	10	0		0	0	0	0	4.5285	0	0
2733	83	12	34	SW	83	2013	Summer	2013-07-15	N	12:23:00	12	602501	3.61788e+06	N	79	8	13	0		0	0	0	0	4.5285	0	0
2734	83	13	34	SW	83	2013	Summer	2013-07-15	N	12:36:00	12	602501	3.61788e+06	Y	79	8	10	23.6634		43.5273	0	0	2.36634	4.5285	7.06802	0.706802
2735	83	14	34	SW	83	2013	Summer	2013-07-15	N	12:46:00	12	602517	3.6179e+06	Y	79	8	127	187.142	-21.2052	22.3222	43.5273	23.6634	1.47356	11.5965	82.1652	0.64697
2736	83	15	34	AC	77	2013	Summer	2013-07-15	N	14:53:00	14	602588	3.61807e+06	N	54	2	8	26.3017	-12.3155	10.0067	22.3222	209.378	3.28771	93.7617	15.6035	1.95043
2737	83	16	34	AC	77	2013	Summer	2013-07-15	N	15:01:00	15	602593	3.6181e+06	N	54	6	16	110.88	158.305	168.312	10.0067	234.918	6.93	109.365	-93.1814	-5.82384
2738	83	17	34	AC	77	2013	Summer	2013-07-15	N	15:17:00	15	602615	3.61799e+06	N	54	6	10	0		0	168.312	157.055	0	16.1838	0	0
2739	83	18	34	AC	77	2013	Summer	2013-07-15	N	15:27:00	15	602615	3.61799e+06	N	54	6	10	0		0	0	157.055	0	16.1838	0	0
2740	83	19	34	AC	77	2013	Summer	2013-07-15	N	15:37:00	15	602615	3.61799e+06	N	54	6	10	0		0	0	157.055	0	16.1838	0	0
2741	83	20	34	AC	77	2013	Summer	2013-07-15	N	15:47:00	15	602615	3.61799e+06	N	54	6	10	0		0	0	157.055	0	16.1838	0	0
2742	83	21	34	AC	77	2013	Summer	2013-07-15	N	15:57:00	15	602615	3.61799e+06	N	54	6	6	59.1267		236.937	0	157.055	9.85446	16.1838	14.1521	2.35869
2743	83	22	34	AC	77	2013	Summer	2013-07-15	N	16:03:00	16	602565	3.61795e+06	Y	54	2	10	63.3054	-65.5223	171.415	236.937	99.4094	6.33054	30.3359	-18.0704	-1.80704
2744	83	23	34	AC	52	2013	Summer	2013-07-15	N	16:13:00	16	602575	3.61789e+06	Y	54	2	10	11.0664	58.279	229.694	171.415	75.3913	1.10664	12.2655	-3.28941	-0.328941
2745	83	24	34	AC	52	2013	Summer	2013-07-15	N	16:23:00	16	602566	3.61788e+06	Y	54	2	10	25.4457	1.89371	231.587	229.694	66.1038	2.54457	8.97604	-7.00822	-0.700822
2746	83	25	34	AC	77	2013	Summer	2013-07-15	N	16:33:00	16	602547	3.61787e+06	Y	54	2	10	38.105	9.02894	240.616	231.587	47.0539	3.8105	1.96782	8.30114	0.830114
2747	83	26	34	SW	83	2013	Summer	2013-07-15	N	16:43:00	16	602513	3.61785e+06	Y	79	7	11	0		0	240.616	31.5986	0	10.269	0	0
2748	83	27	34	SW	83	2013	Summer	2013-07-15	N	16:54:00	16	602513	3.61785e+06	N	79	7					0	31.5986		10.269
49	84	0	175	ST	49	2011	Summer	2011-07-24	Y	11:45:00	11	601825	3.61824e+06	N	11	2	13	11.2121		171.848		0	0.862466	12.9981	9.84305	0.757158
50	84	1	175	ST	49	2011	Summer	2011-07-24	Y	11:58:00	11	601827	3.61822e+06	N	11	2	12	3.10968	8.44659	180.294	171.848	11.2121	0.25914	22.8412	2.91909	0.243258
51	84	2	175	ST	49	2011	Summer	2011-07-24	Y	12:10:00	12	601827	3.61822e+06	N	11	0	10	32.543	-92.5946	87.6996	180.294	14.2953	3.2543	25.7603	-9.66019	-0.966019
52	84	3	175	ST	49	2011	Summer	2011-07-24	Y	12:20:00	12	601859	3.61822e+06	N	11	0	10	0		0	87.6996	36.4506	0	16.1001	0	0
53	84	4	175	ST	49	2011	Summer	2011-07-24	Y	12:30:00	12	601859	3.61822e+06	N	11	0	10	0		0	0	36.4506	0	16.1001	0	0
54	84	5	175	ST	49	2011	Summer	2011-07-24	Y	12:40:00	12	601859	3.61822e+06	N	11	0	10	0		0	0	36.4506	0	16.1001	0	0
55	84	6	175	ST	49	2011	Summer	2011-07-24	Y	12:50:00	12	601859	3.61822e+06	N	11	0					0	36.4506		16.1001
86	85	0	175	ST	49	2011	Summer	2011-07-26	N	08:08:00	8	601855	3.61815e+06	N	8	0	14	32.4996		266.587		0	2.3214	80.2803	15.2761	1.09115
87	85	1	175	ST	49	2011	Summer	2011-07-26	N	08:22:00	8	601823	3.61815e+06	N	8	0	13	27.6753	-93.1465	173.44	266.587	32.4996	2.12887	95.5564	25.3866	1.95282
88	85	2	175	ST	49	2011	Summer	2011-07-26	N	08:35:00	8	601826	3.61812e+06	N	8	0	8	17.3237	26.336	199.776	173.44	41.514	2.16547	120.943	17.0112	2.1264
89	85	3	175	ST	49	2011	Summer	2011-07-26	N	08:43:00	8	601820	3.61811e+06	N	8	0	15	7	118.223	318	199.776	57.6739	0.466667	137.954	-3.46117	-0.230745
90	85	4	175	ST	49	2011	Summer	2011-07-26	N	08:58:00	8	601815	3.61811e+06	N	8	0	11	27.6848	49.3653	7.36501	318	56.8217	2.5168	134.493	-27.1588	-2.46898
91	85	5	175	ST	49	2011	Summer	2011-07-26	N	09:09:00	9	601819	3.61814e+06	N	8	0	11	0		0	7.36501	38.5605	0	107.334	0	0
92	85	6	175	ST	49	2011	Summer	2011-07-26	N	09:20:00	9	601819	3.61814e+06	N	8	0	13	40.3007		1.66689	0	38.5605	3.10006	107.334	-38.3207	-2.94775
93	85	7	175	ST	49	2011	Summer	2011-07-26	N	09:33:00	9	601820	3.61818e+06	N	8	0	7	0		0	1.66689	44.416	0	69.0135	0	0
94	85	8	175	ST	49	2011	Summer	2011-07-26	N	09:40:00	9	601820	3.61818e+06	N	8	0	14	0		0	0	44.416	0	69.0135	0	0
95	85	9	175	ST	49	2011	Summer	2011-07-26	N	09:54:00	9	601820	3.61818e+06	N	8	0	18	0		0	0	44.416	0	69.0135	0	0
96	85	10	175	ST	49	2011	Summer	2011-07-26	N	10:12:00	10	601820	3.61818e+06	Y	8	0	311	85.2423		40.9601	0	44.416	0.274091	69.0135	-60.5621	-0.194733
97	85	11	175	ST	49	2011	Summer	2011-07-26	N	15:23:00	15	601876	3.61824e+06	Y	8	1	40	38.2783	50.5409	91.5011	40.9601	93.9098	0.956957	8.45146	15.2592	0.38148
98	85	12	175	ST	49	2011	Summer	2011-07-26	N	16:03:00	16	601914	3.61824e+06	N	8	0	10	5.41424	80.2253	171.726	91.5011	108.123	0.541424	23.7106	-2.42571	-0.242571
99	85	13	175	ST	49	2011	Summer	2011-07-26	N	16:13:00	16	601915	3.61824e+06	N	8	0	10	0		0	171.726	104.121	0	21.2849	0	0
100	85	14	175	ST	49	2011	Summer	2011-07-26	N	16:23:00	16	601915	3.61824e+06	N	8	0	10	6.3601		346.288	0	104.121	0.63601	21.2849	2.29779	0.229779
101	85	15	175	ST	49	2011	Summer	2011-07-26	N	16:33:00	16	601914	3.61824e+06	N	8	0	11	102.879	-69.5151	276.773	346.288	108.418	9.35262	23.5827	-22.4499	-2.0409
102	85	16	175	ST	49	2011	Summer	2011-07-26	N	16:44:00	16	601811	3.61825e+06	N	8	0	20	105.675	168.836	85.6094	276.773	112.438	5.28376	1.13284	38.6917	1.93458
103	85	17	175	ST	49	2011	Summer	2011-07-26	N	17:04:00	17	601917	3.61826e+06	N	8	1	10	9.32208	-119.137	326.473	85.6094	127.453	0.932208	39.8245	4.04435	0.404435
104	85	18	175	ST	49	2011	Summer	2011-07-26	N	17:14:00	17	601912	3.61827e+06	N	8	1	11	10.3566	-161.87	164.603	326.473	132.033	0.941506	43.8689	-7.24774	-0.658886
105	85	19	175	ST	49	2011	Summer	2011-07-26	N	17:25:00	17	601914	3.61826e+06	N	8	1	11	4.02883	74.5126	239.115	164.603	124.361	0.366258	36.6211	-3.6589	-0.332627
106	85	20	175	ST	49	2011	Summer	2011-07-26	N	17:36:00	17	601911	3.61826e+06	N	8	1	10	0		0	239.115	120.915	0	32.9622	0	0
107	85	21	175	ST	49	2011	Summer	2011-07-26	N	17:46:00	17	601911	3.61826e+06	N	8	1					0	120.915		32.9622
109	86	0	175	ST	49	2011	Summer	2011-07-27	N	08:31:00	8	601826	3.61823e+06	N	8	1	12	0		0		0	0	19.8085	0	0
110	86	1	175	ST	49	2011	Summer	2011-07-27	N	08:43:00	8	601826	3.61823e+06	Y	17	1	16	70.0041		89.6305	0	0	4.37525	19.8085	-18.8014	-1.17509
111	86	2	175	ST	49	2011	Summer	2011-07-27	N	08:59:00	8	601896	3.61823e+06	Y	17	1	13	23.9543	-144.31	305.321	89.6305	70.0041	1.84264	1.00709	7.44437	0.572644
112	86	3	175	ST	49	2011	Summer	2011-07-27	N	09:12:00	9	601876	3.61824e+06	N	17	3	15	23.9543	-180	125.321	305.321	52.4451	1.59695	8.45146	-7.44437	-0.496291
113	86	4	175	ST	49	2011	Summer	2011-07-27	N	09:27:00	9	601896	3.61823e+06	N	73	3	16	28.568	-123.208	2.11305	125.321	70.0041	1.7855	1.00709	25.8423	1.61515
114	86	5	175	ST	49	2011	Summer	2011-07-27	N	09:43:00	9	601897	3.61826e+06	N	17	3	12	0		0	2.11305	76.746	0	26.8494	0	0
115	86	6	175	ST	49	2011	Summer	2011-07-27	N	09:55:00	9	601897	3.61826e+06	N	17	3	11	0		0	0	76.746	0	26.8494	0	0
116	86	7	175	ST	49	2011	Summer	2011-07-27	N	10:06:00	10	601897	3.61826e+06	N	17	1	16	0		0	0	76.746	0	26.8494	0	0
117	86	8	175	ST	49	2011	Summer	2011-07-27	N	10:22:00	10	601897	3.61826e+06	N	17	1	12	0		0	0	76.746	0	26.8494	0	0
118	86	9	175	ST	49	2011	Summer	2011-07-27	N	10:34:00	10	601897	3.61826e+06	N	17	1	10	0		0	0	76.746	0	26.8494	0	0
119	86	10	175	ST	49	2011	Summer	2011-07-27	N	10:44:00	10	601897	3.61826e+06	N	17	1	11	0		0	0	76.746	0	26.8494	0	0
120	86	11	175	ST	49	2011	Summer	2011-07-27	N	10:55:00	10	601897	3.61826e+06	N	17	1	8	0		0	0	76.746	0	26.8494	0	0
121	86	12	175	ST	49	2011	Summer	2011-07-27	N	11:03:00	11	601897	3.61826e+06	N	17	0	10	0		0	0	76.746	0	26.8494	0	0
122	86	13	175	ST	49	2011	Summer	2011-07-27	N	11:13:00	11	601897	3.61826e+06	N	17	0	11	0		0	0	76.746	0	26.8494	0	0
123	86	14	175	ST	49	2011	Summer	2011-07-27	N	11:24:00	11	601897	3.61826e+06	N	17	0	10	0		0	0	76.746	0	26.8494	0	0
124	86	15	175	ST	49	2011	Summer	2011-07-27	N	11:34:00	11	601897	3.61826e+06	N	17	0	9	0		0	0	76.746	0	26.8494	0	0
125	86	16	175	ST	49	2011	Summer	2011-07-27	N	11:43:00	11	601897	3.61826e+06	N	17	0					0	76.746		26.8494
151	87	0	175	ST	47	2011	Summer	2011-08-04	N	13:37:00	13	601646	3.61822e+06	N	8	1	13	4.63014		188.559		0	0.356165	125.923	4.24464	0.326511
152	87	1	175	ST	47	2011	Summer	2011-08-04	N	13:50:00	13	601645	3.61822e+06	N	8	1	11	0		0	188.559	4.63014	0	130.168	0	0
153	87	2	175	ST	47	2011	Summer	2011-08-04	N	14:01:00	14	601645	3.61822e+06	N	8	0	16	0		0	0	4.63014	0	130.168	0	0
154	87	3	175	ST	47	2011	Summer	2011-08-04	N	14:17:00	14	601645	3.61822e+06	N	8	0	10	17.0368		308.36	0	4.63014	1.70368	130.168	-0.865769	-0.0865769
155	87	4	175	ST	47	2011	Summer	2011-08-04	N	14:27:00	14	601632	3.61823e+06	N	8	0	17	111.526	52.4073	0.76757	308.36	15.2735	6.56037	129.302	-57.4748	-3.38087
156	87	5	175	ST	47	2011	Summer	2011-08-04	N	14:44:00	14	601633	3.61834e+06	N	8	0	13	101.459	68.1572	68.9248	0.76757	118.179	7.80452	71.8275	-38.2493	-2.94225
157	87	6	175	ST	47	2011	Summer	2011-08-04	N	14:57:00	14	601728	3.61837e+06	N	8	0	9	59.3998	-15.0764	53.8484	68.9248	174.521	6.59998	33.5782	51.7036	5.74484
158	87	7	175	ST	47	2011	Summer	2011-08-04	N	15:06:00	15	601776	3.61841e+06	N	8	0	22	188.628	54.5547	108.403	53.8484	229.468	8.57399	85.2817	48.3535	2.19789
159	87	8	175	ST	49	2011	Summer	2011-08-04	N	15:28:00	15	601955	3.61835e+06	N	8	0	14	12.7391	148.234	256.637	108.403	335.091	0.909935	133.635	-7.97823	-0.569873
160	87	9	175	ST	49	2011	Summer	2011-08-04	N	15:42:00	15	601942	3.61835e+06	N	8	0	13	9.04198	127.569	24.2062	256.637	322.529	0.695537	125.657	9.04064	0.695434
161	87	10	175	ST	49	2011	Summer	2011-08-04	N	15:55:00	15	601946	3.61835e+06	N	8	0	11	0		0	24.2062	329.231	0	134.698	0	0
162	87	11	175	ST	49	2011	Summer	2011-08-04	N	16:06:00	16	601946	3.61835e+06	N	8	1	17	93.9455		196.05	0	329.231	5.52621	134.698	-91.5649	-5.38617
163	87	12	175	ST	49	2011	Summer	2011-08-04	N	16:23:00	16	601920	3.61826e+06	N	8	1	18	0		0	196.05	277.988	0	43.1327	0	0
164	87	13	175	ST	49	2011	Summer	2011-08-04	N	16:41:00	16	601920	3.61826e+06	N	8	1	10	0		0	0	277.988	0	43.1327	0	0
165	87	14	175	ST	49	2011	Summer	2011-08-04	N	16:51:00	16	601920	3.61826e+06	N	8	1	10	10.0793		240.98	0	277.988	1.00793	43.1327	-9.14494	-0.914494
166	87	15	175	ST	49	2011	Summer	2011-08-04	N	17:01:00	17	601911	3.61826e+06	N	8	0	16	7.71923	-139.072	101.908	240.98	268.527	0.482452	33.9878	3.44855	0.215534
167	87	16	175	ST	49	2011	Summer	2011-08-04	N	17:17:00	17	601919	3.61826e+06	N	8	0	10	0		0	101.908	275.775	0	37.4363	0	0
168	87	17	175	ST	49	2011	Summer	2011-08-04	N	17:27:00	17	601919	3.61826e+06	N	8	0	13	0		0	0	275.775	0	37.4363	0	0
169	87	18	175	ST	49	2011	Summer	2011-08-04	N	17:40:00	17	601919	3.61826e+06	N	8	0	10	0		0	0	275.775	0	37.4363	0	0
170	87	19	175	ST	49	2011	Summer	2011-08-04	N	17:50:00	17	601919	3.61826e+06	N	8	0					0	275.775		37.4363
243	88	0	175	ST	47	2011	Summer	2011-08-06	Y	08:10:00	8	601644	3.61821e+06	N	11	0	12	18.231		312.619		0	1.51925	132.324	-2.15873	-0.179894
244	88	1	175	ST	47	2011	Summer	2011-08-06	Y	08:22:00	8	601630	3.61823e+06	N	11	0	10	23.0795	-18.9895	293.63	312.619	18.231	2.30795	130.165	8.10191	0.810191
245	88	2	175	ST	47	2011	Summer	2011-08-06	Y	08:32:00	8	601609	3.61824e+06	N	11	0	10	314.504	104.412	38.0411	293.63	40.7524	31.4504	138.267	25.4086	2.54086
246	88	3	175	ST	47	2011	Summer	2011-08-06	Y	08:42:00	8	601803	3.61848e+06	N	11	0	10	6.13018	-48.6972	349.344	38.0411	312.851	0.613018	163.676	5.05842	0.505842
247	88	4	175	ST	47	2011	Summer	2011-08-06	Y	08:52:00	8	601802	3.61849e+06	N	11	0	12	25.8934	-16.1403	333.204	349.344	317.485	2.15779	168.734	16.3919	1.366
248	88	5	175	ST	47	2011	Summer	2011-08-06	Y	09:04:00	9	601790	3.61851e+06	Y	11	0	24	281.104	-127.803	205.4	333.204	332.419	11.7127	185.126	-104.23	-4.34293
249	88	6	175	ST	47	2011	Summer	2011-08-06	Y	09:28:00	9	601669	3.61826e+06	Y	11	0	13	73.8641	-174.952	30.4485	205.4	51.4659	5.68186	80.896	-73.2234	-5.63257
250	88	7	175	ST	47	2011	Summer	2011-08-06	Y	09:41:00	9	601707	3.61832e+06	N	11	0	11	71.4882	-132.615	257.833	30.4485	125.33	6.49892	7.67259	68.7678	6.25162
251	88	8	175	ST	47	2011	Summer	2011-08-06	Y	09:52:00	9	601637	3618307	N	11	0	20	58.3469	43.5568	301.39	257.833	93.3389	2.91735	76.4404	41.3087	2.06543
252	88	9	175	ST	47	2011	Summer	2011-08-06	Y	10:12:00	10	601587	3.61834e+06	N	11	0	16	105.924	142.455	83.8457	301.39	135.764	6.62027	117.749	-104.694	-6.54338
253	88	10	175	ST	47	2011	Summer	2011-08-06	Y	10:28:00	10	601693	3.61835e+06	N	11	0	22	100.508	167.167	251.012	83.8457	143.451	4.56854	13.055	97.8557	4.44799
254	88	11	175	ST	47	2011	Summer	2011-08-06	Y	10:50:00	10	601597	3.61832e+06	N	11	0					251.012	112.08		110.911
302	89	0	175	ST	47	2011	Summer	2011-08-08	N	08:06:00	8	601808	3.6185e+06	N	8	0	32	11.6778		54.7913		0	0.36493	181.798	10.0642	0.314507
303	89	1	175	ST	47	2011	Summer	2011-08-08	N	08:38:00	8	601817	3.61851e+06	Y	8	0	29	294.739	157.322	212.114	54.7913	11.6778	10.1634	191.862	-105.405	-3.63466
304	89	2	175	ST	47	2011	Summer	2011-08-08	N	09:07:00	9	601660	3.61826e+06	Y	8	1	31	88.1224	147.957	0.0706341	212.114	284	2.84266	86.4567	-42.1904	-1.36098
305	89	3	175	ST	47	2011	Summer	2011-08-08	N	09:38:00	9	601661	3.61835e+06	N	8	1	23	12.0981	104.868	104.938	0.0706341	213.49	0.526006	44.2663	-11.709	-0.509085
306	89	4	175	ST	47	2011	Summer	2011-08-08	N	10:01:00	10	601672	3.61834e+06	N	8	2	10	19.9765	10.5348	115.473	104.938	207.972	1.99765	32.5573	-15.2056	-1.52056
307	89	5	175	ST	47	2011	Summer	2011-08-08	N	10:11:00	10	601690	3.61833e+06	N	8	2	10	0		0	115.473	203.674	0	17.3517	0	0
308	89	6	175	ST	47	2011	Summer	2011-08-08	N	10:21:00	10	601690	3.61833e+06	N	8	2	13	0		0	0	203.674	0	17.3517	0	0
309	89	7	175	ST	47	2011	Summer	2011-08-08	N	10:34:00	10	601690	3.61833e+06	N	8	2	14	0		0	0	203.674	0	17.3517	0	0
310	89	8	175	ST	47	2011	Summer	2011-08-08	N	10:48:00	10	601690	3.61833e+06	N	8	2	13	0		0	0	203.674	0	17.3517	0	0
311	89	9	175	ST	47	2011	Summer	2011-08-08	N	11:01:00	11	601690	3.61833e+06	N	8	3	12	134.368		268.507	0	203.674	11.1973	17.3517	132.063	11.0053
312	89	10	175	ST	47	2011	Summer	2011-08-08	N	11:13:00	11	601556	3.61833e+06	N	8	3	10	189.71	162.43	70.9368	268.507	303.674	18.971	149.415	-95.7031	-9.57031
313	89	11	175	ST	47	2011	Summer	2011-08-08	N	11:23:00	11	601735	3.61839e+06	N	8	3	13	28.7609	94.2511	165.188	70.9368	130.012	2.21238	53.712	-21.9663	-1.68971
314	89	12	175	ST	47	2011	Summer	2011-08-08	N	11:36:00	11	601743	3.61837e+06	N	8	3	13	0		0	165.188	150.582	0	31.7457	0	0
315	89	13	175	ST	47	2011	Summer	2011-08-08	N	11:49:00	11	601743	3.61837e+06	N	8	3	12	33.1267		30.0431	0	150.582	2.76056	31.7457	32.509	2.70908
316	89	14	175	ST	47	2011	Summer	2011-08-08	N	12:01:00	12	601759	3.61839e+06	N	8	0	11	3.60481	-99.7463	290.297	30.0431	117.585	0.32771	64.2546	0.0108296	0.000984512
317	89	15	175	ST	47	2011	Summer	2011-08-08	N	12:12:00	12	601756	3.61839e+06	N	8	0	11	0		0	290.297	117.891	0	64.2655	0	0
318	89	16	175	ST	47	2011	Summer	2011-08-08	N	12:23:00	12	601756	3.61839e+06	N	8	0	11	5.36857		2.51879	0	117.891	0.488052	64.2655	5.01965	0.456332
319	89	17	175	ST	47	2011	Summer	2011-08-08	N	12:34:00	12	601756	3.6184e+06	N	8	0	14	92.5639	95.0162	97.535	2.51879	112.989	6.61171	69.2851	43.8312	3.1308
320	89	18	175	ST	47	2011	Summer	2011-08-08	N	12:48:00	12	601848	3.61839e+06	N	8	0	22	83.1132	-5.01798	92.517	97.535	119.657	3.77787	113.116	44.9378	2.04263
321	89	19	175	ST	49	2011	Summer	2011-08-08	N	13:10:00	13	601931	3.61838e+06	N	8	1	11	38.1464	170.658	263.175	92.517	169.498	3.46786	158.054	-14.4255	-1.31141
322	89	20	175	ST	49	2011	Summer	2011-08-08	N	13:21:00	13	601893	3.61838e+06	N	8	1	13	58.0148	-106.594	156.581	263.175	147.993	4.46268	143.629	-45.2094	-3.47764
323	89	21	175	ST	49	2011	Summer	2011-08-08	N	13:34:00	13	601916	3.61833e+06	N	8	1	12	26.0583	50.3669	206.948	156.581	205.122	2.17152	98.4193	-25.0971	-2.09142
324	89	22	175	ST	49	2011	Summer	2011-08-08	N	13:46:00	13	601904	3.6183e+06	N	8	1	10	6.43005	62.3971	269.345	206.948	219.73	0.643005	73.3222	-2.01219	-0.201219
325	89	23	175	ST	49	2011	Summer	2011-08-08	N	13:56:00	13	601898	3.6183e+06	N	8	1	5	0		0	269.345	217.046	0	71.3101	0	0
326	89	24	175	ST	49	2011	Summer	2011-08-08	N	14:01:00	14	601898	3.6183e+06	N	8	0	9	5.39422		75.2336	0	217.046	0.599358	71.3101	3.12573	0.347303
327	89	25	175	ST	49	2011	Summer	2011-08-08	N	14:10:00	14	601903	3.6183e+06	N	8	0	11	11.2671	112.505	187.739	75.2336	218.028	1.02429	74.4358	-11.2671	-1.02428
328	89	26	175	ST	49	2011	Summer	2011-08-08	N	14:21:00	14	601901	3.61829e+06	N	8	0	16	35.3876	-6.90964	180.829	187.739	227.489	2.21172	63.1686	-34.8125	-2.17578
329	89	27	175	ST	49	2011	Summer	2011-08-08	N	14:37:00	14	601901	3.61826e+06	N	8	0	12	0		0	180.829	259.943	0	28.3561	0	0
330	89	28	175	ST	49	2011	Summer	2011-08-08	N	14:49:00	14	601901	3.61826e+06	N	8	0	18	158.648		340.235	0	259.943	8.81378	28.3561	97.2952	5.40529
331	89	29	175	ST	47	2011	Summer	2011-08-08	N	15:07:00	15	601847	3.61841e+06	N	8	0	9	30.3246	-60.779	279.457	340.235	101.398	3.36939	125.651	-14.7881	-1.64312
332	89	30	175	ST	47	2011	Summer	2011-08-08	N	15:16:00	15	601817	3.61841e+06	N	8	0	10	0		0	279.457	88.8473	0	110.863	0	0
333	89	31	175	ST	47	2011	Summer	2011-08-08	N	15:26:00	15	601817	3.61841e+06	N	8	0	10	45.8725		41.9999	0	88.8473	4.58725	110.863	45.379	4.5379
334	89	32	175	ST	47	2011	Summer	2011-08-08	N	15:36:00	15	601848	3.61845e+06	N	8	0	15	146.045	165.291	207.291	41.9999	67.6865	9.73636	156.242	-137.851	-9.19007
335	89	33	175	ST	47	2011	Summer	2011-08-08	N	15:51:00	15	601781	3.61832e+06	N	8	0	10	12.504	-54.6675	152.624	207.291	185.889	1.2504	18.3911	0.0406387	0.00406387
336	89	34	175	ST	47	2011	Summer	2011-08-08	N	16:01:00	16	601787	3.61831e+06	N	8	1	15	21.6044	-94.5745	58.0491	152.624	196.197	1.44029	18.4318	21.4132	1.42755
337	89	35	175	ST	47	2011	Summer	2011-08-08	N	16:16:00	16	601805	3.61832e+06	Y	8	1	28	73.3291	-137.864	280.185	58.0491	183.686	2.6189	39.845	-35.5027	-1.26795
338	89	36	175	ST	47	2011	Summer	2011-08-08	N	16:44:00	16	601733	3.61833e+06	Y	8	1	21	34.6228	-34.6561	245.529	280.185	186.264	1.64871	4.34223	11.4913	0.547205
339	89	37	175	ST	47	2011	Summer	2011-08-08	N	17:05:00	17	601702	3.61832e+06	N	8	0	10	9	110.471	356	245.529	213.276	0.9	15.8335	-5.42989	-0.542989
340	89	38	175	ST	47	2011	Summer	2011-08-08	N	17:15:00	17	601701	3.61832e+06	N	8	0	15	60.4968	-132.48	223.52	356	205.86	4.03312	10.4036	60.1352	4.00901
341	89	39	175	ST	47	2011	Summer	2011-08-08	N	17:30:00	17	601659	3.61828e+06	N	8	0	10	18.8608	-95.6253	127.895	223.52	265.279	1.88608	70.5389	-1.37582	-0.137582
342	89	40	175	ST	47	2011	Summer	2011-08-08	N	17:40:00	17	601674	3.61827e+06	N	8	0	12	11.9161	151.625	279.519	127.895	267.225	0.993008	69.163	5.84741	0.487284
343	89	41	175	ST	47	2011	Summer	2011-08-08	N	17:52:00	17	601662	3.61827e+06	N	8	0					279.519	271.615		75.0105
842	90	0	175	ST	47	2011	Fall	2011-09-10	Y	10:01:00	10	601665	3.61842e+06	N	4	0	23	10.0207		337.311		0	0.435682	89.1043	10.0037	0.434945
843	90	1	175	ST	47	2011	Fall	2011-09-10	Y	10:24:00	10	601662	3.61843e+06	N	4	0	39	165.331	-122.552	214.759	337.311	10.0207	4.23925	99.108	46.0593	1.18101
844	90	2	175	ST	47	2011	Fall	2011-09-10	Y	11:03:00	11	601567	3.6183e+06	N	4	0	18	8.81051	60.2405	275	214.759	160.162	0.489473	145.167	8.10608	0.450338
845	90	3	175	ST	47	2011	Fall	2011-09-10	Y	11:21:00	11	601558	3.6183e+06	N	4	0	30	186.811	105.069	20.069	275	165.099	6.22703	153.273	0.166008	0.00553361
846	90	4	175	ST	47	2011	Fall	2011-09-10	Y	11:51:00	11	601623	3.61847e+06	N	4	0	10	6	93.9309	114	20.069	65.552	0.6	153.439	-4.95848	-0.495848
847	90	5	175	ST	47	2011	Fall	2011-09-10	Y	12:01:00	12	601628	3.61847e+06	N	4	0	12	85.4025	100.17	214.17	114	60.1793	7.11688	148.481	-11.6422	-0.970183
848	90	6	175	ST	47	2011	Fall	2011-09-10	Y	12:13:00	12	601580	3.6184e+06	N	4	0	11	23.6215	-65.5452	148.625	214.17	88.4482	2.14741	136.839	-18.7774	-1.70704
849	90	7	175	ST	47	2011	Fall	2011-09-10	Y	12:24:00	12	601592	3.61838e+06	N	4	0	13	0		0	148.625	85.0244	0	118.061	0	0
850	90	8	175	ST	47	2011	Fall	2011-09-10	Y	12:37:00	12	601592	3.61838e+06	N	4	0	10	0		0	0	85.0244	0	118.061	0	0
851	90	9	175	ST	47	2011	Fall	2011-09-10	Y	12:47:00	12	601592	3.61838e+06	N	4	0	14	4.42388		289.277	0	85.0244	0.315992	118.061	4.42269	0.315907
852	90	10	175	ST	47	2011	Fall	2011-09-10	Y	13:01:00	13	601588	3.61838e+06	N	4	0	10	0		0	289.277	87.9254	0	122.484	0	0
853	90	11	175	ST	47	2011	Fall	2011-09-10	Y	13:11:00	13	601588	3.61838e+06	N	4	0	15	33.1206		186.243	0	87.9254	2.20804	122.484	-2.27582	-0.151722
854	90	12	175	ST	47	2011	Fall	2011-09-10	Y	13:26:00	13	601585	3.61835e+06	N	4	0	25	113.485	-160.195	26.0477	186.243	110.27	4.53938	120.208	7.66071	0.306428
855	90	13	175	ST	47	2011	Fall	2011-09-10	Y	13:51:00	13	601634	3.61845e+06	N	4	0	13	51.3564	-136.023	250.024	26.0477	40.9773	3.95049	127.869	20.5345	1.57957
856	90	14	175	ST	47	2011	Fall	2011-09-10	Y	14:04:00	14	601586	3.61843e+06	N	4	0	12	11.8666	-134.188	115.837	250.024	79.7447	0.988881	148.403	-11.6234	-0.968615
857	90	15	175	ST	47	2011	Fall	2011-09-10	Y	14:16:00	14	601597	3.61843e+06	N	4	0	11	11.8666	-180	295.837	115.837	68.6424	1.07878	136.78	11.6234	1.05667
858	90	16	175	ST	47	2011	Fall	2011-09-10	Y	14:27:00	14	601586	3.61843e+06	N	4	0	9	0		0	295.837	79.7447	0	148.403	0	0
859	90	17	175	ST	47	2011	Fall	2011-09-10	Y	14:36:00	14	601586	3.61843e+06	N	4	0	16	67.0717		90.8932	0	79.7447	4.19198	148.403	-46.2484	-2.89052
860	90	18	175	ST	47	2011	Fall	2011-09-10	Y	14:52:00	14	601653	3.61843e+06	N	4	0	9	36.5493	53.9705	144.864	90.8932	14.6941	4.06104	102.155	-36.3437	-4.03819
861	90	19	175	ST	47	2011	Fall	2011-09-10	Y	15:01:00	15	601674	3.6184e+06	N	4	2	24	83.4573	115.245	260.108	144.864	23.3629	3.47739	65.8112	55.1406	2.29753
862	90	20	175	ST	47	2011	Fall	2011-09-10	Y	15:25:00	15	601592	3.61839e+06	N	4	2	14	26.0425	-76.5385	183.57	260.108	81.6486	1.86018	120.952	-5.25761	-0.375544
863	90	21	175	ST	47	2011	Fall	2011-09-10	Y	15:39:00	15	601590	3.61836e+06	N	4	2	23	113.015	-136.57	47	183.57	97.2143	4.9137	115.694	-15.4787	-0.672988
864	90	22	175	ST	47	2011	Fall	2011-09-10	Y	16:02:00	16	601673	3.61844e+06	N	4	1	19	0		0	47	17	0	100.216	0	0
865	90	23	175	ST	47	2011	Fall	2011-09-10	Y	16:21:00	16	601673	3.61844e+06	N	4	1	13	0		0	0	17	0	100.216	0	0
866	90	24	175	ST	47	2011	Fall	2011-09-10	Y	16:34:00	16	601673	3.61844e+06	N	4	1					0	17		100.216
1065	91	0	175	ST	49	2011	Fall	2011-09-25	Y	13:05:00	13	601827	3.6182e+06	N	10	1	13	209.615		235.919		0	16.1242	48.3802	185.218	14.2475
1066	91	1	175	ST	47	2011	Fall	2011-09-25	Y	13:18:00	13	601653	3.61808e+06	N	10	1	12	279.92	134.356	10.2754	235.919	209.615	23.3267	233.598	-221.654	-18.4711
1067	91	2	175	ST	47	2011	Fall	2011-09-25	Y	13:30:00	13	601703	3.61836e+06	N	10	1	13	275.027	173.725	184	10.2754	200.627	21.1559	11.9444	201.525	15.5019
1068	91	3	175	ST	49	2011	Fall	2011-09-25	Y	13:43:00	13	601684	3.61808e+06	N	10	1	9	120.284	167.011	351.011	184	184.273	13.3648	213.47	-78.8399	-8.75999
1069	91	4	175	ST	47	2011	Fall	2011-09-25	Y	13:52:00	13	601665	3.6182e+06	N	10	1	83	139.146	-40.9088	310.102	351.011	161.677	1.67646	134.63	21.072	0.253879
1070	91	5	175	ST	47	2011	Fall	2011-09-25	Y	15:15:00	15	601559	3.61829e+06	N	10	1	14	115.837	92.8785	42.981	310.102	283.454	8.27411	155.702	-81.8953	-5.84966
1071	91	6	175	ST	47	2011	Fall	2011-09-25	Y	15:29:00	15	601638	3.61837e+06	N	10	1	15	66.3249	10.6335	53.6144	42.981	258.886	4.42166	73.8065	-2.62293	-0.174862
1072	91	7	175	ST	47	2011	Fall	2011-09-25	Y	15:44:00	15	601691	3.61841e+06	N	10	1					0	255.221		71.1836
