# Supplementary material for: Differential Effects of Roads and Traffic on Space Use and Movements of Native Forest-Dependent and Introduced Edge-Tolerant Species
Source: PLoS One. 2016 Jan 28;11(1):e0148121. doi: 10.1371/journal.pone.0148121 (PMC4731065; doi:10.1371/journal.pone.0148121)
Supplement: S1 Dataset — (ZIP) [file pone.0148121.s001.zip › Data/S2_table_Red squirrel movement.xlsx]

## Sheet: TAHU movement
Point ID	Path ID	Step ID	AnimalID	Sex	Midden	Mid to road	Road	NEAR_FID	Date	Weekend	Time	Hour	Year	Season	Type	Traffic hour total	Traffic daily total	Road crossing	Time lag	Time lag_min	Speed	STEPLENGTH (m)	TURNANGLE	BEARING	NETDISP	DIST to road	Distance to road_difference	Distance to road_diff/min
1	1	0	786	M	8048	20.3382	ST	47	2010-08-07	Weekend	10:15:00	10	2010	Summer	BI			N	0.109028	157	0.342629	53.7928		135.075	0	55.449	-14.6474	-0.0932953
2	1	1	786	M	8048	20.3382	ST	47	2010-08-07	Weekend	12:52:00	12	2010	Summer	BI			N	0.0340278	49	4.77751	234.098	-80.5584	54.5163	53.7928	40.8016	175.625	3.58418
3	1	2	786	M	8048	20.3382	SW	78	2010-08-07	Weekend	13:41:00	13	2010	Summer	SI			N	0.00416667	6	6.89491	41.3695	-27.52	26.9963	248.651	216.427	-38.7	-6.45
4	1	3	786	M	8048	20.3382	SW	78	2010-08-07	Weekend	13:47:00	13	2010	Summer	SI			N	0.00416667	6	0	0		0	281.664	177.727	0	0
5	1	4	786	M	8048	20.3382	SW	78	2010-08-07	Weekend	13:53:00	13	2010	Summer	SI			N	0.0166667	24	8.28724	198.894		210.485	281.664	177.727	-57.4059	-2.39191
6	1	5	786	M	8048	20.3382	ST	49	2010-08-07	Weekend	14:17:00	14	2010	Summer	SI			N	0.0409722	59	3.37108	198.894	-180	30.4845	151.025	120.321	57.4059	0.972982
7	1	6	786	M	8048	20.3382	SW	78	2010-08-07	Weekend	15:16:00	15	2010	Summer	SI			N	0.0388889	56	1.81117	101.425	160.452	190.936	281.664	177.727	33.1636	0.592208
8	1	7	786	M	8048	20.3382	ST	49	2010-08-07	Weekend	16:12:00	16	2010	Summer	SI			N	0.0222222	32	0.46875	15	69.0635	260	230.827	210.89	-6.9467	-0.217084
9	1	8	786	M	8048	20.3382	ST	49	2010-08-07	Weekend	16:44:00	16	2010	Summer	SI			N	0.0152778	22	9.78564	215.284	-4.19078	255.809	215.831	203.944	-165.049	-7.50222
10	1	9	786	M	8048	20.3382	ST	47	2010-08-07	Weekend	17:06:00	17	2010	Summer	BI			N	0.0215278	31	4.78055	148.197	-171.687	84.1224	20.8319	38.8946	107.795	3.47726
11	1	10	786	M	8048	20.3382	ST	47	2010-08-07	Weekend	17:37:00	17	2010	Summer	SI			N	0.0236111	34	1.5262	51.8907	169.478	253.6	152.164	146.69	-49.8725	-1.46684
12	1	11	786	M	8048	20.3382	ST	47	2010-08-07	Weekend	18:11:00	18	2010	Summer	SI			N							104.193	96.8172
13	2	0	786	M	8048	20.3382	ST	47	2011-04-22	Weekday	10:40:00	10	2011	Spring	BI	0	4	N	0.0493056	71	0.986316	70.0284		298.065	0	62.5139	-19.2263	-0.270792
14	2	1	786	M	8048	20.3382	ST	47	2011-04-22	Weekday	11:51:00	11	2011	Spring	BI	0	4	N	0.05625	81	0.318582	25.8052	-43.9303	254.135	70.0284	43.2876	-16.8529	-0.20806
15	2	2	786	M	8048	20.3382	ST	47	2011-04-22	Weekday	13:12:00	13	2011	Spring	BI	0	4	N	0.0638889	92	0.416009	38.2729	155.143	49.2778	90.4033	26.4347	34.5758	0.375824
16	2	3	786	M	8048	20.3382	ST	47	2011-04-22	Weekday	14:44:00	14	2011	Spring	SI	0	4	N	0.0131944	19	0.210526	4	144.722	194	76.849	61.0105	-3.90363	-0.205454
17	2	4	786	M	8048	20.3382	ST	47	2011-04-22	Weekday	15:03:00	15	2011	Spring	SI	0	4	N	0.03125	45	0.0888889	4	-180	13.9998	75.0897	57.1069	3.90363	0.0867474
18	2	5	786	M	8048	20.3382	ST	47	2011-04-22	Weekday	15:48:00	15	2011	Spring	SI	0	4	N	0.0194444	28	0	0		0	76.849	61.0105	0	0
19	2	6	786	M	8048	20.3382	ST	47	2011-04-22	Weekday	16:16:00	16	2011	Spring	SI	0	4	N	0.04375	63	0.270126	17.0179		359.468	76.849	61.0105	15.5841	0.247366
20	2	7	786	M	8048	20.3382	ST	47	2011-04-22	Weekday	17:19:00	17	2011	Spring	SI	0	4	N							89.1326	76.5946
21	3	0	786	M	8048	20.3382	ST	47	2011-05-17	Weekday	09:02:00	9	2011	Spring	BI			N	0.0520833	75	0.735395	55.1546		346.716	0	36.6268	42.5809	0.567745
22	3	1	786	M	8048	20.3382	ST	47	2011-05-17	Weekday	10:17:00	10	2011	Spring	SI			N	0.0111111	16	4.29946	68.7913	157.254	143.97	55.1546	79.2077	-29.023	-1.81394
23	3	2	786	M	8048	20.3382	ST	47	2011-05-17	Weekday	10:33:00	10	2011	Spring	BI			N	0.00486111	7	3.13816	21.9671	-83.9196	60.0508	27.8589	50.1847	20.3657	2.90939
24	3	3	786	M	8048	20.3382	ST	47	2011-05-17	Weekday	10:40:00	10	2011	Spring	SI			N	0.0347222	50	1.10827	55.4137	-167.585	252.465	47.6837	70.5505	-43.6754	-0.873508
25	3	4	786	M	8048	20.3382	ST	47	2011-05-17	Weekday	11:30:00	11	2011	Spring	SI			N	0.0125	18	0	0		0	9.75651	26.8751	0	0
26	3	5	786	M	8048	20.3382	ST	47	2011-05-17	Weekday	11:48:00	11	2011	Spring	SI			N	0.00694444	10	4.28731	42.8731		81.3733	9.75651	26.8751	29.0687	2.90687
27	3	6	786	M	8048	20.3382	ST	47	2011-05-17	Weekday	11:58:00	11	2011	Spring	BI			N	0.0763889	110	0.561349	61.7484	-158.838	282.535	36.3948	55.9437	-19.1939	-0.17449
28	3	7	786	M	8048	20.3382	ST	47	2011-05-17	Weekday	13:48:00	13	2011	Spring	BI			N	0.0395833	57	0.178519	10.1756	157.464	79.9998	26.8143	36.7498	5.93358	0.104098
29	3	8	786	M	8048	20.3382	ST	47	2011-05-17	Weekday	14:45:00	14	2011	Spring	BI			N	0.0423611	61	0.228736	13.9529	20.0106	100.01	19.6577	42.6834	3.31457	0.0543372
30	3	9	786	M	8048	20.3382	ST	47	2011-05-17	Weekday	15:46:00	15	2011	Spring	BI			N							11.4935	45.998
31	4	0	786	M	8048	20.3382	ST	47	2011-05-25	Weekday	08:43:00	8	2011	Spring	SI	0	7	N	0.0284722	41	2.10182	86.1747		89.8579	0	52.7768	51.4344	1.2545
32	4	1	786	M	8048	20.3382	ST	47	2011-05-25	Weekday	09:24:00	9	2011	Spring	SI	1	7	N	0.0166667	24	2.83971	68.1531	174.329	264.187	86.1747	104.211	-47.7867	-1.99111
33	4	2	786	M	8048	20.3382	ST	47	2011-05-25	Weekday	09:48:00	9	2011	Spring	SI	1	7	N	0.0194444	28	0.555086	15.5424	56.2883	320.475	19.5518	56.4245	4.58596	0.163784
34	4	3	786	M	8048	20.3382	ST	47	2011-05-25	Weekday	10:16:00	10	2011	Spring	SI	0	7	N	0.00694444	10	0.6	6	-24.4752	296	10	61.0105	0.274966	0.0274966
35	4	4	786	M	8048	20.3382	ST	47	2011-05-25	Weekday	10:26:00	10	2011	Spring	SI	0	7	N	0.0208333	30	1.33452	40.0356	-108.781	187.219	8.50938	61.2855	-37.1198	-1.23733
36	4	5	786	M	8048	20.3382	ST	47	2011-05-25	Weekday	10:56:00	10	2011	Spring	SI	0	7	N	0.00902778	13	0	0		0	31.8481	24.1657	0	0
37	4	6	786	M	8048	20.3382	ST	47	2011-05-25	Weekday	11:09:00	11	2011	Spring	SI	4	7	N	0.025	36	0	0		0	31.8481	24.1657	0	0
38	4	7	786	M	8048	20.3382	ST	47	2011-05-25	Weekday	11:45:00	11	2011	Spring	SI	4	7	N	0.00694444	10	0	0		0	31.8481	24.1657	0	0
39	4	8	786	M	8048	20.3382	ST	47	2011-05-25	Weekday	11:55:00	11	2011	Spring	SI	4	7	N	0.0291667	42	0.330554	13.8833		316.871	31.8481	24.1657	4.48636	0.106818
40	4	9	786	M	8048	20.3382	ST	47	2011-05-25	Weekday	12:37:00	12	2011	Spring	SI	0	7	N	0.0270833	39	1.34404	52.4177	71.025	27.8958	24.4899	28.6521	51.8963	1.33068
41	4	10	786	M	8048	20.3382	ST	47	2011-05-25	Weekday	13:16:00	13	2011	Spring	SI	0	7	N	0.00763889	11	0.562888	6.19177	-175.806	212.09	27.9278	80.5484	-6.10842	-0.555311
42	4	11	786	M	8048	20.3382	ST	47	2011-05-25	Weekday	13:27:00	13	2011	Spring	SI	0	7	N							21.7568	74.44
43	5	0	786	M	8048	20.3382	ST	47	2011-06-04	Weekend	08:22:00	8	2011	Summer	SI	1	10	N	0.00902778	13	1.571	20.423		289.933	0	61.6382	-4.68003	-0.360003
44	5	1	786	M	8048	20.3382	ST	47	2011-06-04	Weekend	08:35:00	8	2011	Summer	SI	1	10	N	0.00833333	12	2.48661	29.8393	-73.2486	216.685	20.423	56.9582	-29.8006	-2.48339
45	5	2	786	M	8048	20.3382	ST	47	2011-06-04	Weekend	08:47:00	8	2011	Summer	SI	1	10	N	0.0145833	21	0.142857	3	-32.6849	184	40.728	27.1576	-2.36523	-0.11263
46	5	3	786	M	8048	20.3382	ST	47	2011-06-04	Weekend	09:08:00	9	2011	Summer	SI	1	10	N	0.0194444	28	0	0		0	42.2471	24.7923	0	0
47	5	4	786	M	8048	20.3382	ST	47	2011-06-04	Weekend	09:36:00	9	2011	Summer	SI	1	10	N	0.0118056	17	0.176471	3		3.99984	42.2471	24.7923	2.36523	0.139131
48	5	5	786	M	8048	20.3382	ST	47	2011-06-04	Weekend	09:53:00	9	2011	Summer	SI	1	10	N	0.0145833	21	0.233302	4.89935	-136.237	227.762	40.728	27.1576	-4.8567	-0.231272
49	5	6	786	M	8048	20.3382	ST	47	2011-06-04	Weekend	10:14:00	10	2011	Summer	SI	0	10	N	0.0166667	24	0.20414	4.89935	-180	47.7624	45.4217	22.3009	4.8567	0.202363
50	5	7	786	M	8048	20.3382	ST	47	2011-06-04	Weekend	10:38:00	10	2011	Summer	SI	0	10	N	0.00972222	14	0.349954	4.89935	180	227.762	40.728	27.1576	-4.8567	-0.346907
51	5	8	786	M	8048	20.3382	ST	47	2011-06-04	Weekend	10:52:00	10	2011	Summer	SI	0	10	N	0.0131944	19	2.48527	47.2202	151.232	18.9947	45.4217	22.3009	46.2622	2.43485
52	5	9	786	M	8048	20.3382	ST	47	2011-06-04	Weekend	11:11:00	11	2011	Summer	SI	0	10	N	0.0104167	15	0.992997	14.895	-66.4449	312.55	35.1298	68.5631	4.82018	0.321346
53	5	10	786	M	8048	20.3382	ST	47	2011-06-04	Weekend	11:26:00	11	2011	Summer	SI	0	10	N	0.0152778	22	2.87176	63.1786	-173.516	139.034	50.0216	73.3833	-19.3038	-0.877443
54	5	11	786	M	8048	20.3382	ST	47	2011-06-04	Weekend	11:48:00	11	2011	Summer	SI	0	10	N	0.0138889	20	2.11769	42.3539	125.925	264.958	14.2154	54.0795	-26.9219	-1.3461
55	5	12	786	M	8048	20.3382	ST	47	2011-06-04	Weekend	12:08:00	12	2011	Summer	SI	0	10	N	0.00763889	11	0.627115	6.89827	-36.5471	228.411	40.728	27.1576	-6.81931	-0.619937
56	5	13	786	M	8048	20.3382	ST	47	2011-06-04	Weekend	12:19:00	12	2011	Summer	SI	0	10	N	0.0118056	17	1.19993	20.3989	-151.711	76.6999	47.3687	20.3383	16.5315	0.972443
57	5	14	786	M	8048	20.3382	ST	47	2011-06-04	Weekend	12:36:00	12	2011	Summer	SI	0	10	N	0.0180556	26	0.190932	4.96423	170.893	247.593	27.9784	36.8698	24.1407	0.928489
58	5	15	786	M	8048	20.3382	ST	47	2011-06-04	Weekend	13:02:00	13	2011	Summer	SI	0	10	N	0.00763889	11	0.93257	10.2583	32.3905	279.984	32.8056	61.0105	-2.28738	-0.207944
59	5	16	786	M	8048	20.3382	ST	47	2011-06-04	Weekend	13:13:00	13	2011	Summer	SI	0	10	N	0.0104167	15	0.48444	7.26659	-59.0149	220.969	40.728	58.7231	-30.4984	-2.03322
60	5	17	786	M	8048	20.3382	ST	47	2011-06-04	Weekend	13:28:00	13	2011	Summer	SI	0	10	N	0.0229167	33	0	0		0	47.44	28.2248	32.7857	0.993507
61	5	18	786	M	8048	20.3382	ST	47	2011-06-04	Weekend	14:01:00	14	2011	Summer	SI	3	10	N	0.00972222	14	0.519042	7.26659		40.9687	47.44	61.0105	-41.1195	-2.93711
62	5	19	786	M	8048	20.3382	ST	47	2011-06-04	Weekend	14:15:00	14	2011	Summer	SI	3	10	N	0.0451389	65	0.504564	32.7967	-83.1718	317.797	40.728	19.891	7.26659	0.111794
63	5	20	786	M	8048	20.3382	ST	47	2011-06-04	Weekend	15:20:00	15	2011	Summer	BI	1	10	N							59.5102	27.1576
64	6	0	786	M	8048	20.3382	ST	47	2011-06-05	Weekend	07:57:00	7	2011	Summer	BI	0	3	N	0.01875	27	0.746039	20.143		175.698	0	39.2956	30.2468	1.12025
65	6	1	786	M	8048	20.3382	ST	47	2011-06-05	Weekend	08:24:00	8	2011	Summer	BI	0	3	N	0.0173611	25	1.17612	29.403	162.797	338.495	20.143	69.5424	0	0
66	6	2	786	M	8048	20.3382	ST	47	2011-06-05	Weekend	08:49:00	8	2011	Summer	BI	0	3	N	0.0243056	35	1.92719	67.4517	-13.2086	325.287	11.7787	69.5424	0	0
67	6	3	786	M	8048	20.3382	ST	47	2011-06-05	Weekend	09:24:00	9	2011	Summer	BI	0	3	N	0.0611111	88	0.860109	75.6896	164.954	130.24	78.782	69.5424	-8.88114	-0.100922
68	6	4	786	M	8048	20.3382	ST	47	2011-06-05	Weekend	10:52:00	10	2011	Summer	BI	0	3	N	0.0152778	22	2.18705	48.1152	12.8402	143.081	17.1167	60.6612	-14.9761	-0.680733
69	6	5	786	M	8048	20.3382	ST	47	2011-06-05	Weekend	11:14:00	11	2011	Summer	BI	0	3	N	0.0298611	43	1.43749	61.812	-167.221	335.859	46.1351	45.6851	23.8573	0.55482
70	6	6	786	M	8048	20.3382	ST	47	2011-06-05	Weekend	11:57:00	11	2011	Summer	BI	0	3	N							34.5968	69.5424
71	7	0	786	M	8048	20.3382	ST	47	2011-06-07	Weekday	12:27:00	12	2011	Summer	BI	0	0	N	0.0125	18	5.48841	98.7913		140.824	0	66.3677	3.80926	0.211625
72	7	1	786	M	8048	20.3382	ST	47	2011-06-07	Weekday	12:45:00	12	2011	Summer	BI	0	0	N	0.0194444	28	0.240805	6.74255	-38.8239	102	98.7913	70.177	0	0
73	7	2	786	M	8048	20.3382	ST	47	2011-06-07	Weekday	13:13:00	13	2011	Summer	BI	0	0	N	0.00694444	10	1.13888	11.3888	-130.447	331.553	104.13	70.177	0	0
74	7	3	786	M	8048	20.3382	ST	47	2011-06-07	Weekday	13:23:00	13	2011	Summer	BI	0	0	N	0.00972222	14	0.47535	6.6549	-129.553	202	93.0712	70.177	0	0
75	7	4	786	M	8048	20.3382	ST	47	2011-06-07	Weekday	13:37:00	13	2011	Summer	BI	0	0	N	0.0104167	15	0.185121	2.77682	-50.449	151.551	96.0644	70.177	-40.9298	-2.72865
76	7	5	786	M	8048	20.3382	ST	47	2011-06-07	Weekday	13:52:00	13	2011	Summer	BI	0	0	N	0.0131944	19	1.56328	29.7023	175.709	327.26	98.7913	29.2472	-14.4303	-0.759492
77	7	6	786	M	8048	20.3382	ST	47	2011-06-07	Weekday	14:11:00	14	2011	Summer	BI	0	0	N	0.00972222	14	2.08653	29.2114	-166.238	161.022	69.3562	14.8169	17.47	1.24786
78	7	7	786	M	8048	20.3382	ST	47	2011-06-07	Weekday	14:25:00	14	2011	Summer	BI	0	0	N	0.0111111	16	0.902042	14.4327	-177.507	343.515	96.9271	32.2869	44.2742	2.76714
79	7	8	786	M	8048	20.3382	ST	47	2011-06-07	Weekday	14:41:00	14	2011	Summer	BI	0	0	N	0.0104167	15	1.49155	22.3733	166.604	150.119	83.3843	76.561	-30.2412	-2.01608
80	7	9	786	M	8048	20.3382	ST	47	2011-06-07	Weekday	14:56:00	14	2011	Summer	BI	0	0	N	0.0125	18	0.524019	9.43234	88.7869	238.906	105.565	46.3199	-11.7463	-0.652573
81	7	10	786	M	8048	20.3382	ST	47	2011-06-07	Weekday	15:14:00	15	2011	Summer	BI	0	0	N	0.00763889	11	0.587046	6.4575	-10.8615	228.044	105.085	34.5736	29.1307	2.64825
82	7	11	786	M	8048	20.3382	ST	47	2011-06-07	Weekday	15:25:00	15	2011	Summer	BI	0	0	N	0.00763889	11	2.2868	25.1547	134.232	2.27605	106.453	63.7043	94.3078	8.57344
83	7	12	786	M	8048	20.3382	ST	47	2011-06-07	Weekday	15:36:00	15	2011	Summer	BI	0	0	N	0.0125	18	0.857563	15.4361	-18.2487	344.027	85.6793	158.012	-136.745	-7.59695
84	7	13	786	M	8048	20.3382	ST	47	2011-06-07	Weekday	15:54:00	15	2011	Summer	BI	0	0	N							71.4333	21.267
85	8	0	786	M	8048	20.3382	ST	47	2011-06-18	Weekend	08:25:00	8	2011	Summer	SI	0	0	N	0.0118056	17	2.08094	35.376		201.32	0	15.2588	51.5068	3.02981
86	8	1	786	M	8048	20.3382	ST	47	2011-06-18	Weekend	08:42:00	8	2011	Summer	SI	0	0	N							35.376	66.7656
87	9	0	786	M	8048	20.3382	ST	47	2011-06-20	Weekday	08:09:00	8	2011	Summer	SI			N	0.0159722	23	3.84255	88.3786		295.465	0	112.163	-62.7069	-2.72639
88	9	1	786	M	8048	20.3382	ST	47	2011-06-20	Weekday	08:32:00	8	2011	Summer	SI			N	0.0194444	28	3.43505	96.1815	176.202	111.667	88.3786	49.4562	23.6127	0.843309
89	9	2	786	M	8048	20.3382	ST	47	2011-06-20	Weekday	09:00:00	9	2011	Summer	SI			N	0.00416667	6	1.29946	7.79678	143.469	255.136	9.91108	73.0689	1.68974	0.281623
90	9	3	786	M	8048	20.3382	ST	47	2011-06-20	Weekday	09:06:00	9	2011	Summer	SI			N	0.00763889	11	0.151167	1.66283	65.9936	321.13	2.11488	74.7586	-1.732	-0.157454
91	9	4	786	M	8048	20.3382	ST	47	2011-06-20	Weekday	09:17:00	9	2011	Summer	SI			N	0.0215278	31	2.81036	87.1213	-33.107	288.023	2.05125	73.0266	-37.8875	-1.22218
92	9	5	786	M	8048	20.3382	ST	47	2011-06-20	Weekday	09:48:00	9	2011	Summer	SI			N	0.00833333	12	7.2992	87.5904	-178.056	109.966	86.7318	35.1391	36.1663	3.01386
93	9	6	786	M	8048	20.3382	ST	47	2011-06-20	Weekday	10:00:00	10	2011	Summer	SI			N	0.0854167	123	0.00212777	0.261716	172.533	282.5	1.27106	71.3053	-11.6974	-0.0951006
94	9	7	786	M	8048	20.3382	ST	47	2011-06-20	Weekday	12:03:00	12	2011	Summer	SI			N	0.00972222	14	0	0		0	1.13987	59.608	22.6027	1.61448
95	9	8	786	M	8048	20.3382	ST	47	2011-06-20	Weekday	12:17:00	12	2011	Summer	SI			N	0.0104167	15	0.316972	4.75458		237.008	1.13987	82.2107	-0.477606	-0.0318404
96	9	9	786	M	8048	20.3382	ST	47	2011-06-20	Weekday	12:32:00	12	2011	Summer	SI			N	0.0111111	16	0	0		0	5.27081	81.7331	-5.95165	-0.371978
97	9	10	786	M	8048	20.3382	ST	47	2011-06-20	Weekday	12:48:00	12	2011	Summer	SI			N							5.27081	75.7814
98	10	0	786	M	8048	20.3382	ST	47	2011-06-22	Weekday	15:08:00	15	2011	Summer	BI			N	0.00208333	3	7.5378	22.6134		148.195	0	88.243	-4.44259	-1.48086
99	10	1	786	M	8048	20.3382	ST	47	2011-06-22	Weekday	15:11:00	15	2011	Summer	BI			N	0.00555556	8	1.05787	8.46298	27.3576	175.553	22.6134	83.8004	-20.0732	-2.50914
100	10	2	786	M	8048	20.3382	ST	47	2011-06-22	Weekday	15:19:00	15	2011	Summer	BI			N	0.00486111	7	3.38458	23.6921	-179.294	356.259	30.3798	63.7272	43.8979	6.27112
101	10	3	786	M	8048	20.3382	ST	47	2011-06-22	Weekday	15:26:00	15	2011	Summer	BI			N	0.00694444	10	3.8211	38.211	22	18.2588	11.7359	107.625	-1.3393	-0.13393
102	10	4	786	M	8048	20.3382	ST	47	2011-06-22	Weekday	15:36:00	15	2011	Summer	BI			N	0.00763889	11	5.17627	56.939	160.318	178.577	39.6303	106.286	-13.6586	-1.24169
103	10	5	786	M	8048	20.3382	ST	47	2011-06-22	Weekday	15:47:00	15	2011	Summer	BI			N	0.0409722	59	0.473173	27.9172	174.349	352.926	34.6928	92.6272	-1.49754	-0.0253821
104	10	6	786	M	8048	20.3382	ST	47	2011-06-22	Weekday	16:46:00	16	2011	Summer	BI			N	0.00833333	12	0.535027	6.42032	-37.9795	314.946	21.1977	91.1297	2.60657	0.217214
105	10	7	786	M	8048	20.3382	ST	47	2011-06-22	Weekday	16:58:00	16	2011	Summer	BI			N	0.0152778	22	0.428639	9.43006	-74.8949	240.051	18.1012	93.7363	3.88918	0.176781
106	10	8	786	M	8048	20.3382	ST	47	2011-06-22	Weekday	17:20:00	17	2011	Summer	BI			N	0.00763889	11	1.75595	19.3155	54.0538	294.105	8.75027	97.6255	9.9987	0.908973
107	10	9	786	M	8048	20.3382	ST	47	2011-06-22	Weekday	17:31:00	17	2011	Summer	BI			N	0.0152778	22	1.02167	22.4768	-161.757	132.348	14.2778	107.624	1.74125	0.0791476
108	10	10	786	M	8048	20.3382	ST	47	2011-06-22	Weekday	17:53:00	17	2011	Summer	BI			N							8.45722	109.365
109	11	0	786	M	8048	20.3382	ST	47	2011-06-23	Weekday	08:25:00	8	2011	Summer	BI			N	0.0180556	26	1.56998	40.8196		75.8129	0	59.3234	-5.09508	-0.195965
110	11	1	786	M	8048	20.3382	ST	47	2011-06-23	Weekday	08:51:00	8	2011	Summer	BI			N							40.8196	54.2283
111	12	0	786	M	8048	20.3382	ST	47	2011-06-25	Weekend	08:13:00	8	2011	Summer	BI			N	0.0256944	37	1.1847	43.8338		74.0776	0	132.326	-31.3772	-0.848033
112	12	1	786	M	8048	20.3382	ST	47	2011-06-25	Weekend	08:50:00	8	2011	Summer	BI			N	0.0534722	77	0.479767	36.9421	167.189	241.266	43.8338	100.948	2.34118	0.0304049
113	12	2	786	M	8048	20.3382	ST	47	2011-06-25	Weekend	10:07:00	10	2011	Summer	BI			N	0.0791667	114	0.220323	25.1169	28.8541	270.12	11.3191	103.29	27.4572	0.240853
114	12	3	786	M	8048	20.3382	ST	47	2011-06-25	Weekend	12:01:00	12	2011	Summer	BI			N							16.3751	130.747
115	13	0	786	M	8048	20.3382	ST	47	2011-07-12	Weekday	11:03:00	11	2011	Summer	SI	0	10	N	0.0118056	17	2.23563	38.0058		194.345	0	121.08	84.0542	4.94436
116	13	1	786	M	8048	20.3382	ST	47	2011-07-12	Weekday	11:20:00	11	2011	Summer	SI	0	10	N	0.0111111	16	2.06158	32.9853	178.184	12.5283	38.0058	205.135	-120.077	-7.50481
117	13	2	786	M	8048	20.3382	ST	47	2011-07-12	Weekday	11:36:00	11	2011	Summer	SI	0	10	N	0.0145833	21	1.61187	33.8493	159.168	171.697	5.14441	85.0578	63.0313	3.00149
118	13	3	786	M	8048	20.3382	ST	47	2011-07-12	Weekday	11:57:00	11	2011	Summer	SI	0	10	N	0.0125	18	0	0		0	38.2059	148.089	-73.3879	-4.0771
119	13	4	786	M	8048	20.3382	ST	47	2011-07-12	Weekday	12:15:00	12	2011	Summer	SI	0	10	N	0.0104167	15	1.13333	17		350	38.2059	74.7012	-24.4127	-1.62752
120	13	5	786	M	8048	20.3382	ST	47	2011-07-12	Weekday	12:30:00	12	2011	Summer	SI	0	10	N	0.00694444	10	0	0		0	21.3762	50.2885	0.801402	0.0801402
121	13	6	786	M	8048	20.3382	ST	47	2011-07-12	Weekday	12:40:00	12	2011	Summer	SI	0	10	N	0.00694444	10	0	0		0	21.3762	51.0899	21.4447	2.14447
122	13	7	786	M	8048	20.3382	ST	47	2011-07-12	Weekday	12:50:00	12	2011	Summer	SI	0	10	N	0.0159722	23	1.09148	25.104		213.5	21.3762	72.5345	33.4402	1.45392
123	13	8	786	M	8048	20.3382	ST	47	2011-07-12	Weekday	13:13:00	13	2011	Summer	SI	1	10	N	0.00972222	14	0	0		0	44.6208	105.975	-38.2829	-2.7345
124	13	9	786	M	8048	20.3382	ST	47	2011-07-12	Weekday	13:27:00	13	2011	Summer	SI	1	10	N	0.0958333	138	0.27973	38.6028		17.4625	44.6208	67.6918	18.4587	0.133758
125	13	10	786	M	8048	20.3382	ST	47	2011-07-12	Weekday	15:45:00	15	2011	Summer	SI	1	10	N	0.00763889	11	1.4853	16.3383	102.818	120.281	6.0675	86.1505	-16.5942	-1.50857
126	13	11	786	M	8048	20.3382	ST	47	2011-07-12	Weekday	15:56:00	15	2011	Summer	SI	1	10	N	0.00972222	14	0.888049	12.4327	-167.704	312.576	17.9121	69.5562	-27.535	-1.96679
127	13	12	786	M	8048	20.3382	ST	47	2011-07-12	Weekday	16:10:00	16	2011	Summer	SI	0	10	N	0.00694444	10	0.493467	4.93467	66.9564	19.5329	5.81038	42.0212	-2.61668	-0.261668
128	13	13	786	M	8048	20.3382	ST	47	2011-07-12	Weekday	16:20:00	16	2011	Summer	SI	0	10	N	0.00972222	14	0.970911	13.5928	-143.493	236.04	4.06145	39.4045	28.8058	2.05755
129	13	14	786	M	8048	20.3382	ST	47	2011-07-12	Weekday	16:34:00	16	2011	Summer	SI	0	10	N	0.0125	18	0.46039	8.28702	-96.5912	139.449	10.9963	68.2103	-31.844	-1.76911
130	13	15	786	M	8048	20.3382	ST	47	2011-07-12	Weekday	16:52:00	16	2011	Summer	SI	0	10	N	0.0104167	15	0.561392	8.42088	129.655	269.104	14.6706	36.3663	47.1411	3.14274
131	13	16	786	M	8048	20.3382	ST	47	2011-07-12	Weekday	17:07:00	17	2011	Summer	SI	1	10	N	0.0104167	15	1.9534	29.301	-114.713	154.391	17.9335	83.5074	5.50834	0.367223
132	13	17	786	M	8048	20.3382	ST	47	2011-07-12	Weekday	17:22:00	17	2011	Summer	SI	1	10	N	0.0138889	20	1.77313	35.4626	-139.862	14.5287	41.172	89.0157	-1.04627	-0.0523137
133	13	18	786	M	8048	20.3382	ST	47	2011-07-12	Weekday	17:42:00	17	2011	Summer	SI	1	10	N	0.00763889	11	0.961117	10.5723	-74.0258	300.503	13.1432	87.9695	40.5511	3.68646
134	13	19	786	M	8048	20.3382	ST	47	2011-07-12	Weekday	17:53:00	17	2011	Summer	SI	1	10	N							2.57323	128.521
135	14	0	786	M	8048	20.3382	ST	47	2011-07-13	Weekday	10:17:00	10	2011	Summer	BI	0	10	N	0.0125	18	2.12441	38.2394		127.624	0	34.2757	0	0
136	14	1	786	M	8048	20.3382	ST	47	2011-07-13	Weekday	10:35:00	10	2011	Summer	BI	0	10	N	0.00833333	12	1.01489	12.1787	-136.3	351.324	38.2394	34.2757	10.627	0.885582
137	14	2	786	M	8048	20.3382	ST	47	2011-07-13	Weekday	10:47:00	10	2011	Summer	BI	0	10	N	0.00763889	11	0.814333	8.95766	-93.925	257.399	30.6137	44.9027	0	0
138	14	3	786	M	8048	20.3382	ST	47	2011-07-13	Weekday	10:58:00	10	2011	Summer	BI	0	10	N	0.01875	27	0.525526	14.1892	63.5472	320.946	23.7531	44.9027	0	0
139	14	4	786	M	8048	20.3382	ST	47	2011-07-13	Weekday	11:25:00	11	2011	Summer	BI	0	10	N	0.00694444	10	1.87888	18.7888	-131.312	189.635	10.9988	44.9027	-25.0117	-2.50117
140	14	5	786	M	8048	20.3382	ST	47	2011-07-13	Weekday	11:35:00	11	2011	Summer	BI	0	10	N	0.0659722	95	0.306157	29.0849	137.336	326.971	22.1194	19.891	54.6196	0.574944
141	14	6	786	M	8048	20.3382	ST	47	2011-07-13	Weekday	13:10:00	13	2011	Summer	SI	2	10	N	0.0173611	25	0.485279	12.132	-105.43	221.541	8.99079	74.5106	35.3314	1.41325
142	14	7	786	M	8048	20.3382	ST	47	2011-07-13	Weekday	13:35:00	13	2011	Summer	SI	2	10	N	0.00902778	13	2.00332	26.0431	-177.148	44.3931	17.1664	109.842	-18.8661	-1.45124
143	14	8	786	M	8048	20.3382	ST	47	2011-07-13	Weekday	13:48:00	13	2011	Summer	SI	2	10	N	0.00486111	7	2.60635	18.2444	124.443	168.836	13.2922	90.9759	-23.5706	-3.36723
144	14	9	786	M	8048	20.3382	ST	47	2011-07-13	Weekday	13:55:00	13	2011	Summer	SI	2	10	N	0.00972222	14	1.76388	24.6943	47.6904	216.527	7.24954	67.4053	-13.04	-0.931427
145	14	10	786	M	8048	20.3382	ST	47	2011-07-13	Weekday	14:09:00	14	2011	Summer	SI	0	10	N	0.0111111	16	2.06623	33.0597	155.106	11.6327	26.2657	54.3653	63.1739	3.94837
146	14	11	786	M	8048	20.3382	ST	47	2011-07-13	Weekday	14:25:00	14	2011	Summer	SI	0	10	N	0.0104167	15	0.781149	11.7172	43.4798	55.1124	8.19543	117.539	-53.3033	-3.55356
147	14	12	786	M	8048	20.3382	ST	47	2011-07-13	Weekday	14:40:00	14	2011	Summer	SI	0	10	N	0.00833333	12	3.13906	37.6687	64.0023	119.115	16.1156	64.2359	7.33455	0.611213
148	14	13	786	M	8048	20.3382	ST	47	2011-07-13	Weekday	14:52:00	14	2011	Summer	SI	0	10	N	0.00902778	13	1.7757	23.0841	59.2027	178.318	40.1493	71.5704	-64.3833	-4.95256
149	14	14	786	M	8048	20.3382	ST	47	2011-07-13	Weekday	15:05:00	15	2011	Summer	SI	0	10	N	0.00833333	12	4.53093	54.3711	140.826	319.144	48.7462	7.18713	-5.48749	-0.457291
150	14	15	786	M	8048	20.3382	ST	47	2011-07-13	Weekday	15:17:00	15	2011	Summer	SI	0	10	N	0.00694444	10	0.330628	3.30628	-67.8655	251.278	15.0897	1.69964	32.2765	3.22765
151	14	16	786	M	8048	20.3382	ST	47	2011-07-13	Weekday	15:27:00	15	2011	Summer	SI	0	10	N	0.0138889	20	1.95487	39.0975	-74.334	176.945	13.2922	33.9762	59.8064	2.99032
152	14	17	786	M	8048	20.3382	ST	47	2011-07-13	Weekday	15:47:00	15	2011	Summer	SI	0	10	N	0.00972222	14	2.86549	40.1168	-175.449	1.49598	26.2042	93.7826	-73.4107	-5.24362
153	14	18	786	M	8048	20.3382	ST	47	2011-07-13	Weekday	16:01:00	16	2011	Summer	SI	0	10	N	0.0111111	16	2.62969	42.075	-162.203	199.293	15.0897	20.3718	11.2496	0.703098
154	14	19	786	M	8048	20.3382	ST	47	2011-07-13	Weekday	16:17:00	16	2011	Summer	SI	0	10	N	0.00902778	13	0.558969	7.26659	-158.325	40.9687	26.9858	31.6214	12.9627	0.997132
155	14	20	786	M	8048	20.3382	ST	47	2011-07-13	Weekday	16:30:00	16	2011	Summer	SI	0	10	N	0.0111111	16	0.454162	7.26659	180	220.969	20.4229	44.5841	19.2737	1.2046
156	14	21	786	M	8048	20.3382	ST	47	2011-07-13	Weekday	16:46:00	16	2011	Summer	SI	0	10	N	0.00625	9	0.549063	4.94157	-161.796	59.1723	26.9858	63.8578	9.18602	1.02067
157	14	22	786	M	8048	20.3382	ST	47	2011-07-13	Weekday	16:55:00	16	2011	Summer	SI	0	10	N	0.00416667	6	0	0		0	23.422	73.0438	-16.2741	-2.71234
158	14	23	786	M	8048	20.3382	ST	47	2011-07-13	Weekday	17:01:00	17	2011	Summer	SI	0	10	N	0.0118056	17	0.174867	2.97275		257.873	23.422	56.7698	8.63604	0.508002
159	14	24	786	M	8048	20.3382	ST	47	2011-07-13	Weekday	17:18:00	17	2011	Summer	SI	0	10	N	0.0104167	15	0.330357	4.95535	145.888	43.7604	24.7539	65.4058	-23.6206	-1.57471
160	14	25	786	M	8048	20.3382	ST	47	2011-07-13	Weekday	17:33:00	17	2011	Summer	SI	0	10	N	0.0118056	17	0.281229	4.78089	179.804	223.565	20.4229	41.7852	-21.6211	-1.27183
161	14	26	786	M	8048	20.3382	ST	47	2011-07-13	Weekday	17:50:00	17	2011	Summer	SI	0	10	N							24.6047	20.1641
162	15	0	786	M	8048	20.3382	ST	47	2011-07-14	Weekday	17:03:00	17	2011	Summer	SI	0	4	N	0.0125	18	0	0		0	0	84.1415	5.45194	0.302886
163	15	0	786	M	8048	20.3382	ST	47	2011-07-14	Weekday	17:21:00	17	2011	Summer	SI	0	4	N	0.0131944	19	0	0		0	0	89.5935	-5.74083	-0.302149
164	15	1	786	M	8048	20.3382	ST	47	2011-07-14	Weekday	17:40:00	17	2011	Summer	SI	0	4	N							0	83.8526
165	16	2	786	M	8048	20.3382	ST	47	2011-07-22	Weekday	09:05:00	9	2011	Summer	SI	2	8	N	0.00972222	14	2.84005	39.7608		205.159	0	59.7417	-39.4034	-2.81453
166	16	1	786	M	8048	20.3382	ST	47	2011-07-22	Weekday	09:19:00	9	2011	Summer	SI	2	8	N	0.00902778	13	0.285126	3.70663	-129.162	75.9966	39.7608	20.3383	3.03448	0.233422
167	16	2	786	M	8048	20.3382	ST	47	2011-07-22	Weekday	09:32:00	9	2011	Summer	SI	2	8	N	0.00833333	12	0.306256	3.67507	164.592	240.589	37.5302	23.3727	-3.48176	-0.290147
168	16	3	786	M	8048	20.3382	ST	47	2011-07-22	Weekday	09:44:00	9	2011	Summer	SI	2	8	N	0.00555556	8	0	0		0	40.4213	19.891	0	0
169	16	4	786	M	8048	20.3382	ST	47	2011-07-22	Weekday	09:52:00	9	2011	Summer	SI	2	8	N	0.0118056	17	0.195981	3.33168		49.3447	40.4213	19.891	3.30065	0.194156
170	16	5	786	M	8048	20.3382	ST	47	2011-07-22	Weekday	10:09:00	10	2011	Summer	SI	0	8	N	0.0256944	37	1.0842	40.1153	-30.3988	18.9459	37.4347	23.1916	38.9203	1.0519
171	16	6	786	M	8048	20.3382	ST	47	2011-07-22	Weekday	10:46:00	10	2011	Summer	SI	0	8	N	0.1375	198	0.166125	32.8928	170.412	189.357	3.35525	62.1119	-29.7005	-0.150003
172	16	7	786	M	8048	20.3382	ST	47	2011-07-22	Weekday	14:04:00	14	2011	Summer	SI	0	8	N	0.0104167	15	3.2701	49.0515	-89.1052	100.252	29.911	32.4114	24.0879	1.60586
173	16	8	786	M	8048	20.3382	ST	47	2011-07-22	Weekday	14:19:00	14	2011	Summer	SI	0	8	N	0.0125	18	1.72514	31.0524	-142.58	317.672	56.5918	56.4993	2.5808	0.143378
174	16	9	786	M	8048	20.3382	ST	47	2011-07-22	Weekday	14:37:00	14	2011	Summer	SI	0	8	N	0.00972222	14	2.11918	29.6686	-16.5652	301.107	25.858	59.0801	-1.07977	-0.0771261
175	16	10	786	M	8048	20.3382	ST	47	2011-07-22	Weekday	14:51:00	14	2011	Summer	SI	0	8	N							4.35995	58.0003
176	17	0	880	M	8015/8036	150.405	ST	49	2010-08-07	Weekend	10:11:00	10	2010	Summer	BI			N	0.109028	157	0.273904	43.0029		91.3172	0	93.0275	13.7643	0.0876707
177	17	1	880	M	8015/8036	150.405	ST	49	2010-08-07	Weekend	12:48:00	12	2010	Summer	BI			N	0.0409722	59	3.53929	208.818	-81.1986	10.1185	43.0029	106.792	70.9348	1.20229
178	17	2	880	M	8015/8036	150.405	SW	78	2010-08-07	Weekend	13:47:00	13	2010	Summer	SI			N	0.00416667	6	0	0		0	219.55	177.727	0	0
179	17	3	880	M	8015/8036	150.405	SW	78	2010-08-07	Weekend	13:53:00	13	2010	Summer	SI			N	0.13125	189	1.1259	212.795		193.128	219.55	177.727	-77.6877	-0.411046
180	17	4	880	M	8015/8036	150.405	ST	49	2010-08-07	Weekend	17:02:00	17	2010	Summer	BI			N							31.4588	100.039
181	18	0	904	M	5150	36.4778	SW	80	2010-02-13	Weekend	09:28:00	9	2010	Winter	BI			N	0.0479167	69	0.207091	14.2893		330.151	0	44.4497	-3.26768	-0.0473576
182	18	1	904	M	5150	36.4778	SW	80	2010-02-13	Weekend	10:37:00	10	2010	Winter	BI			N	0.0416667	60	0.0611533	3.6692	148.925	119.076	14.2893	41.182	2.55394	0.0425657
183	18	2	904	M	5150	36.4778	SW	80	2010-02-13	Weekend	11:37:00	11	2010	Winter	BI			N	0.075	108	0.146442	15.8158	-136.883	342.192	11.3064	43.7359	0.412912	0.00382326
184	18	3	904	M	5150	36.4778	SW	80	2010-02-13	Weekend	13:25:00	13	2010	Winter	BI			N	0.0798611	115	0.253654	29.1702	-162.589	179.603	27.1163	44.1488	-8.88334	-0.0772464
185	18	4	904	M	5150	36.4778	SW	80	2010-02-13	Weekend	15:20:00	15	2010	Winter	SI			N							9.22985	35.2655
186	19	0	915	M	1118	92.8562	SW	83	2010-02-13	Weekend	09:19:00	9	2010	Winter	BI			N	0.0423611	61	0.675722	41.219		319.506	0	83.2458	-6.86271	-0.112503
187	19	1	915	M	1118	92.8562	SW	81	2010-02-13	Weekend	10:20:00	10	2010	Winter	BI			N	0.0423611	61	0.472855	28.8442	174.818	134.325	41.219	76.3831	13.6979	0.224555
188	19	2	915	M	1118	92.8562	SW	83	2010-02-13	Weekend	11:21:00	11	2010	Winter	BI			N	0.0923611	133	0.120111	15.9748	-66.5265	67.7982	12.7614	90.081	-14.3729	-0.108067
189	19	3	915	M	1118	92.8562	SW	83	2010-02-13	Weekend	13:34:00	13	2010	Winter	BI			N	0.115278	166	0.0476039	7.90225	-69.3964	358.402	19.2821	75.7081	0.726512	0.00437658
190	19	4	915	M	1118	92.8562	SW	83	2010-02-13	Weekend	16:20:00	16	2010	Winter	SI			N							26.5067	76.4347
191	20	0	915	M	1118	92.8562	SW	81	2010-06-30	Weekday	08:49:00	8	2010	Summer	SI			N	0.0381944	55	0.467318	25.7025		333.581	0	29.0641	-23.3532	-0.424604
192	20	1	915	M	1118	92.8562	SW	81	2010-06-30	Weekday	09:44:00	9	2010	Summer	SI			N	0.0111111	16	7.51204	120.193	-22.9449	310.636	25.7025	5.71085	52.3975	3.27485
193	20	2	915	M	1118	92.8562	SW	80	2010-06-30	Weekday	10:00:00	10	2010	Summer	SI			N							144.21	58.1084
194	21	0	915	M	1118	92.8562	SW	81	2010-07-21	Weekday	16:34:00	16	2010	Summer	SI			N	0.00277778	4	6.56751	26.27		88.4941	0	28.0151	-5.84483	-1.46121
195	21	1	915	M	1118	92.8562	SW	81	2010-07-21	Weekday	16:38:00	16	2010	Summer	BI			N	0.0604167	87	0.280473	24.4011	167.07	255.564	26.27	22.1703	10.6145	0.122006
196	21	2	915	M	1118	92.8562	SW	81	2010-07-21	Weekday	18:05:00	18	2010	Summer	SI			N							6	32.7848
197	22	0	915	M	1118	92.8562	SW	81	2010-07-24	Weekend	15:19:00	15	2010	Summer	SI			N	0.0145833	21	0	0		0	0	78.6284	0	0
198	22	1	915	M	1118	92.8562	SW	81	2010-07-24	Weekend	15:40:00	15	2010	Summer	SI			N	0.0409722	59	0.731417	43.1536		242.883	0	78.6284	0.386313	0.00654767
199	22	2	915	M	1118	92.8562	SW	81	2010-07-24	Weekend	16:39:00	16	2010	Summer	BI			N	0.0548611	79	0.475463	37.5615	171.42	54.3028	43.1536	79.0147	4.63896	0.0587211
200	22	3	915	M	1118	92.8562	SW	81	2010-07-24	Weekend	17:58:00	17	2010	Summer	BI			N	0.0201389	29	1.81484	52.6303	-51.7732	2.52964	8.219	83.6537	-50.8689	-1.7541
201	22	4	915	M	1118	92.8562	SW	81	2010-07-24	Weekend	18:27:00	18	2010	Summer	SI			N							55.1099	32.7848
202	23	0	915	M	1118	92.8562	SW	83	2010-07-26	Weekday	13:32:00	13	2010	Summer	SI	8		N	0.00902778	13	2.8451	36.9863		330.814	0	64.1429	20.0699	1.54384
203	23	1	915	M	1118	92.8562	SW	81	2010-07-26	Weekday	13:45:00	13	2010	Summer	SI	8		N	0.0111111	16	1.30363	20.8581	-101.147	229.667	36.9863	84.2128	8.64332	0.540207
204	23	2	915	M	1118	92.8562	SW	81	2010-07-26	Weekday	14:01:00	14	2010	Summer	SI	11		N	0.00763889	11	1.36364	15	18.3329	248	38.7912	92.8562	-5.55612	-0.505102
205	23	3	915	M	1118	92.8562	SW	81	2010-07-26	Weekday	14:12:00	14	2010	Summer	SI	11		N	0.0104167	15	3.27639	49.1458	-177.603	70.3963	49.624	87.3	-19.7113	-1.31409
206	23	4	915	M	1118	92.8562	SW	81	2010-07-26	Weekday	14:27:00	14	2010	Summer	SI	11		N	0.00763889	11	1.21871	13.4058	-172.224	258.172	29.7008	67.5887	12.9179	1.17436
207	23	5	915	M	1118	92.8562	SW	81	2010-07-26	Weekday	14:38:00	14	2010	Summer	SI	11		N	0.01875	27	0.586975	15.8483	26.9088	285.081	30.6504	80.5067	5.57052	0.206316
208	23	6	915	M	1118	92.8562	SW	81	2010-07-26	Weekday	15:05:00	15	2010	Summer	SI	6		N	0.0152778	22	0.956024	21.0325	134.483	59.5646	43.1449	86.0772	-7.44879	-0.338582
209	23	7	915	M	1118	92.8562	SW	81	2010-07-26	Weekday	15:27:00	15	2010	Summer	SI	6		N	0.0173611	25	2.2044	55.1099	-65.3789	354.186	43.3382	78.6284	-45.8436	-1.83374
210	23	8	915	M	1118	92.8562	SW	81	2010-07-26	Weekday	15:52:00	15	2010	Summer	SI	6		N	0.0111111	16	0	0		0	98.0762	32.7848	0	0
211	23	9	915	M	1118	92.8562	SW	81	2010-07-26	Weekday	16:08:00	16	2010	Summer	SI	4		N	0.0104167	15	0	0		0	98.0762	32.7848	0	0
212	23	10	915	M	1118	92.8562	SW	81	2010-07-26	Weekday	16:23:00	16	2010	Summer	SI	4		N	0.0256944	37	0	0		0	98.0762	32.7848	0	0
213	23	11	915	M	1118	92.8562	SW	81	2010-07-26	Weekday	17:00:00	17	2010	Summer	SI	4		N							98.0762	32.7848
214	24	0	915	M	1118	92.8562	SW	81	2010-08-08	Weekend	09:36:00	9	2010	Summer	SI	9		N	0.0118056	17	1.58798	26.9956		248.819	0	84.2128	-0.690836	-0.0406374
215	24	1	915	M	1118	92.8562	SW	81	2010-08-08	Weekend	09:53:00	9	2010	Summer	SI	9		N	0.0104167	15	0	0		0	26.9956	83.522	0	0
216	24	2	915	M	1118	92.8562	SW	81	2010-08-08	Weekend	10:08:00	10	2010	Summer	SI	7		N	0.00972222	14	0.875192	12.2527		137.031	26.9956	83.522	12.2399	0.874277
217	24	3	915	M	1118	92.8562	SW	81	2010-08-08	Weekend	10:22:00	10	2010	Summer	SI	7		N	0.0111111	16	0.33125	5.3	-127.031	9.99984	25.1663	95.7619	-2.90572	-0.181608
218	24	4	915	M	1118	92.8562	SW	81	2010-08-08	Weekend	10:38:00	10	2010	Summer	SI	7		N	0.00833333	12	0	0		0	20.8581	92.8562	0	0
219	24	5	915	M	1118	92.8562	SW	81	2010-08-08	Weekend	10:50:00	10	2010	Summer	SI	7		N	0.00416667	6	5.30414	31.8248		43.9815	20.8581	92.8562	-14.2278	-2.37129
220	24	6	915	M	1118	92.8562	SW	81	2010-08-08	Weekend	10:56:00	10	2010	Summer	SI	7		N	0.00277778	4	2	8	-1.98155	42	11.2606	78.6284	-4.96077	-1.24019
221	24	7	915	M	1118	92.8562	SW	81	2010-08-08	Weekend	11:00:00	11	2010	Summer	SI	7		N	0.0118056	17	3.39381	57.6948	-59.9708	342.029	19.208	73.6676	-45.4135	-2.67138
222	24	8	915	M	1118	92.8562	SW	81	2010-08-08	Weekend	11:17:00	11	2010	Summer	SI	10		N							70.5026	28.2541
223	25	0	915	M	1118	92.8562	SW	81	2010-08-10	Weekday	13:58:00	13	2010	Summer	SI			N	0.0111111	16	0	0		0	0	59.3234	0	0
224	25	1	915	M	1118	92.8562	SW	81	2010-08-10	Weekday	14:14:00	14	2010	Summer	SI			N	0.0111111	16	0	0		0	0	59.3234	0	0
225	25	2	915	M	1118	92.8562	SW	81	2010-08-10	Weekday	14:30:00	14	2010	Summer	SI			N	0.0222222	32	0	0		0	0	59.3234	0	0
226	25	3	915	M	1118	92.8562	SW	81	2010-08-10	Weekday	15:02:00	15	2010	Summer	SI			N	0.0173611	25	1.61243	40.3106		201.385	0	59.3234	18.0423	0.721692
227	25	4	915	M	1118	92.8562	SW	81	2010-08-10	Weekday	15:27:00	15	2010	Summer	SI			N	0.0118056	17	0.638708	10.858	-123.601	77.7849	40.3106	77.3657	5.38523	0.316778
228	25	5	915	M	1118	92.8562	SW	81	2010-08-10	Weekday	15:44:00	15	2010	Summer	SI			N	0.00416667	6	1.83333	11	32.2149	110	35.474	82.7509	10.1052	1.6842
229	25	6	915	M	1118	92.8562	SW	81	2010-08-10	Weekday	15:50:00	15	2010	Summer	SI			N	0.0125	18	2.64313	47.5763	24.0537	134.053	39.4976	92.8562	-28.7277	-1.59599
230	25	7	915	M	1118	92.8562	SW	83	2010-08-10	Weekday	16:08:00	16	2010	Summer	SI			N	0.00625	9	0.638755	5.7488	-128.159	5.89487	82.6517	64.1284	-1.05476	-0.117196
231	25	8	915	M	1118	92.8562	SW	83	2010-08-10	Weekday	16:17:00	16	2010	Summer	SI			N	0.0104167	15	2.61583	39.2374	-23.6771	342.218	78.0239	63.0737	14.0289	0.935262
232	25	9	915	M	1118	92.8562	SW	81	2010-08-10	Weekday	16:32:00	16	2010	Summer	SI			N	0.00694444	10	2.48966	24.8966	-95.8998	246.318	41.0476	77.1026	15.7536	1.57536
233	25	10	915	M	1118	92.8562	SW	81	2010-08-10	Weekday	16:42:00	16	2010	Summer	SI			N	0.00694444	10	2.58937	25.8937	127.663	13.9805	39.4976	92.8562	-14.894	-1.4894
234	25	11	915	M	1118	92.8562	SW	81	2010-08-10	Weekday	16:52:00	16	2010	Summer	SI			N	0.00972222	14	4.22509	59.1513	-10.4882	3.49229	18.6778	77.9622	-50.1829	-3.58449
235	25	12	915	M	1118	92.8562	SW	81	2010-08-10	Weekday	17:06:00	17	2010	Summer	SI			N	0.0159722	23	0.402799	9.26438	130.561	134.053	47.9547	27.7793	5.00553	0.217632
236	25	13	915	M	1118	92.8562	SW	81	2010-08-10	Weekday	17:29:00	17	2010	Summer	SI			Y	0.0298611	43	1.64229	70.6185	-88.0987	45.9546	44.923	32.7848	-7.44457	-0.173129
237	25	14	915	M	1118	92.8562	SW	81	2010-08-10	Weekday	18:12:00	18	2010	Summer	BI			Y							114.538	25.3402
238	26	0	915	M	1118	92.8562	SW	81	2010-08-28	Weekend	09:13:00	9	2010	Summer	SI	12		N	0.0118056	17	0	0		0	0	54.2283	0	0
239	26	1	915	M	1118	92.8562	SW	81	2010-08-28	Weekend	09:30:00	9	2010	Summer	SI	12		N	0.0104167	15	0.47502	7.12531		94.8304	0	54.2283	5.2571	0.350474
240	26	2	915	M	1118	92.8562	SW	81	2010-08-28	Weekend	09:45:00	9	2010	Summer	SI	12		N	0.0118056	17	0.434997	7.39496	156.247	251.077	7.12531	59.4854	-2.87011	-0.16883
241	26	3	915	M	1118	92.8562	SW	81	2010-08-28	Weekend	10:02:00	10	2010	Summer	SI	15		N	0.0118056	17	2.25088	38.265	-141.69	109.387	3	56.6153	22.0131	1.29489
242	26	4	915	M	1118	92.8562	SW	81	2010-08-28	Weekend	10:19:00	10	2010	Summer	SI	15		N	0.0118056	17	0.819198	13.9264	90.344	199.731	39.458	78.6284	3.85125	0.226544
243	26	5	915	M	1118	92.8562	SW	81	2010-08-28	Weekend	10:36:00	10	2010	Summer	SI	15		N	0.0111111	16	0.199097	3.18555	-140.893	58.838	42.686	82.4797	-2.61458	-0.163411
244	26	6	915	M	1118	92.8562	SW	81	2010-08-28	Weekend	10:52:00	10	2010	Summer	SI	15		N	0.0152778	22	2.07651	45.6832	104.609	163.447	43.692	79.8651	-14.776	-0.671635
245	26	7	915	M	1118	92.8562	SW	83	2010-08-28	Weekend	11:14:00	11	2010	Summer	SI	8		N	0.00902778	13	0	0		0	85.238	65.0891	0	0
246	26	8	915	M	1118	92.8562	SW	83	2010-08-28	Weekend	11:27:00	11	2010	Summer	SI	8		N	0.0166667	24	0	0		0	85.238	65.0891	0	0
247	26	9	915	M	1118	92.8562	SW	83	2010-08-28	Weekend	11:51:00	11	2010	Summer	SI	8		Y	0.0118056	17	8.57368	145.753		353.972	85.238	65.0891	-63.4266	-3.73098
248	26	10	915	M	1118	92.8562	SW	81	2010-08-28	Weekend	12:08:00	12	2010	Summer	SI	3		Y	0.0736111	106	0.278544	29.5257	-158.302	195.67	80.593	1.66251	26.1167	0.246384
249	26	11	915	M	1118	92.8562	SW	81	2010-08-28	Weekend	13:54:00	13	2010	Summer	SI	0		Y	0.0118056	17	0	0		0	51.4828	27.7793	0	0
250	26	12	915	M	1118	92.8562	SW	81	2010-08-28	Weekend	14:11:00	14	2010	Summer	SI	12		N	0.0152778	22	0	0		0	51.4828	27.7793	0	0
251	26	13	915	M	1118	92.8562	SW	81	2010-08-28	Weekend	14:33:00	14	2010	Summer	SI	12		N	0.0131944	19	0	0		0	51.4828	27.7793	0	0
252	26	14	915	M	1118	92.8562	SW	81	2010-08-28	Weekend	14:52:00	14	2010	Summer	SI	12		N	0.01875	27	1.90677	51.4828		207.735	51.4828	27.7793	26.4491	0.979595
253	26	15	915	M	1118	92.8562	SW	81	2010-08-28	Weekend	15:19:00	15	2010	Summer	SI	6		N	0.0125	18	2.98354	53.7038	-76.9289	130.806	0	54.2283	18.7154	1.03975
254	26	16	915	M	1118	92.8562	SW	83	2010-08-28	Weekend	15:37:00	15	2010	Summer	SI	6		N	0.0145833	21	3.92248	82.3721	-142.497	348.309	53.7038	72.9438	-45.1645	-2.15069
255	26	17	915	M	1118	92.8562	SW	81	2010-08-28	Weekend	15:58:00	15	2010	Summer	SI	6		N	0.0131944	19	0	0		0	51.4828	27.7793	0	0
256	26	18	915	M	1118	92.8562	SW	81	2010-08-28	Weekend	16:17:00	16	2010	Summer	SI	12		N	0.00833333	12	0	0		0	51.4828	27.7793	0	0
257	26	19	915	M	1118	92.8562	SW	81	2010-08-28	Weekend	16:29:00	16	2010	Summer	SI	12		N	0.0104167	15	0	0		0	51.4828	27.7793	0	0
258	26	20	915	M	1118	92.8562	SW	81	2010-08-28	Weekend	16:44:00	16	2010	Summer	SI	12		N	0.0111111	16	0	0		0	51.4828	27.7793	0	0
259	26	21	915	M	1118	92.8562	SW	81	2010-08-28	Weekend	17:00:00	17	2010	Summer	SI	12		N	0.0152778	22	0	0		0	51.4828	27.7793	0	0
260	26	22	915	M	1118	92.8562	SW	81	2010-08-28	Weekend	17:22:00	17	2010	Summer	SI	4		N							51.4828	27.7793
261	27	0	915	M	1118	92.8562	SW	81	2010-09-04	Weekend	10:20:00	10	2010	Fall	SI	25		N	0.00555556	8	1.3958	11.1664		335.877	0	97.9335	-10.496	-1.312
262	27	1	915	M	1118	92.8562	SW	81	2010-09-04	Weekend	10:28:00	10	2010	Fall	SI	25		N	0.0104167	15	0.282024	4.23037	-37.8748	298.002	11.1664	87.4376	-4.04294	-0.269529
263	27	2	915	M	1118	92.8562	SW	81	2010-09-04	Weekend	10:43:00	10	2010	Fall	SI	25		N	0.00138889	2	5.30694	10.6139	77.1221	15.1238	14.7364	83.3946	-5.22683	-2.61342
264	27	3	915	M	1118	92.8562	SW	81	2010-09-04	Weekend	10:45:00	10	2010	Fall	SI	25		N	0.00902778	13	1.83551	23.8616	73.0045	88.1284	23.0954	78.1678	6.04505	0.465004
265	27	4	915	M	1118	92.8562	SW	81	2010-09-04	Weekend	10:58:00	10	2010	Fall	SI	25		N	0.0118056	17	0	0		0	29.563	84.2128	0	0
266	27	5	915	M	1118	92.8562	SW	81	2010-09-04	Weekend	11:15:00	11	2010	Fall	SI	28		N	0.0152778	22	0	0		0	29.563	84.2128	0	0
267	27	6	915	M	1118	92.8562	SW	81	2010-09-04	Weekend	11:37:00	11	2010	Fall	SI	28		N	0.00208333	3	8.35109	25.0533		263.64	29.563	84.2128	-5.19198	-1.73066
268	27	7	915	M	1118	92.8562	SW	81	2010-09-04	Weekend	11:40:00	11	2010	Fall	SI	28		N	0.00277778	4	3.95392	15.8157	-171.014	92.6261	21.4611	79.0209	10.5761	2.64403
269	27	8	915	M	1118	92.8562	SW	81	2010-09-04	Weekend	11:44:00	11	2010	Fall	SI	28		N	0.00486111	7	1.13987	7.97906	-33.2738	59.3523	21.7531	89.597	-3.11687	-0.445267
270	27	9	915	M	1118	92.8562	SW	81	2010-09-04	Weekend	11:51:00	11	2010	Fall	SI	28		N	0.00138889	2	7.60145	15.2029	167.811	227.163	28.7004	86.4801	5.2208	2.6104
271	27	10	915	M	1118	92.8562	SW	81	2010-09-04	Weekend	11:53:00	11	2010	Fall	SI	28		N	0.00416667	6	4.52925	27.1755	-148.067	79.096	14.3116	91.7009	-21.0588	-3.50979
272	27	11	915	M	1118	92.8562	SW	81	2010-09-04	Weekend	11:59:00	11	2010	Fall	SI	28		N	0.000694444	1	15.7236	15.7236	-105.944	333.152	36.6723	70.6421	7.98627	7.98627
273	27	12	915	M	1118	92.8562	SW	81	2010-09-04	Weekend	12:00:00	12	2010	Fall	SI	28		N	0.0277778	40	0	0		0	40.7939	78.6284	0	0
274	27	13	915	M	1118	92.8562	SW	81	2010-09-04	Weekend	12:40:00	12	2010	Fall	SI	28		N							40.7939	78.6284
275	28	0	928	F	8007	53.0735	ST	47	2010-08-07	Weekend	10:23:00	10	2010	Summer	BI			N	0.0631944	91	0.394817	35.9284		226.829	0	76.5118	-14.1755	-0.155774
276	28	1	928	F	8007	53.0735	ST	47	2010-08-07	Weekend	11:54:00	11	2010	Summer	SI			N	0.0444444	64	0	0		0	35.9284	62.3364	0	0
277	28	2	928	F	8007	53.0735	ST	47	2010-08-07	Weekend	12:58:00	12	2010	Summer	SI			N	0.000694444	1	11.7857	11.7857		25.661	35.9284	62.3364	6.86689	6.86689
278	28	3	928	F	8007	53.0735	ST	47	2010-08-07	Weekend	12:59:00	12	2010	Summer	BI			N	0.177083	255	0.0896603	22.8634	-80.3676	305.293	25.2985	69.2032	20.5196	0.0804689
279	28	4	928	F	8007	53.0735	ST	47	2010-08-07	Weekend	17:14:00	17	2010	Summer	BI			N							39.7677	89.7228
280	29	0	928	F	8007	53.0735	ST	47	2010-08-10	Weekday	09:12:00	9	2010	Summer	SI	4		N	0.0284722	41	0	0		0	0	62.3364	0	0
281	29	1	928	F	8007	53.0735	ST	47	2010-08-10	Weekday	09:53:00	9	2010	Summer	SI	4		N	0.0284722	41	0	0		0	0	62.3364	0	0
282	29	2	928	F	8007	53.0735	ST	47	2010-08-10	Weekday	10:34:00	10	2010	Summer	SI	2		N	0.0604167	87	0	0		0	0	62.3364	0	0
283	29	3	928	F	8007	53.0735	ST	47	2010-08-10	Weekday	12:01:00	12	2010	Summer	SI			N	0.248611	358	0.180819	64.7333		32.7777	0	62.3364	43.0506	0.120253
284	29	4	928	F	8007	53.0735	ST	47	2010-08-10	Weekday	17:59:00	17	2010	Summer	BI			N							64.7333	105.387
285	30	0	928	F	8007	53.0735	ST	47	2010-10-11	Weekday	09:51:00	9	2010	Fall	SI	0		N	0.00694444	10	1.2	12		272	0	45.9614	7.11211	0.711211
286	30	1	928	F	8007	53.0735	ST	47	2010-10-11	Weekday	10:01:00	10	2010	Fall	SI	0		N	0.00347222	5	1.839	9.19498	62.893	334.893	12	53.0735	8.93954	1.78791
287	30	2	928	F	8007	53.0735	ST	47	2010-10-11	Weekday	10:06:00	10	2010	Fall	SI	0		N	0.00763889	11	1.04253	11.4678	-161.555	173.338	18.1411	62.0131	-9.50287	-0.863898
288	30	3	928	F	8007	53.0735	ST	47	2010-10-11	Weekday	10:17:00	10	2010	Fall	SI	0		N	0.0104167	15	2.0646	30.9689	122.814	296.152	14.8021	52.5102	29.8106	1.98737
289	30	4	928	F	8007	53.0735	ST	47	2010-10-11	Weekday	10:32:00	10	2010	Fall	SI	0		N	0.0111111	16	1.99023	31.8437	-168.968	127.184	43.7683	82.3208	-31.8274	-1.98921
290	30	5	928	F	8007	53.0735	ST	47	2010-10-11	Weekday	10:48:00	10	2010	Fall	SI	0		N	0.00902778	13	0.550839	7.16091	-116.352	10.8324	18.8858	50.4934	3.80321	0.292555
291	30	6	928	F	8007	53.0735	ST	47	2010-10-11	Weekday	11:01:00	11	2010	Fall	SI	0		N	0.00416667	6	4.36336	26.1802	-30.3517	340.481	15.6934	54.2966	24.5988	4.09981
292	30	7	928	F	8007	53.0735	ST	47	2010-10-11	Weekday	11:07:00	11	2010	Fall	SI	0		N	0.00625	9	3.06954	27.6259	-178.556	161.925	33.8497	78.8955	-25.6078	-2.84531
293	30	8	928	F	8007	53.0735	ST	47	2010-10-11	Weekday	11:16:00	11	2010	Fall	SI	0		N	0.00833333	12	0.833333	10	-111.925	49.9999	16.0679	53.2877	0.0416542	0.00347118
294	30	9	928	F	8007	53.0735	ST	47	2010-10-11	Weekday	11:28:00	11	2010	Fall	SI	0		N	0.00625	9	0.499785	4.49806	156.445	206.445	8.93435	53.3294	-2.0421	-0.2269
295	30	10	928	F	8007	53.0735	ST	47	2010-10-11	Weekday	11:37:00	11	2010	Fall	SI	0		N	0.00694444	10	2.05756	20.5756	158.144	4.58807	10.1733	51.2873	16.4489	1.64489
296	30	11	928	F	8007	53.0735	ST	47	2010-10-11	Weekday	11:47:00	11	2010	Fall	SI	0		N	0.00555556	8	0.730104	5.84083	158.928	163.516	21.8448	67.7362	-5.7389	-0.717362
297	30	12	928	F	8007	53.0735	ST	47	2010-10-11	Weekday	11:55:00	11	2010	Fall	SI	0		N	0.0111111	16	0.936158	14.9785	-33.0419	130.474	16.0547	61.9973	-13.5829	-0.84893
298	30	13	928	F	8007	53.0735	ST	47	2010-10-11	Weekday	12:11:00	12	2010	Fall	SI	0		N	0.00763889	11	2.789	30.679	133.17	263.644	6.59518	48.4144	15.1515	1.37741
299	30	14	928	F	8007	53.0735	ST	47	2010-10-11	Weekday	12:22:00	12	2010	Fall	SI	0		N	0.00833333	12	2.81891	33.8269	-178.935	84.7087	25.9961	63.5659	-16.4703	-1.37253
300	30	15	928	F	8007	53.0735	ST	47	2010-10-11	Weekday	12:34:00	12	2010	Fall	SI	0		N	0.00625	9	1.39821	12.5839	-179.534	265.175	8.94683	47.0956	4.26712	0.474124
301	30	16	928	F	8007	53.0735	ST	47	2010-10-11	Weekday	12:43:00	12	2010	Fall	SI	0		N	0.00833333	12	0.383871	4.60645	5.1559	270.331	5.92724	51.3627	2.56576	0.213814
302	30	17	928	F	8007	53.0735	ST	47	2010-10-11	Weekday	12:55:00	12	2010	Fall	SI	0		N	0.00625	9	0.129796	1.16817	-76.8152	193.516	10.0447	53.9285	-0.757664	-0.0841849
303	30	18	928	F	8007	53.0735	ST	47	2010-10-11	Weekday	13:04:00	13	2010	Fall	SI	0		N	0.00902778	13	0.652987	8.48883	-75.346	118.17	9.97464	53.1708	-7.52989	-0.579222
304	30	19	928	F	8007	53.0735	ST	47	2010-10-11	Weekday	13:17:00	13	2010	Fall	SI	0		N	0.00833333	12	0.47843	5.74115	-145.142	333.028	2.76516	45.6409	5.72179	0.476816
305	30	20	928	F	8007	53.0735	ST	47	2010-10-11	Weekday	13:29:00	13	2010	Fall	SI	0		N	0.0125	18	0.626567	11.2782	81.953	54.9808	5.92724	51.3627	1.91283	0.106269
306	30	21	928	F	8007	53.0735	ST	47	2010-10-11	Weekday	13:47:00	13	2010	Fall	SI	0		N	0.0104167	15	2.79538	41.9307	-161.256	253.725	10.8683	53.2755	16.1892	1.07928
307	30	22	928	F	8007	53.0735	ST	47	2010-10-11	Weekday	14:02:00	14	2010	Fall	SI	0		N	0.00972222	14	0	0		0	35.8755	69.4647	0	0
308	30	23	928	F	8007	53.0735	ST	47	2010-10-11	Weekday	14:16:00	14	2010	Fall	SI	0		N	0.00486111	7	3.23014	22.611		106.683	35.8755	69.4647	-21.1631	-3.0233
309	30	24	928	F	8007	53.0735	ST	47	2010-10-11	Weekday	14:23:00	14	2010	Fall	SI	0		N	0.00763889	11	0	0		0	16.4289	48.3016	0	0
310	30	25	928	F	8007	53.0735	ST	47	2010-10-11	Weekday	14:34:00	14	2010	Fall	SI	0		N	0.0111111	16	1.60503	25.6804		15.1674	16.4289	48.3016	15.7039	0.981494
311	30	26	928	F	8007	53.0735	ST	47	2010-10-11	Weekday	14:50:00	14	2010	Fall	SI	0		N	0.00625	9	0.379149	3.41234	109.832	125	18.0788	64.0055	-3.002	-0.333556
312	30	27	928	F	8007	53.0735	ST	47	2010-10-11	Weekday	14:59:00	14	2010	Fall	SI	0		N	0.0104167	15	1.05941	15.8911	82.4972	207.497	15.2432	61.0035	-7.92997	-0.528665
313	30	28	928	F	8007	53.0735	ST	47	2010-10-11	Weekday	15:14:00	15	2010	Fall	SI			N	0.00694444	10	0.797411	7.97411	108.98	316.477	12	53.0735	7.95917	0.795917
314	30	29	928	F	8007	53.0735	ST	47	2010-10-11	Weekday	15:24:00	15	2010	Fall	SI			N	0.0173611	25	0.318964	7.97411	-180	136.477	18.551	61.0327	-7.95917	-0.318367
315	30	30	928	F	8007	53.0735	ST	47	2010-10-11	Weekday	15:49:00	15	2010	Fall	SI			N	0.00625	9	0.444444	4	-98.4775	38	12	53.0735	0.989513	0.109946
316	30	31	928	F	8007	53.0735	ST	47	2010-10-11	Weekday	15:58:00	15	2010	Fall	SI			N							10.1771	54.0631
317	31	0	929	M	1131	61.0034	SW	80	2010-02-13	Weekend	09:25:00	9	2010	Winter	BI			N	0.0472222	68	1.08244	73.6056		245.797	0	69.575	71.7536	1.0552
318	31	1	929	M	1131	61.0034	SW	80	2010-02-13	Weekend	10:33:00	10	2010	Winter	BI			N	0.0416667	60	1.02997	61.7983	167.28	53.0776	73.6056	141.329	-61.5632	-1.02605
319	31	2	929	M	1131	61.0034	SW	80	2010-02-13	Weekend	11:33:00	11	2010	Winter	BI			N	0.0805556	116	0.187797	21.7844	-24.4977	28.5799	19.0441	79.7654	-18.3017	-0.157773
320	31	3	929	M	1131	61.0034	SW	80	2010-02-13	Weekend	13:29:00	13	2010	Winter	BI			N	0.104861	151	0.328837	49.6545	98.3584	126.938	27.0837	61.4637	-10.0995	-0.0668838
321	31	4	929	M	1131	61.0034	SW	80	2010-02-13	Weekend	16:00:00	16	2010	Winter	SI			N							32.5958	51.3643
322	32	0	930	M	1160/1183	35.0943	AC		2010-02-13	Weekend	09:02:00	9	2010	Winter	BI			N	0.0416667	60	0.278081	16.6849		39.6814	0	36.8351	1.53141	0.0255235
323	32	1	930	M	1160/1183	35.0943	AC		2010-02-13	Weekend	10:02:00	10	2010	Winter	BI			N	0.0416667	60	0.2039	12.234	-172.615	227.066	16.6849	38.3665	0.441093	0.00735155
324	32	2	930	M	1160/1183	35.0943	AC		2010-02-13	Weekend	11:02:00	11	2010	Winter	BI			N	0.113194	163	0.113929	18.5704	-10.9014	216.165	4.81632	38.8076	-1.43804	-0.00882235
325	32	3	930	M	1160/1183	35.0943	AC		2010-02-13	Weekend	13:45:00	13	2010	Winter	BI			N	0.149306	215	0.121512	26.1252	-155.117	61.0475	13.9898	37.3695	-8.6361	-0.0401679
326	32	4	930	M	1160/1183	35.0943	AC		2010-02-13	Weekend	17:20:00	17	2010	Winter	SI			N							13.7689	28.7334
327	33	0	934	M	1164	31.3201	SW	81	2010-06-30	Weekday	08:32:00	8	2010	Summer	SI			N	0.025	36	0	0		0	0	27.945	0	0
328	33	1	934	M	1164	31.3201	SW	81	2010-06-30	Weekday	09:08:00	9	2010	Summer	SI			N	0.0513889	74	7.56628	559.904		345.107	0	27.945	157.232	2.12476
329	33	2	934	M	1164	31.3201	SW	79	2010-06-30	Weekday	10:22:00	10	2010	Summer	SI			N							559.904	185.177
330	34	0	936	M	8036	83.8305	ST	47	2010-06-29	Weekday	09:51:00	9	2010	Summer	SI			N	0.0340278	49	4.99814	244.909		312.441	0	78.4371	114.461	2.33594
331	34	1	936	M	8036	83.8305	ST	47	2010-06-29	Weekday	10:40:00	10	2010	Summer	SI			N	0.0131944	19	5.45403	103.627	-99.2679	213.174	244.909	192.898	-40.6313	-2.13849
332	34	2	936	M	8036	83.8305	ST	47	2010-06-29	Weekday	10:59:00	10	2010	Summer	SI			N	0.000694444	1	29.8571	29.8571	-17.4728	195.701	250.088	152.267	-9.23424	-9.23424
333	34	3	936	M	8036	83.8305	ST	47	2010-06-29	Weekday	11:00:00	11	2010	Summer	SI			N	0.0506944	73	0.967733	70.6445	-98.0572	97.6435	250.515	143.033	-62.3128	-0.8536
334	34	4	936	M	8036	83.8305	ST	47	2010-06-29	Weekday	12:13:00	12	2010	Summer	SI			N	0.0298611	43	0.64675	27.8102	36.2478	133.891	180.089	80.7198	-27.7834	-0.646126
335	34	5	936	M	8036	83.8305	ST	47	2010-06-29	Weekday	12:56:00	12	2010	Summer	SI			N	0.0388889	56	3.73111	208.942	-36.4767	97.4146	156.886	52.9364	63.8886	1.14087
336	34	6	936	M	8036	83.8305	ST	49	2010-06-29	Weekday	13:52:00	13	2010	Summer	SI			N	0.0159722	23	1.49518	34.389	77.4752	174.89	52.0663	116.825	-32.9945	-1.43455
337	34	7	936	M	8036	83.8305	ST	49	2010-06-29	Weekday	14:15:00	14	2010	Summer	SI			N	0.0326389	47	0	0		0	67.9047	83.8305	0	0
338	34	8	936	M	8036	83.8305	ST	49	2010-06-29	Weekday	15:02:00	15	2010	Summer	SI			N	0.0631944	91	0	0		0	67.9047	83.8305	0	0
339	34	9	936	M	8036	83.8305	ST	49	2010-06-29	Weekday	16:33:00	16	2010	Summer	SI			N	0.01875	27	0	0		0	67.9047	83.8305	0	0
340	34	10	936	M	8036	83.8305	ST	49	2010-06-29	Weekday	17:00:00	17	2010	Summer	SI			N							67.9047	83.8305
341	35	0	942	F	1113	108.856	SW	81	2010-07-24	Weekend	09:10:00	9	2010	Summer	SI	19		N	0.00833333	12	3.33661	40.0393		202.889	0	93.645	-29.5271	-2.46059
342	35	1	942	F	1113	108.856	SW	81	2010-07-24	Weekend	09:22:00	9	2010	Summer	SI	19		N	0.0180556	26	3.91471	101.782	-168.81	34.0789	40.0393	64.1179	74.8861	2.88023
343	35	2	942	F	1113	108.856	SW	81	2010-07-24	Weekend	09:48:00	9	2010	Summer	SI	19		N	0.0166667	24	0.691777	16.6026	177.394	211.473	62.9854	139.004	-14.6284	-0.609515
344	35	3	942	F	1113	108.856	SW	81	2010-07-24	Weekend	10:12:00	10	2010	Summer	SI	17		N	0.0152778	22	0	0		0	46.7035	124.376	0	0
345	35	4	942	F	1113	108.856	SW	81	2010-07-24	Weekend	10:34:00	10	2010	Summer	SI	17		N	0.0125	18	0.0555556	1		51.9998	46.7035	124.376	0.638296	0.0354609
346	35	5	942	F	1113	108.856	SW	81	2010-07-24	Weekend	10:52:00	10	2010	Summer	SI	17		N	0.0243056	35	1.53069	53.5743	-142.02	269.98	47.6954	125.014	-1.25242	-0.0357833
347	35	6	942	F	1113	108.856	SW	80	2010-07-24	Weekend	11:27:00	11	2010	Summer	SI	29		N	0.189583	273	0.226562	61.8513	-161.873	108.107	39.3172	123.762	-17.6511	-0.064656
348	35	7	942	F	1113	108.856	SW	81	2010-07-24	Weekend	16:00:00	16	2010	Summer	SI			N	0.0277778	40	3.16622	126.649	163.383	271.489	41.4604	106.11	-50.9119	-1.2728
349	35	8	942	F	1113	108.856	SW	80	2010-07-24	Weekend	16:40:00	16	2010	Summer	SI			N	0.0243056	35	1.55857	54.5498	-146.998	124.492	89.6232	55.1985	32.8503	0.938581
350	35	9	942	F	1113	108.856	SW	80	2010-07-24	Weekend	17:15:00	17	2010	Summer	SI			N	0.025	36	1.95669	70.4409	-130.269	354.223	44.7717	88.0488	7.37003	0.204723
351	35	10	942	F	1113	108.856	SW	80	2010-07-24	Weekend	17:51:00	17	2010	Summer	SI			N	0.0180556	26	3.0298	78.7749	144.051	138.274	75.8711	95.4188	-3.85142	-0.148132
352	35	11	942	F	1113	108.856	SW	81	2010-07-24	Weekend	18:17:00	18	2010	Summer	SI			N							3	91.5674
353	36	0	942	F	5155	90.4413	SW	80	2011-05-18	Weekday	08:59:00	8	2011	Spring	SI	2	103	N	0.0333333	48	1.03336	49.6013		156.187	0	110.623	-36.1368	-0.75285
354	36	1	942	F	5155	90.4413	SW	81	2011-05-18	Weekday	09:47:00	9	2011	Spring	BI	3	103	N	0.0180556	26	1.90774	49.6013	180	336.187	49.6013	74.4862	36.1368	1.38988
355	36	2	942	F	5155	90.4413	SW	80	2011-05-18	Weekday	10:13:00	10	2011	Spring	SI	2	103	N	0.0236111	34	1.12798	38.3515	-168.327	167.86	0	110.623	-24.0531	-0.707445
356	36	3	942	F	5155	90.4413	SW	81	2011-05-18	Weekday	10:47:00	10	2011	Spring	SI	2	103	N	0.025	36	0.21003	7.56109	-113.055	54.8052	38.3515	86.5699	1.42785	0.0396625
357	36	4	942	F	5155	90.4413	SW	81	2011-05-18	Weekday	11:23:00	11	2011	Spring	BI	2	103	N	0.04375	63	0.257808	16.2419	-55.8053	359	36.0678	87.9977	15.3374	0.243451
358	36	5	942	F	5155	90.4413	SW	81	2011-05-18	Weekday	12:26:00	12	2011	Spring	BI	2	103	N	0.0388889	56	0.256415	14.3592	143.943	142.942	21.9178	103.335	-13.5118	-0.241283
359	36	6	942	F	5155	90.4413	SW	81	2011-05-18	Weekday	13:22:00	13	2011	Spring	BI	6	103	N							36.2687	89.8233
360	37	0	942	F	5155	90.4413	SW	81	2011-05-24	Weekday	08:59:00	8	2011	Spring	SI	1	47	N	0.0243056	35	0.220463	7.71622		273.715	0	82.9239	3.64601	0.104172
361	37	1	942	F	5155	90.4413	SW	81	2011-05-24	Weekday	09:34:00	9	2011	Spring	SI	4	47	N	0.0166667	24	0.44624	10.7098	77.7351	351.45	7.71622	86.5699	10.2314	0.426307
362	37	2	942	F	5155	90.4413	SW	81	2011-05-24	Weekday	09:58:00	9	2011	Spring	SI	4	47	N	0.0173611	25	0	0		0	14.4689	96.8012	0	0
363	37	3	942	F	5155	90.4413	SW	81	2011-05-24	Weekday	10:23:00	10	2011	Spring	SI	9	47	N	0.0208333	30	0	0		0	14.4689	96.8012	0	0
364	37	4	942	F	5155	90.4413	SW	81	2011-05-24	Weekday	10:53:00	10	2011	Spring	SI	9	47	N	0.00486111	7	0.987271	6.9109		7.59573	14.4689	96.8012	5.90355	0.843364
365	37	5	942	F	5155	90.4413	SW	81	2011-05-24	Weekday	11:00:00	11	2011	Spring	SI	6	47	N	0.025	36	0.484839	17.4542	170.176	177.772	19.8011	102.705	-16.1349	-0.448192
366	37	6	942	F	5155	90.4413	SW	81	2011-05-24	Weekday	11:36:00	11	2011	Spring	SI	6	47	N	0.0180556	26	0.411914	10.7098	173.679	351.45	7.71622	86.5699	10.2314	0.393514
367	37	7	942	F	5155	90.4413	SW	81	2011-05-24	Weekday	12:02:00	12	2011	Spring	SI	3	47	N	0.0166667	24	0.44624	10.7098	-180	171.45	14.4689	96.8012	-10.2314	-0.426307
368	37	8	942	F	5155	90.4413	SW	81	2011-05-24	Weekday	12:26:00	12	2011	Spring	SI	3	47	N	0.0229167	33	0.0606061	2	34.5494	206	7.71622	86.5699	-1.19554	-0.0362284
369	37	9	942	F	5155	90.4413	SW	81	2011-05-24	Weekday	12:59:00	12	2011	Spring	SI	3	47	N	0.0541667	78	0.803766	62.6938	-51.4549	154.545	8.67434	85.3743	-62.4927	-0.801188
370	37	10	942	F	5155	90.4413	SW	81	2011-05-24	Weekday	14:17:00	14	2011	Spring	BI	6	47	N	0.0708333	102	0.253473	25.8542	63.8529	218.398	60.749	22.8817	-10.541	-0.103343
371	37	11	942	F	5155	90.4413	SW	81	2011-05-24	Weekday	15:59:00	15	2011	Spring	BI	4	47	N							78.2017	12.3407
372	38	0	942	F	5155	90.4413	SW	81	2011-05-26	Weekday	08:23:00	8	2011	Spring	SI	8	55	N	0.0236111	34	0.269258	9.15478		229.874	0	86.1891	-3.26527	-0.0960374
373	38	1	942	F	5155	90.4413	SW	81	2011-05-26	Weekday	08:57:00	8	2011	Spring	SI	8	55	N	0.0236111	34	0.824162	28.0215	48.7501	278.624	9.15478	82.9239	6.56118	0.192976
374	38	2	942	F	5155	90.4413	SW	80	2011-05-26	Weekday	09:31:00	9	2011	Spring	SI	7	55	N	0.0361111	52	0.587855	30.5685	-158.932	119.692	34.7462	89.485	-16.0756	-0.309147
375	38	3	942	F	5155	90.4413	SW	81	2011-05-26	Weekday	10:23:00	10	2011	Spring	SI	4	55	N	0.00486111	7	3.16742	22.1719	-151.551	328.141	18.7082	73.4094	22.0892	3.15561
376	38	4	942	F	5155	90.4413	SW	81	2011-05-26	Weekday	10:30:00	10	2011	Spring	SI	4	55	N	0.0326389	47	0.191717	9.01068	176.98	145.121	19.9524	95.4986	-8.92879	-0.189974
377	38	5	942	F	5155	90.4413	SW	81	2011-05-26	Weekday	11:17:00	11	2011	Spring	SI	4	55	N	0.0354167	51	1.5274	77.8973	-70.4191	74.7016	15.6605	86.5699	13.0455	0.255795
378	38	6	942	F	5155	90.4413	SW	81	2011-05-26	Weekday	12:08:00	12	2011	Spring	SI	10	55	N	0.0180556	26	2.73171	71.0245	-171.107	263.594	62.3076	99.6154	-3.32503	-0.127886
379	38	7	942	F	5155	90.4413	SW	81	2011-05-26	Weekday	12:34:00	12	2011	Spring	SI	10	55	N	0.0104167	15	0	0		0	12.4562	96.2904	0	0
380	38	8	942	F	5155	90.4413	SW	81	2011-05-26	Weekday	12:49:00	12	2011	Spring	SI	10	55	N	0.00625	9	2.77432	24.9689		177.566	12.4562	96.2904	-23.2458	-2.58287
381	38	9	942	F	5155	90.4413	SW	81	2011-05-26	Weekday	12:58:00	12	2011	Spring	SI	10	55	N	0.00763889	11	0	0		0	19.9106	73.0445	0	0
382	38	10	942	F	5155	90.4413	SW	81	2011-05-26	Weekday	13:09:00	13	2011	Spring	SI	3	55	N	0.0208333	30	0.769878	23.0963		353.905	19.9106	73.0445	21.9148	0.730495
383	38	11	942	F	5155	90.4413	SW	81	2011-05-26	Weekday	13:39:00	13	2011	Spring	SI	3	55	N	0.0111111	16	1.44352	23.0963	-180	173.905	12.6735	94.9594	-21.9148	-1.36968
384	38	12	942	F	5155	90.4413	SW	81	2011-05-26	Weekday	13:55:00	13	2011	Spring	SI	3	55	N	0.00902778	13	0	0		0	19.9106	73.0445	0	0
385	38	13	942	F	5155	90.4413	SW	81	2011-05-26	Weekday	14:08:00	14	2011	Spring	SI	2	55	N	0.0125	18	1.14332	20.5797		21.8072	19.9106	73.0445	14.8884	0.827134
386	38	14	942	F	5155	90.4413	SW	81	2011-05-26	Weekday	14:26:00	14	2011	Spring	SI	2	55	N	0.0125	18	0	0		0	2	87.933	0	0
387	38	15	942	F	5155	90.4413	SW	81	2011-05-26	Weekday	14:44:00	14	2011	Spring	SI	2	55	N	0.00833333	12	1.24152	14.8982		242.889	2	87.933	-1.3631	-0.113592
388	38	16	942	F	5155	90.4413	SW	81	2011-05-26	Weekday	14:56:00	14	2011	Spring	SI	2	55	N	0.00347222	5	0	0		0	15.6605	86.5699	0	0
389	38	17	942	F	5155	90.4413	SW	81	2011-05-26	Weekday	15:01:00	15	2011	Spring	SI	4	55	N	0.00763889	11	0	0		0	15.6605	86.5699	0	0
390	38	18	942	F	5155	90.4413	SW	81	2011-05-26	Weekday	15:12:00	15	2011	Spring	SI	4	55	N	0.0104167	15	0	0		0	15.6605	86.5699	0	0
391	38	19	942	F	5155	90.4413	SW	81	2011-05-26	Weekday	15:27:00	15	2011	Spring	SI	4	55	N	0.0138889	20	0	0		0	15.6605	86.5699	0	0
392	38	20	942	F	5155	90.4413	SW	81	2011-05-26	Weekday	15:47:00	15	2011	Spring	SI	4	55	N	0.00763889	11	0.973615	10.7098		351.45	15.6605	86.5699	10.2314	0.930125
393	38	21	942	F	5155	90.4413	SW	81	2011-05-26	Weekday	15:58:00	15	2011	Spring	SI	4	55	N	0.00694444	10	0	0		0	17.0991	96.8012	0	0
394	38	22	942	F	5155	90.4413	SW	81	2011-05-26	Weekday	16:08:00	16	2011	Spring	SI	3	55	N	0.00694444	10	1.07098	10.7098		171.45	17.0991	96.8012	-10.2314	-1.02314
395	38	23	942	F	5155	90.4413	SW	81	2011-05-26	Weekday	16:18:00	16	2011	Spring	SI	3	55	N	0.00555556	8	0	0		0	15.6605	86.5699	0	0
396	38	24	942	F	5155	90.4413	SW	81	2011-05-26	Weekday	16:26:00	16	2011	Spring	SI	3	55	N	0.00763889	11	1.55887	17.1476		341.186	15.6605	86.5699	17.0102	1.54638
397	38	25	942	F	5155	90.4413	SW	81	2011-05-26	Weekday	16:37:00	16	2011	Spring	SI	3	55	N	0.0111111	16	2.6047	41.6752	-160.145	181.04	22.9473	103.58	-36.5913	-2.28696
398	38	26	942	F	5155	90.4413	SW	81	2011-05-26	Weekday	16:53:00	16	2011	Spring	SI	3	55	N	0.00763889	11	2.38203	26.2023	-167.158	13.8826	37.301	66.9887	19.5811	1.7801
399	38	27	942	F	5155	90.4413	SW	81	2011-05-26	Weekday	17:04:00	17	2011	Spring	SI	2	55	N	0.0215278	31	1.70166	52.7515	-48.5797	325.303	15.6605	86.5699	5.75904	0.185776
400	38	28	942	F	5155	90.4413	SW	80	2011-05-26	Weekday	17:35:00	17	2011	Spring	SI	2	55	N	0.00763889	11	0	0		0	58.6719	92.3289	0	0
401	38	29	942	F	5155	90.4413	SW	80	2011-05-26	Weekday	17:46:00	17	2011	Spring	SI	2	55	N	0.00763889	11	1.81818	20		152	58.6719	92.3289	2.83596	0.257814
402	38	30	942	F	5155	90.4413	SW	80	2011-05-26	Weekday	17:57:00	17	2011	Spring	SI	2	55	N							40.7602	95.1649
403	39	0	942	F	5155	90.4413	SW	81	2011-05-31	Weekday	13:54:00	13	2011	Spring	SI	1		N	0.0201389	29	0.540016	15.6605		249.829	0	86.1891	0.380733	0.0131287
404	39	1	942	F	5155	90.4413	SW	81	2011-05-31	Weekday	14:23:00	14	2011	Spring	SI	1		N	0.0159722	23	0.46986	10.8068	98.7815	348.611	15.6605	86.5699	10.4626	0.454897
405	39	2	942	F	5155	90.4413	SW	81	2011-05-31	Weekday	14:46:00	14	2011	Spring	SI	1		N	0.01875	27	0.262045	7.0752	-18.2224	330.388	17.6171	97.0325	7.05446	0.261276
406	39	3	942	F	5155	90.4413	SW	81	2011-05-31	Weekday	15:13:00	15	2011	Spring	SI	6		N	0.0444444	64	0.473618	30.3115	-172.521	157.867	23.2813	104.087	-30.2431	-0.472549
407	39	4	942	F	5155	90.4413	SW	81	2011-05-31	Weekday	16:17:00	16	2011	Spring	SI	1		N	0.0201389	29	0	0		0	18.9573	73.8438	0	0
408	39	5	942	F	5155	90.4413	SW	81	2011-05-31	Weekday	16:46:00	16	2011	Spring	SI	1		N	0.00833333	12	0	0		0	18.9573	73.8438	0	0
409	39	6	942	F	5155	90.4413	SW	81	2011-05-31	Weekday	16:58:00	16	2011	Spring	SI	1		N	0.0270833	39	0.326314	12.7262		332.938	18.9573	73.8438	12.726	0.326309
410	39	7	942	F	5155	90.4413	SW	81	2011-05-31	Weekday	17:37:00	17	2011	Spring	SI	4		N							15.6605	86.5699
411	40	0	942	F	5155	90.4413	SW	80	2011-06-22	Weekday	08:25:00	8	2011	Summer	BI	1	29	N	0.0159722	23	0	0		0	0	110.077	2.38006	0.103481
412	40	1	942	F	5155	90.4413	SW	80	2011-06-22	Weekday	08:48:00	8	2011	Summer	BI	1	29	N	0.0131944	19	1.0671	20.275		174.228	0	112.457	11.8301	0.622637
413	40	2	942	F	5155	90.4413	SW	81	2011-06-22	Weekday	09:07:00	9	2011	Summer	BI	1	29	N	0.00902778	13	3.43192	44.615	-136.183	38.0454	20.275	124.287	0	0
414	40	3	942	F	5155	90.4413	SW	81	2011-06-22	Weekday	09:20:00	9	2011	Summer	BI	1	29	N	0.0138889	20	2.69294	53.8587	175.21	213.255	33.1086	124.287	-11.7086	-0.58543
415	40	4	942	F	5155	90.4413	SW	81	2011-06-22	Weekday	09:40:00	9	2011	Summer	BI	1	29	N							30.0755	112.579
416	41	0	942	F	5155	90.4413	SW	81	2011-06-24	Weekday	08:20:00	8	2011	Summer	SI	3	31	N	0.0430556	62	1.25454	77.7818		293.817	0	47.4643	-6.88911	-0.111115
417	41	1	942	F	5155	90.4413	SW	80	2011-06-24	Weekday	09:22:00	9	2011	Summer	SI	0	31	N	0.152778	220	0.756347	166.396	-141.641	152.176	77.7818	40.5752	125.548	0.570672
418	41	2	942	F	5155	90.4413	SW	81	2011-06-24	Weekday	13:02:00	13	2011	Summer	BI	0	31	N	0.0104167	15	1.33303	19.9954	55.9186	208.095	115.932	166.123	-48.3215	-3.22143
419	41	3	942	F	5155	90.4413	SW	81	2011-06-24	Weekday	13:17:00	13	2011	Summer	BI	0	31	N	0.00833333	12	2.38769	28.6523	-177.011	31.0838	133.42	117.801	-43.8119	-3.65099
420	41	4	942	F	5155	90.4413	SW	81	2011-06-24	Weekday	13:29:00	13	2011	Summer	BI	0	31	N	0.00833333	12	1.83782	22.0538	11.4562	42.54	109.497	73.9896	82.0076	6.83397
421	41	5	942	F	5155	90.4413	SW	81	2011-06-24	Weekday	13:41:00	13	2011	Summer	BI	0	31	N	0.00833333	12	1.33532	16.0238	-136.076	266.464	96.4	155.997	12.7769	1.06475
422	41	6	942	F	5155	90.4413	SW	81	2011-06-24	Weekday	13:53:00	13	2011	Summer	BI	0	31	N	0.00902778	13	2.09047	27.1761	97.1799	3.64351	94.2107	168.774	-106.856	-8.21969
423	41	7	942	F	5155	90.4413	SW	81	2011-06-24	Weekday	14:06:00	14	2011	Summer	BI	5	31	N	0.00833333	12	2.59933	31.1919	-40.4841	323.159	67.6387	61.9181	-8.25136	-0.687614
424	41	8	942	F	5155	90.4413	SW	81	2011-06-24	Weekday	14:18:00	14	2011	Summer	BI	5	31	N	0.00833333	12	3.56394	42.7672	131.592	94.751	41.9614	53.6668	59.5175	4.95979
425	41	9	942	F	5155	90.4413	SW	81	2011-06-24	Weekday	14:30:00	14	2011	Summer	BI	5	31	N	0.00763889	11	6.82287	75.0515	110.415	205.166	57.9456	113.184	-69.7876	-6.34432
426	41	10	942	F	5155	90.4413	SW	81	2011-06-24	Weekday	14:41:00	14	2011	Summer	BI	5	31	N	0.0215278	31	4.21833	130.768	165.498	10.6644	113.065	43.3967	40.1	1.29355
427	41	11	942	F	5155	90.4413	SW	81	2011-06-24	Weekday	15:12:00	15	2011	Summer	BI	1	31	N	0.01875	27	1.33267	35.982	86.679	97.3434	32.6628	83.4967	6.81668	0.25247
428	41	12	942	F	5155	90.4413	SW	81	2011-06-24	Weekday	15:39:00	15	2011	Summer	BI	1	31	N	0.0118056	17	6.15629	104.657	106.609	203.952	65.3404	90.3134	88.5793	5.21055
429	41	13	942	F	5155	90.4413	SW	81	2011-06-24	Weekday	15:56:00	15	2011	Summer	BI	1	31	N	0.00763889	11	2.62183	28.8401	168.511	12.4637	87.5009	178.893	0	0
430	41	14	942	F	5155	90.4413	SW	81	2011-06-24	Weekday	16:07:00	16	2011	Summer	BI	2	31	N	0.00902778	13	4.46566	58.0536	-173.948	198.515	63.169	178.893	-86.3893	-6.64533
431	41	15	942	F	5155	90.4413	SW	81	2011-06-24	Weekday	16:20:00	16	2011	Summer	BI	2	31	N	0.0111111	16	2.82128	45.1405	166.578	5.09359	112.019	92.5034	-0.864334	-0.0540208
432	41	16	942	F	5155	90.4413	SW	81	2011-06-24	Weekday	16:36:00	16	2011	Summer	BI	2	31	N	0.0118056	17	1.28856	21.9056	72.5187	77.6123	68.0335	91.639	-1.12205	-0.0660031
433	41	17	942	F	5155	90.4413	SW	81	2011-06-24	Weekday	16:53:00	16	2011	Summer	BI	2	31	N	0.0104167	15	7.30087	109.513	-73.9347	3.67765	71.2006	90.517	2.02902	0.135268
434	41	18	942	F	5155	90.4413	SW	81	2011-06-24	Weekday	17:08:00	17	2011	Summer	BI	5	31	N	0.0118056	17	7.71998	131.24	-176.251	187.427	63.3928	92.546	0	0
435	41	19	942	F	5155	90.4413	SW	81	2011-06-24	Weekday	17:25:00	17	2011	Summer	BI	5	31	N	0.0111111	16	6.93879	111.021	159.364	346.791	86.5317	92.546	-6.28323	-0.392702
436	41	20	942	F	5155	90.4413	SW	80	2011-06-24	Weekday	17:41:00	17	2011	Summer	BI	5	31	N	0.0125	18	1.69668	30.5402	108.244	95.0353	25.2979	86.2628	0	0
437	41	21	942	F	5155	90.4413	SW	81	2011-06-24	Weekday	17:59:00	17	2011	Summer	BI	5	31	N							37.7598	86.2628
438	42	0	942	F	5155	90.4413	SW	81	2011-06-25	Weekend	14:19:00	14	2011	Summer	BI	0	26	N	0.0152778	22	6.77743	149.103		333.228	0	126.115	0.332474	0.0151124
439	42	1	942	F	5155	90.4413	SW	80	2011-06-25	Weekend	14:41:00	14	2011	Summer	BI	0	26	N	0.00902778	13	11.9574	155.446	172.674	145.902	149.103	126.447	-63.7816	-4.90628
440	42	2	942	F	5155	90.4413	SW	81	2011-06-25	Weekend	14:54:00	14	2011	Summer	BI	0	26	N	0.0125	18	1.44919	26.0853	-133.601	12.3007	20.4613	62.6657	-28.2349	-1.56861
441	42	3	942	F	5155	90.4413	SW	81	2011-06-25	Weekend	15:12:00	15	2011	Summer	BI	2	26	N	0.00694444	10	2.80069	28.0069	163.18	175.48	39.3121	34.4308	0	0
442	42	4	942	F	5155	90.4413	SW	81	2011-06-25	Weekend	15:22:00	15	2011	Summer	BI	2	26	N	0.025	36	0.187822	6.76161	6.17041	181.651	27.8165	34.4308	1.91677	0.0532437
443	42	5	942	F	5155	90.4413	SW	81	2011-06-25	Weekend	15:58:00	15	2011	Summer	BI	2	26	N	0.0104167	15	11.5048	172.572	111.501	293.152	27.966	36.3475	-3.75837	-0.250558
444	42	6	942	F	5155	90.4413	SW	80	2011-06-25	Weekend	16:13:00	16	2011	Summer	BI	1	26	N	0.00763889	11	8.23286	90.5615	155.112	88.264	145.496	32.5892	25.3396	2.3036
445	42	7	942	F	5155	90.4413	SW	80	2011-06-25	Weekend	16:24:00	16	2011	Summer	BI	1	26	N	0.0305556	44	0.677157	29.7949	-3.17056	85.0934	77.319	57.9288	60.1031	1.36598
446	42	8	942	F	5155	90.4413	SW	81	2011-06-25	Weekend	17:08:00	17	2011	Summer	SI	7	26	N	0.00833333	12	0.088065	1.05678	-71.8222	13.2712	69.2149	118.032	-10.3154	-0.859613
447	42	9	942	F	5155	90.4413	SW	81	2011-06-25	Weekend	17:20:00	17	2011	Summer	SI	7	26	N	0.0104167	15	0	0		0	70.1935	107.717	36.1005	2.4067
448	42	10	942	F	5155	90.4413	SW	81	2011-06-25	Weekend	17:35:00	17	2011	Summer	SI	7	26	N	0.0104167	15	0	0		0	70.1935	143.817	-29.5835	-1.97224
449	42	11	942	F	5155	90.4413	SW	81	2011-06-25	Weekend	17:50:00	17	2011	Summer	SI	7	26	N							70.1935	114.233
450	43	0	942	F	5155	90.4413	SW	81	2011-06-26	Weekend	09:15:00	9	2011	Summer	SI	2	16	N	0.0104167	15	1.49567	22.4351		346.323	0	62.3084	16.8893	1.12596
451	43	1	942	F	5155	90.4413	SW	81	2011-06-26	Weekend	09:30:00	9	2011	Summer	SI	2	16	N	0.01875	27	1.73627	46.8792	-6.17964	340.143	22.4351	79.1978	16.4266	0.608393
452	43	2	942	F	5155	90.4413	SW	80	2011-06-26	Weekend	09:57:00	9	2011	Summer	SI	2	16	N	0.00208333	3	12.9099	38.7296	-95.7424	244.401	69.2261	95.6244	-21.3673	-7.12244
453	43	3	942	F	5155	90.4413	SW	80	2011-06-26	Weekend	10:00:00	10	2011	Summer	SI	2	16	N							74.6318	74.2571
454	44	0	942	F	5155	90.4413	SW	81	2011-07-10	Weekend	15:30:00	15	2011	Summer	SI	7	18	N	0.0111111	16	3.30896	52.9434		200.511	0	100.74	-42.8635	-2.67897
455	44	1	942	F	5155	90.4413	SW	81	2011-07-10	Weekend	15:46:00	15	2011	Summer	SI	7	18	N							52.9434	57.8767
456	45	0	942	F	5155	90.4413	SW	80	2011-07-11	Weekday	08:13:00	8	2011	Summer	SI	1	12	N	0.0111111	16	1.68761	27.0018		78.3134	0	124.155	8.60886	0.538054
457	45	1	942	F	5155	90.4413	SW	81	2011-07-11	Weekday	08:29:00	8	2011	Summer	SI	1	12	N	0.0145833	21	5.4793	115.065	-17.6795	60.6339	27.0018	132.764	-5.24065	-0.249555
458	45	2	942	F	5155	90.4413	SW	81	2011-07-11	Weekday	08:50:00	8	2011	Summer	SI	1	12	N	0.00486111	7	1	7	76.366	137	141.03	127.523	37.4108	5.3444
459	45	3	942	F	5155	90.4413	SW	81	2011-07-11	Weekday	08:57:00	8	2011	Summer	SI	1	12	N	0.025	36	0.194444	7	180	317	143.23	164.934	-73.1692	-2.03248
460	45	4	942	F	5155	90.4413	SW	81	2011-07-11	Weekday	09:33:00	9	2011	Summer	SI	1	12	N	0.00625	9	0.00869055	0.078215	-137.645	179.355	141.03	91.7649	31.303	3.47811
461	45	5	942	F	5155	90.4413	SW	81	2011-07-11	Weekday	09:42:00	9	2011	Summer	SI	1	12	N	0.0263889	38	2.55343	97.0302	8.80907	188.164	140.997	123.068	-105.208	-2.76862
462	45	6	942	F	5155	90.4413	SW	81	2011-07-11	Weekday	10:20:00	10	2011	Summer	BI	1	12	N	0.0159722	23	1.97196	45.3552	102.794	290.959	118.016	17.8602	87.441	3.80178
463	45	7	942	F	5155	90.4413	SW	81	2011-07-11	Weekday	10:43:00	10	2011	Summer	BI	1	12	N	0.0111111	16	4.60641	73.7025	-170.439	120.52	72.849	105.301	-12.2102	-0.763136
464	45	8	942	F	5155	90.4413	SW	81	2011-07-11	Weekday	10:59:00	10	2011	Summer	BI	1	12	N	0.00763889	11	4.49361	49.4297	-153.545	326.975	145.088	93.091	-32.5543	-2.95948
465	45	9	942	F	5155	90.4413	SW	81	2011-07-11	Weekday	11:10:00	11	2011	Summer	BI	2	12	N	0.0104167	15	1.27573	19.1359	-145.258	181.717	108.05	60.5367	-40.3824	-2.69216
466	45	10	942	F	5155	90.4413	SW	81	2011-07-11	Weekday	11:25:00	11	2011	Summer	BI	2	12	N	0.00972222	14	2.60893	36.525	-40.1772	141.54	111.595	20.1543	40.3568	2.88263
467	45	11	942	F	5155	90.4413	SW	81	2011-07-11	Weekday	11:39:00	11	2011	Summer	BI	2	12	N	0.00833333	12	1.35726	16.2871	13.0001	154.54	143.261	60.5111	13.0859	1.09049
468	45	12	942	F	5155	90.4413	SW	81	2011-07-11	Weekday	11:51:00	11	2011	Summer	BI	2	12	N	0.0215278	31	3.87279	120.056	154.437	308.977	156.252	73.597	5.37199	0.17329
469	45	13	942	F	5155	90.4413	SW	81	2011-07-11	Weekday	12:22:00	12	2011	Summer	BI	0	12	N	0.0277778	40	1.66314	66.5257	-107.261	201.716	42.9635	78.969	1.3124	0.03281
470	45	14	942	F	5155	90.4413	SW	81	2011-07-11	Weekday	13:02:00	13	2011	Summer	BI	2	12	N	0.0145833	21	0.850396	17.8583	65.6898	267.405	65.3395	80.2814	3.44346	0.163974
471	45	15	942	F	5155	90.4413	SW	81	2011-07-11	Weekday	13:23:00	13	2011	Summer	BI	2	12	N	0.0166667	24	3.90325	93.6779	147.156	54.5612	63.5234	83.7248	40.3048	1.67937
472	45	16	942	F	5155	90.4413	SW	81	2011-07-11	Weekday	13:47:00	13	2011	Summer	SI	2	12	N	0.00902778	13	4.84165	62.9415	-158.452	256.109	77.3713	124.03	0	0
473	45	17	942	F	5155	90.4413	SW	81	2011-07-11	Weekday	14:00:00	14	2011	Summer	SI	0	12	N	0.00902778	13	0	0		0	28.9539	124.03	0	0
474	45	18	942	F	5155	90.4413	SW	81	2011-07-11	Weekday	14:13:00	14	2011	Summer	SI	0	12	N	0.0270833	39	0.448355	17.4858		167.781	28.9539	124.03	-89.5989	-2.29741
475	45	19	942	F	5155	90.4413	SW	81	2011-07-11	Weekday	14:52:00	14	2011	Summer	SI	0	12	N							45.7328	34.4308
476	46	0	942	F	5155	90.4413	SW	81	2011-07-14	Weekday	08:18:00	8	2011	Summer	SI	2	45	N	0.00833333	12	0.166667	2		17.9998	0	76.0712	0	0
477	46	1	942	F	5155	90.4413	SW	81	2011-07-14	Weekday	08:30:00	8	2011	Summer	SI	2	45	N	0.00902778	13	1.31307	17.0699	-172.118	205.882	2	76.0712	0	0
478	46	2	942	F	5155	90.4413	SW	81	2011-07-14	Weekday	08:43:00	8	2011	Summer	SI	2	45	N	0.00486111	7	2.1559	15.0913	-178.959	26.9235	15.0913	76.0712	0	0
479	46	3	942	F	5155	90.4413	SW	81	2011-07-14	Weekday	08:50:00	8	2011	Summer	SI	2	45	N	0.0555556	80	1.69713	135.771	-170.307	216.616	0	76.0712	-27.2355	-0.340443
480	46	4	942	F	5155	90.4413	SW	81	2011-07-14	Weekday	10:10:00	10	2011	Summer	BI	6	45	N	0.00694444	10	2.30902	23.0902	-52.9345	163.682	135.771	48.8357	-1.99706	-0.199706
481	46	5	942	F	5155	90.4413	SW	81	2011-07-14	Weekday	10:20:00	10	2011	Summer	BI	6	45	N	0.0152778	22	2.1027	46.2594	119.101	282.782	150.817	46.8387	24.8252	1.12842
482	46	6	942	F	5155	90.4413	SW	81	2011-07-14	Weekday	10:42:00	10	2011	Summer	BI	6	45	N	0.00416667	6	2.57793	15.4676	125.218	48.0002	170.067	71.6639	3.47279	0.578798
483	46	7	942	F	5155	90.4413	SW	81	2011-07-14	Weekday	10:48:00	10	2011	Summer	BI	6	45	N	0.00694444	10	0.742253	7.42253	140.701	188.701	154.627	75.1367	-5.98895	-0.598895
484	46	8	942	F	5155	90.4413	SW	81	2011-07-14	Weekday	10:58:00	10	2011	Summer	BI	6	45	N	0.00902778	13	0.279798	3.63738	-179.968	8.73359	160.716	69.1478	2.90031	0.223101
485	46	9	942	F	5155	90.4413	SW	81	2011-07-14	Weekday	11:11:00	11	2011	Summer	BI	4	45	N	0.00486111	7	1.0921	7.64472	-122.444	246.289	157.717	72.0481	0.905823	0.129403
486	46	10	942	F	5155	90.4413	SW	81	2011-07-14	Weekday	11:18:00	11	2011	Summer	BI	4	45	N	0.00625	9	2.19983	19.7984	39.9317	286.221	164.794	72.9539	12.0598	1.33997
487	46	11	942	F	5155	90.4413	SW	80	2011-07-14	Weekday	11:27:00	11	2011	Summer	BI	4	45	N	0.00763889	11	3.972	43.692	144.436	70.6564	175.069	85.0137	-2.18826	-0.198933
488	46	12	942	F	5155	90.4413	SW	81	2011-07-14	Weekday	11:38:00	11	2011	Summer	BI	4	45	N	0.0194444	28	1.04332	29.213	95.2576	165.914	134.966	82.8254	-29.1977	-1.04277
489	46	13	942	F	5155	90.4413	SW	81	2011-07-14	Weekday	12:06:00	12	2011	Summer	BI	3	45	N	0.00972222	14	1.36748	19.1447	173.946	339.86	152.505	53.6277	18.9947	1.35676
490	46	14	942	F	5155	90.4413	SW	81	2011-07-14	Weekday	12:20:00	12	2011	Summer	BI	3	45	N	0.00972222	14	2.0432	28.6048	150.093	129.953	142.281	72.6224	-21.0346	-1.50247
491	46	15	942	F	5155	90.4413	SW	81	2011-07-14	Weekday	12:34:00	12	2011	Summer	BI	3	45	N	0.0104167	15	1.09977	16.4965	164.717	294.669	144.719	51.5878	8.34655	0.556437
492	46	16	942	F	5155	90.4413	SW	81	2011-07-14	Weekday	12:49:00	12	2011	Summer	BI	3	45	N	0.0125	18	1.56276	28.1298	-171.677	122.993	146.999	59.9344	-17.2601	-0.958897
493	46	17	942	F	5155	90.4413	SW	81	2011-07-14	Weekday	13:07:00	13	2011	Summer	BI	5	45	N	0.00694444	10	7.03053	70.3053	-167.226	315.767	148.301	42.6742	58.0455	5.80455
494	46	18	942	F	5155	90.4413	SW	81	2011-07-14	Weekday	13:17:00	13	2011	Summer	BI	5	45	N							139.66	100.72
495	47	0	942	F	5155	90.4413	SW	81	2011-07-28	Weekday	11:09:00	11	2011	Summer	BI	6	86	N	0.00486111	7	15.4326	108.028		163.146	0	188.642	-95.0526	-13.5789
496	47	1	942	F	5155	90.4413	SW	81	2011-07-28	Weekday	11:16:00	11	2011	Summer	BI	6	86	N	0.00694444	10	3.45045	34.5045	-162.872	0.27349	108.028	93.589	33.7122	3.37122
497	47	2	942	F	5155	90.4413	SW	81	2011-07-28	Weekday	11:26:00	11	2011	Summer	BI	6	86	N	0.00555556	8	7.31889	58.5511	-173.003	187.271	75.7387	127.301	-58.3449	-7.29311
498	47	3	942	F	5155	90.4413	SW	81	2011-07-28	Weekday	11:34:00	11	2011	Summer	BI	6	86	N	0.0236111	34	3.08442	104.87	-168.604	18.6663	129.227	68.9563	103.026	3.03019
499	47	4	942	F	5155	90.4413	AC	75	2011-07-28	Weekday	12:08:00	12	2011	Summer	BI			N	0.00972222	14	7.18138	100.539	-176.919	201.748	63.9121	171.983	-97.9562	-6.99687
500	47	5	942	F	5155	90.4413	SW	81	2011-07-28	Weekday	12:22:00	12	2011	Summer	BI	6	86	N	0.00625	9	12.1271	109.144	85.3112	287.059	122.699	74.0266	18.441	2.049
501	47	6	942	F	5155	90.4413	SW	81	2011-07-28	Weekday	12:31:00	12	2011	Summer	BI	6	86	N	0.0104167	15	1.60105	24.0158	-101.799	185.26	122.331	92.4676	-23.4088	-1.56059
502	47	7	942	F	5155	90.4413	SW	81	2011-07-28	Weekday	12:46:00	12	2011	Summer	BI	6	86	N							142.01	69.0587
503	48	0	943	F	1190	71.334	SW	80	2011-06-04	Weekend	10:33:00	10	2011	Summer	BI	6	113	N	0.0833333	120	0.284787	34.1744		347.688	0	84.3009	-3.12926	-0.0260771
504	48	1	943	F	1190	71.334	SW	80	2011-06-04	Weekend	12:33:00	12	2011	Summer	BI	9	113	N	0.0625	90	0.473826	42.6444	53.1617	40.8495	34.1744	81.1717	6.1213	0.0680145
505	48	2	943	F	1190	71.334	SW	81	2011-06-04	Weekend	14:03:00	14	2011	Summer	BI	17	113	N	0.0270833	39	1.39975	54.5903	66.8947	107.744	68.8038	87.293	-67.402	-1.72826
506	48	3	943	F	1190	71.334	SW	81	2011-06-04	Weekend	14:42:00	14	2011	Summer	SI	17	113	N	0.00902778	13	0	0		0	87.5921	19.891	4.72051	0.363116
507	48	4	943	F	1190	71.334	SW	81	2011-06-04	Weekend	14:55:00	14	2011	Summer	SI	17	113	N	0.0145833	21	0	0		0	87.5921	24.6115	0	0
508	48	5	943	F	1190	71.334	SW	81	2011-06-04	Weekend	15:16:00	15	2011	Summer	SI	12	113	N	0.00694444	10	1.09163	10.9163		357.86	87.5921	24.6115	-2.40178	-0.240178
509	48	6	943	F	1190	71.334	SW	81	2011-06-04	Weekend	15:26:00	15	2011	Summer	SI	12	113	N	0.0215278	31	0.512233	15.8792	-20.8775	336.982	93.8168	22.2097	4.94786	0.159608
510	48	7	943	F	1190	71.334	SW	81	2011-06-04	Weekend	15:57:00	15	2011	Summer	SI	12	113	N	0.0111111	16	1.64796	26.3674	-171.516	165.467	99.5422	27.1576	-4.77467	-0.298417
511	48	8	943	F	1190	71.334	SW	81	2011-06-04	Weekend	16:13:00	16	2011	Summer	SI	9	113	N	0.0131944	19	1.64274	31.2121	-85.687	79.7797	87.5921	22.3829	87.5837	4.60967
512	48	9	943	F	1190	71.334	SW	81	2011-06-04	Weekend	16:32:00	16	2011	Summer	SI	9	113	N	0.0104167	15	0.677112	10.1567	-10.4386	69.3411	116.831	109.967	-52.605	-3.507
513	48	10	943	F	1190	71.334	SW	81	2011-06-04	Weekend	16:47:00	16	2011	Summer	SI	9	113	N	0.0152778	22	0	0		0	126.914	57.3616	26.9394	1.22452
514	48	11	943	F	1190	71.334	SW	81	2011-06-04	Weekend	17:09:00	17	2011	Summer	SI	13	113	N	0.0111111	16	0	0		0	126.914	84.3009	11.5933	0.724581
515	48	12	943	F	1190	71.334	SW	81	2011-06-04	Weekend	17:25:00	17	2011	Summer	SI	13	113	N	0.0180556	26	1.54754	40.236		281.211	126.914	95.8942	-11.5933	-0.445896
516	48	13	943	F	1190	71.334	SW	81	2011-06-04	Weekend	17:51:00	17	2011	Summer	SI	13	113	N							98.6412	84.3009
517	49	0	943	F	1190	71.334	SW	81	2011-06-06	Weekday	08:10:00	8	2011	Summer	BI	4	44	N	0.00555556	8	1.11034	8.88271		71.0125	0	79.7266	-46.9418	-5.86773
518	49	1	943	F	1190	71.334	SW	81	2011-06-06	Weekday	08:18:00	8	2011	Summer	BI	4	44	N	0.00763889	11	2.91216	32.0337	72.7356	143.748	8.88271	32.7848	0	0
519	49	2	943	F	1190	71.334	SW	81	2011-06-06	Weekday	08:29:00	8	2011	Summer	BI	4	44	N	0.0125	18	0.419034	7.54262	49.7035	193.452	35.6925	32.7848	0	0
520	49	3	943	F	1190	71.334	SW	81	2011-06-06	Weekday	08:47:00	8	2011	Summer	BI	4	44	N	0.00833333	12	4.48261	53.7913	-145.036	48.4153	39.6422	32.7848	0	0
521	49	4	943	F	1190	71.334	SW	81	2011-06-06	Weekday	08:59:00	8	2011	Summer	BI	4	44	N	0.0159722	23	0.323833	7.44815	-172.805	235.61	66.0452	32.7848	5.26537	0.228929
522	49	5	943	F	1190	71.334	SW	81	2011-06-06	Weekday	09:22:00	9	2011	Summer	BI	2	44	N	0.0118056	17	1.7852	30.3484	-25.8642	209.746	59.6882	38.0502	31.4364	1.8492
523	49	6	943	F	1190	71.334	SW	81	2011-06-06	Weekday	09:39:00	9	2011	Summer	BI	2	44	N	0.00763889	11	2.02057	22.2263	107.011	316.756	51.2097	69.4865	-9.74141	-0.885583
524	49	7	943	F	1190	71.334	SW	81	2011-06-06	Weekday	09:50:00	9	2011	Summer	BI	2	44	N	0.0159722	23	1.78458	41.0454	-44.9168	271.84	30.7211	59.7451	-21.8879	-0.951649
525	49	8	943	F	1190	71.334	SW	81	2011-06-06	Weekday	10:13:00	10	2011	Summer	BI	2	44	N	0.00763889	11	1.3828	15.2109	130.155	41.9942	13.9087	37.8572	-18.4443	-1.67675
526	49	9	943	F	1190	71.334	SW	81	2011-06-06	Weekday	10:24:00	10	2011	Summer	BI	2	44	N	0.025	36	2.75778	99.2802	16.9832	58.9774	3.95857	19.4129	4.60685	0.127968
527	49	10	943	F	1190	71.334	SW	81	2011-06-06	Weekday	11:00:00	11	2011	Summer	BI	1	44	N							100.006	24.0198
528	50	0	943	F	1190	71.334	SW	81	2011-06-08	Weekday	08:15:00	8	2011	Summer	SI	2	53	N	0.0180556	26	2.30484	59.9257		227.011	0	25.0045	-20.0066	-0.769483
529	50	1	943	F	1190	71.334	SW	80	2011-06-08	Weekday	08:41:00	8	2011	Summer	SI	2	53	N	0.00555556	8	4.45136	35.6109	77.1464	304.157	59.9257	4.99798	31.7016	3.9627
530	50	2	943	F	1190	71.334	SW	80	2011-06-08	Weekday	08:49:00	8	2011	Summer	SI	2	53	N	0.0194444	28	0.624205	17.4777	25.976	330.133	76.2148	36.6996	17.0153	0.607689
531	50	3	943	F	1190	71.334	SW	80	2011-06-08	Weekday	09:17:00	9	2011	Summer	SI	3	53	N	0.0145833	21	3.74738	78.6949	114.517	84.6503	82.2049	53.7148	-13.7773	-0.656061
532	50	4	943	F	1190	71.334	SW	81	2011-06-08	Weekday	09:38:00	9	2011	Summer	SI	3	53	N	0.00972222	14	0	0		0	4	39.9376	-10.7858	-0.770411
533	50	5	943	F	1190	71.334	SW	81	2011-06-08	Weekday	09:52:00	9	2011	Summer	SI	3	53	N							4	29.1518
534	51	0	943	F	1190	71.334	SW	81	2011-06-19	Weekend	08:08:00	8	2011	Summer	SI	1	22	N	0.0118056	17	2.40615	40.9046		158.495	0	39.1117	49.9241	2.93671
535	51	1	943	F	1190	71.334	SW	81	2011-06-19	Weekend	08:25:00	8	2011	Summer	SI	1	22	N	0.00555556	8	0	0		0	40.9046	89.0359	-23.1281	-2.89101
536	51	2	943	F	1190	71.334	SW	81	2011-06-19	Weekend	08:33:00	8	2011	Summer	SI	1	22	N	0.00833333	12	0	0		0	40.9046	65.9078	6.31511	0.526259
537	51	3	943	F	1190	71.334	SW	81	2011-06-19	Weekend	08:45:00	8	2011	Summer	SI	1	22	N	0.00486111	7	0	0		0	40.9046	72.2229	-21.2767	-3.03953
538	51	4	943	F	1190	71.334	SW	81	2011-06-19	Weekend	08:52:00	8	2011	Summer	SI	1	22	N	0.00833333	12	0	0		0	40.9046	50.9462	4.90224	0.40852
539	51	5	943	F	1190	71.334	SW	81	2011-06-19	Weekend	09:04:00	9	2011	Summer	SI	0	22	N	0.0111111	16	0	0		0	40.9046	55.8484	-36.649	-2.29056
540	51	6	943	F	1190	71.334	SW	81	2011-06-19	Weekend	09:20:00	9	2011	Summer	SI	0	22	N	0.0118056	17	1.24037	21.0863		18.443	40.9046	19.1994	14.6523	0.861897
541	51	7	943	F	1190	71.334	SW	81	2011-06-19	Weekend	09:37:00	9	2011	Summer	SI	0	22	N	0.00902778	13	1.62203	21.0863	180	198.443	28.2018	33.8516	-4.02257	-0.309428
542	51	8	943	F	1190	71.334	SW	81	2011-06-19	Weekend	09:50:00	9	2011	Summer	SI	0	22	N	0.00902778	13	1.35235	17.5806	117.229	315.672	40.9046	29.8291	77.1615	5.9355
543	51	9	943	F	1190	71.334	SW	81	2011-06-19	Weekend	10:03:00	10	2011	Summer	SI	0	22	N	0.00972222	14	1.01787	14.2502	-140.161	175.512	25.6244	106.991	4.89066	0.349333
544	51	10	943	F	1190	71.334	SW	81	2011-06-19	Weekend	10:17:00	10	2011	Summer	SI	0	22	N	0.00972222	14	0.806271	11.2878	-93.8151	81.6965	39.8711	111.881	-38.3024	-2.73588
545	51	11	943	F	1190	71.334	SW	81	2011-06-19	Weekend	10:31:00	10	2011	Summer	SI	0	22	N	0.0118056	17	0.407931	6.93482	-142.082	299.615	40.9046	73.5788	8.647	0.508647
546	51	12	943	F	1190	71.334	SW	81	2011-06-19	Weekend	10:48:00	10	2011	Summer	SI	0	22	N	0.0104167	15	1.98281	29.7422	94.1308	33.7453	35.772	82.2258	-18.5367	-1.23578
547	51	13	943	F	1190	71.334	SW	81	2011-06-19	Weekend	11:03:00	11	2011	Summer	SI	2	22	N	0.0104167	15	2.05307	30.796	178.191	211.937	27.3426	63.6891	41.8997	2.79331
548	51	14	943	F	1190	71.334	SW	81	2011-06-19	Weekend	11:18:00	11	2011	Summer	SI	2	22	N	0.00902778	13	0	0		0	37.1888	105.589	-70.1972	-5.39979
549	51	15	943	F	1190	71.334	SW	81	2011-06-19	Weekend	11:31:00	11	2011	Summer	SI	2	22	N	0.0111111	16	0.875	14		218	37.1888	35.3916	58.0445	3.62778
550	51	16	943	F	1190	71.334	SW	81	2011-06-19	Weekend	11:47:00	11	2011	Summer	SI	2	22	N	0.00972222	14	0	0		0	47.0692	93.4361	-22.7093	-1.62209
551	51	17	943	F	1190	71.334	SW	81	2011-06-19	Weekend	12:01:00	12	2011	Summer	SI	1	22	N	0.0104167	15	0	0		0	47.0692	70.7268	12.3897	0.825982
552	51	18	943	F	1190	71.334	SW	81	2011-06-19	Weekend	12:16:00	12	2011	Summer	SI	1	22	N	0.00972222	14	0	0		0	47.0692	83.1165	-26.4249	-1.88749
553	51	19	943	F	1190	71.334	SW	81	2011-06-19	Weekend	12:30:00	12	2011	Summer	SI	1	22	N	0.0104167	15	0	0		0	47.0692	56.6916	-49.1107	-3.27405
554	51	20	943	F	1190	71.334	SW	81	2011-06-19	Weekend	12:45:00	12	2011	Summer	SI	1	22	N	0.0125	18	0	0		0	47.0692	7.58089	59.4829	3.30461
555	51	21	943	F	1190	71.334	SW	81	2011-06-19	Weekend	13:03:00	13	2011	Summer	SI	1	22	N	0.00972222	14	0.811229	11.3572		143.95	47.0692	67.0638	18.7548	1.33963
556	51	22	943	F	1190	71.334	SW	81	2011-06-19	Weekend	13:17:00	13	2011	Summer	SI	1	22	N	0.0104167	15	0.757147	11.3572	180	323.95	56.7148	85.8186	-21.4874	-1.43249
557	51	23	943	F	1190	71.334	SW	81	2011-06-19	Weekend	13:32:00	13	2011	Summer	SI	1	22	N	0.00902778	13	0	0		0	47.0692	64.3312	-14.0565	-1.08127
558	51	24	943	F	1190	71.334	SW	81	2011-06-19	Weekend	13:45:00	13	2011	Summer	SI	1	22	N	0.0111111	16	0.333647	5.33836		324.777	47.0692	50.2747	13.2966	0.831039
559	51	25	943	F	1190	71.334	SW	81	2011-06-19	Weekend	14:01:00	14	2011	Summer	SI	0	22	N	0.00972222	14	0	0		0	42.7779	63.5714	0	0
560	51	26	943	F	1190	71.334	SW	81	2011-06-19	Weekend	14:15:00	14	2011	Summer	SI	0	22	N	0.0145833	21	3.84815	80.8112		232.049	42.7779	63.5714	0	0
561	51	27	943	F	1190	71.334	SW	80	2011-06-19	Weekend	14:36:00	14	2011	Summer	SI	0	22	N	0.00555556	8	0	0		0	113.683	63.5714	-31.552	-3.944
562	51	28	943	F	1190	71.334	SW	80	2011-06-19	Weekend	14:44:00	14	2011	Summer	SI	0	22	N	0.0145833	21	2.96003	62.1607		52.0567	113.683	32.0193	46.6587	2.22184
563	51	29	943	F	1190	71.334	SW	81	2011-06-19	Weekend	15:05:00	15	2011	Summer	SI	7	22	N	0.00763889	11	2.6732	29.4052	-23.825	28.2317	56.8466	78.678	14.1782	1.28892
564	51	30	943	F	1190	71.334	SW	81	2011-06-19	Weekend	15:16:00	15	2011	Summer	SI	7	22	N	0.00972222	14	0.503455	7.04838	101.516	129.748	28.4652	92.8562	-14.7585	-1.05418
565	51	31	943	F	1190	71.334	SW	81	2011-06-19	Weekend	15:30:00	15	2011	Summer	SI	7	22	N	0.0159722	23	6.22768	143.237	26.3566	156.104	32.8499	78.0977	0.98535	0.0428413
566	51	32	943	F	1190	71.334	SW	87	2011-06-19	Weekend	15:53:00	15	2011	Summer	SI	7	22	N	0.0111111	16	8.73657	139.785	178.013	334.117	174.438	79.083	-58.6177	-3.66361
567	51	33	943	F	1190	71.334	SW	81	2011-06-19	Weekend	16:09:00	16	2011	Summer	SI	4	22	N	0.00833333	12	0.416667	5	169.883	144	37.9871	20.4653	16.5662	1.38052
568	51	34	943	F	1190	71.334	SW	81	2011-06-19	Weekend	16:21:00	16	2011	Summer	SI	4	22	N	0.00972222	14	0.32982	4.61748	117.5	261.5	42.0729	37.0315	48.695	3.47822
569	51	35	943	F	1190	71.334	SW	81	2011-06-19	Weekend	16:35:00	16	2011	Summer	SI	4	22	N	0.00694444	10	0	0		0	42.7779	85.7265	-22.1552	-2.21552
570	51	36	943	F	1190	71.334	SW	81	2011-06-19	Weekend	16:45:00	16	2011	Summer	SI	4	22	N	0.0111111	16	0	0		0	42.7779	63.5714	4.46015	0.27876
571	51	37	943	F	1190	71.334	SW	81	2011-06-19	Weekend	17:01:00	17	2011	Summer	SI	1	22	N	0.0118056	17	1.74149	29.6054		337.982	42.7779	68.0315	5.31504	0.312649
572	51	38	943	F	1190	71.334	SW	81	2011-06-19	Weekend	17:18:00	17	2011	Summer	SI	1	22	N	0.0104167	15	0.130964	1.96446	-131.073	206.909	20.4399	73.3465	-35.3692	-2.35795
573	51	39	943	F	1190	71.334	SW	81	2011-06-19	Weekend	17:33:00	17	2011	Summer	SI	1	22	Y	0.0104167	15	39.6558	594.838	136.996	343.905	22.3448	37.9773	-32.1159	-2.14106
574	51	40	943	F	1190	71.334	SW	79	2011-06-19	Weekend	17:48:00	17	2011	Summer	SI	1	22	Y							582.809	5.8614
575	52	0	943	F	1190	71.334	SW	80	2011-06-21	Weekday	13:03:00	13	2011	Summer	SI	5	24	N	0.0111111	16	1.86888	29.902		303.04	0	38.6462	-5.86142	-0.366339
576	52	1	943	F	1190	71.334	SW	80	2011-06-21	Weekday	13:19:00	13	2011	Summer	SI	5	24	N	0.0152778	22	0	0		0	29.902	32.7848	-1.92e-08	-8.72727e-10
577	52	2	943	F	1190	71.334	SW	80	2011-06-21	Weekday	13:41:00	13	2011	Summer	SI	5	24	N	0.0173611	25	0	0		0	29.902	32.7848	0	0
578	52	3	943	F	1190	71.334	SW	80	2011-06-21	Weekday	14:06:00	14	2011	Summer	SI	3	24	N	0.00833333	12	0	0		0	29.902	32.7848	0	0
579	52	4	943	F	1190	71.334	SW	80	2011-06-21	Weekday	14:18:00	14	2011	Summer	SI	3	24	N	0.0291667	42	2.91891	122.594		31.0182	29.902	32.7848	-4.76818	-0.113528
580	52	5	943	F	1190	71.334	SW	81	2011-06-21	Weekday	15:00:00	15	2011	Summer	SI	1	24	N	0.00347222	5	3.37601	16.88	168.793	199.812	127.209	28.0166	4.53698	0.907395
581	52	6	943	F	1190	71.334	SW	81	2011-06-21	Weekday	15:05:00	15	2011	Summer	SI	1	24	N	0.0125	18	2.49063	44.8313	-31.8475	167.964	110.346	32.5536	-2.24867	-0.124926
582	52	7	943	F	1190	71.334	SW	81	2011-06-21	Weekday	15:23:00	15	2011	Summer	SI	1	24	N	0.0125	18	0	0		0	74.4402	30.3049	-15.7201	-0.873341
583	52	8	943	F	1190	71.334	SW	81	2011-06-21	Weekday	15:41:00	15	2011	Summer	SI	1	24	N	0.0138889	20	0.05	1		208	74.4402	14.5848	3.94951	0.197476
584	52	9	943	F	1190	71.334	SW	81	2011-06-21	Weekday	16:01:00	16	2011	Summer	SI	6	24	N	0.00902778	13	0	0		0	73.446	18.5343	1.55347	0.119497
585	52	10	943	F	1190	71.334	SW	81	2011-06-21	Weekday	16:14:00	16	2011	Summer	SI	6	24	N	0.00902778	13	0.455412	5.92036		332.957	73.446	20.0877	0	0
586	52	11	943	F	1190	71.334	SW	81	2011-06-21	Weekday	16:27:00	16	2011	Summer	SI	6	24	N	0.0152778	22	0.00793291	0.174524	136.043	109	76.472	20.0877	-6.75603	-0.307092
587	52	12	943	F	1190	71.334	SW	81	2011-06-21	Weekday	16:49:00	16	2011	Summer	SI	6	24	N	0.01875	27	2.35749	63.6524	-113.091	355.909	76.5064	13.3317	2.19154	0.0811683
588	52	13	943	F	1190	71.334	SW	81	2011-06-21	Weekday	17:16:00	17	2011	Summer	SI	1	24	N	0.00694444	10	0.259069	2.59069	-72.048	283.861	133.904	15.5233	6.92624	0.692624
589	52	14	943	F	1190	71.334	SW	81	2011-06-21	Weekday	17:26:00	17	2011	Summer	SI	1	24	N	0.0131944	19	3.41724	64.9275	-101.053	182.808	133.887	22.4495	6.19193	0.325891
590	52	15	943	F	1190	71.334	SW	81	2011-06-21	Weekday	17:45:00	17	2011	Summer	SI	1	24	N							71.1896	28.6414
591	53	0	943	F	1190	71.334	SW	81	2011-06-22	Weekday	10:01:00	10	2011	Summer	BI	0	29	N	0.00763889	11	0.686055	7.54661		172.195	0	53.0735	-0.128448	-0.0116771
592	53	1	943	F	1190	71.334	SW	81	2011-06-22	Weekday	10:12:00	10	2011	Summer	BI	0	29	N	0.0125	18	5.36674	96.6013	142.928	315.123	7.54661	52.9451	-0.724987	-0.040277
593	53	2	943	F	1190	71.334	SW	80	2011-06-22	Weekday	10:30:00	10	2011	Summer	BI	0	29	N	0.0270833	39	2.92327	114.008	151.528	106.651	90.6942	52.2201	2.26428	0.0580584
594	53	3	943	F	1190	71.334	SW	81	2011-06-22	Weekday	11:09:00	11	2011	Summer	BI	4	29	N	0.00625	9	4.65694	41.9125	152.053	258.704	50.7261	54.4844	20.5481	2.28313
595	53	4	943	F	1190	71.334	SW	81	2011-06-22	Weekday	11:18:00	11	2011	Summer	BI	4	29	N	0.0104167	15	2.97766	44.6649	173.115	71.8185	20.1245	75.0325	0.827771	0.0551848
596	53	5	943	F	1190	71.334	SW	81	2011-06-22	Weekday	11:33:00	11	2011	Summer	BI	4	29	N	0.0208333	30	1.31817	39.5452	-147.13	284.688	55.1751	75.8603	144.701	4.82337
597	53	6	943	F	1190	71.334	SW	81	2011-06-22	Weekday	12:03:00	12	2011	Summer	BI	1	29	N	0.00972222	14	4.79616	67.1462	-85.9609	198.727	44.3665	220.561	-55.0051	-3.92894
598	53	7	943	F	1190	71.334	SW	80	2011-06-22	Weekday	12:17:00	12	2011	Summer	BI	1	29	N	0.0354167	51	0.611734	31.1984	15.4488	214.176	25.4913	165.556	-145.665	-2.85618
599	53	8	943	F	1190	71.334	SW	80	2011-06-22	Weekday	13:08:00	13	2011	Summer	SI	4	29	N	0.0111111	16	0	0		0	56.6172	19.891	64.2505	4.01566
600	53	9	943	F	1190	71.334	SW	80	2011-06-22	Weekday	13:24:00	13	2011	Summer	SI	4	29	N	0.0131944	19	2.9032	55.1607		52.0639	56.6172	84.1415	0	0
601	53	10	943	F	1190	71.334	SW	81	2011-06-22	Weekday	13:43:00	13	2011	Summer	SI	4	29	N	0.0152778	22	2.91706	64.1752	26.8058	78.8697	14.9202	84.1415	0	0
602	53	11	943	F	1190	71.334	SW	83	2011-06-22	Weekday	14:05:00	14	2011	Summer	SI	2	29	N							72.5687	84.1415
603	54	0	943	F	1190	71.334	SW	81	2011-06-25	Weekend	14:12:00	14	2011	Summer	BI	0	26	N	0.0159722	23	1.42504	32.7759		357.276	0	73.2506	0.0839874	0.00365163
604	54	1	943	F	1190	71.334	SW	81	2011-06-25	Weekend	14:35:00	14	2011	Summer	BI	0	26	N	0.0104167	15	3.19804	47.9707	-34.3567	322.92	32.7759	73.3346	0	0
605	54	2	943	F	1190	71.334	SW	80	2011-06-25	Weekend	14:50:00	14	2011	Summer	BI	0	26	N	0.00694444	10	4.21632	42.1632	-159.813	163.107	77.2749	73.3346	0	0
606	54	3	943	F	1190	71.334	SW	80	2011-06-25	Weekend	15:00:00	15	2011	Summer	BI	2	26	N	0.0208333	30	0.474958	14.2487	-10.1406	152.966	35.6743	73.3346	-0.245161	-0.00817204
607	54	4	943	F	1190	71.334	SW	80	2011-06-25	Weekend	15:30:00	15	2011	Summer	BI	2	26	N	0.0222222	32	1.3042	41.7345	-72.2413	80.7248	21.4748	73.0894	0.288799	0.00902497
608	54	5	943	F	1190	71.334	SW	81	2011-06-25	Weekend	16:02:00	16	2011	Summer	BI	1	26	N	0.01875	27	1.20476	32.5285	167.861	248.586	38.427	73.3782	-5.67864	-0.21032
609	54	6	943	F	1190	71.334	SW	81	2011-06-25	Weekend	16:29:00	16	2011	Summer	BI	1	26	N	0.00833333	12	0.296927	3.56312	-92.585	156.001	12.852	67.6996	5.55101	0.462584
610	54	7	943	F	1190	71.334	SW	81	2011-06-25	Weekend	16:41:00	16	2011	Summer	BI	1	26	N	0.00625	9	10.7017	96.3152	133.661	289.662	9.58799	73.2506	-61.1736	-6.79707
611	54	8	943	F	1190	71.334	SW	80	2011-06-25	Weekend	16:50:00	16	2011	Summer	BI	1	26	N							99.3949	12.0769
612	55	0	943	F	1190	71.334	SW	81	2011-06-26	Weekend	08:24:00	8	2011	Summer	SI	0	16	N	0.0145833	21	0.862261	18.1075		298.798	0	64.1327	17.007	0.809858
613	55	1	943	F	1190	71.334	SW	81	2011-06-26	Weekend	08:45:00	8	2011	Summer	SI	0	16	N							18.1075	81.1397
614	56	0	943	F	1190	71.334	SW	81	2011-07-11	Weekday	10:14:00	10	2011	Summer	BI	1	12	Y	0.0125	18	0.522103	9.39786		117.441	0	71.3574	-43.5085	-2.41714
615	56	1	943	F	1190	71.334	SW	81	2011-07-11	Weekday	10:32:00	10	2011	Summer	BI	1	12	Y	0.0152778	22	1.80115	39.6253	69.3587	186.799	9.39786	27.849	11.3171	0.514412
616	56	2	943	F	1190	71.334	SW	81	2011-07-11	Weekday	10:54:00	10	2011	Summer	BI	1	12	N	0.00833333	12	6.66327	79.9593	-81.9578	104.841	43.8296	39.166	-5.64584	-0.470487
617	56	3	943	F	1190	71.334	SW	81	2011-07-11	Weekday	11:06:00	11	2011	Summer	BI	2	12	N	0.00902778	13	5.8488	76.0344	-161.426	303.415	103.285	33.5202	7.20702	0.554386
618	56	4	943	F	1190	71.334	SW	81	2011-07-11	Weekday	11:19:00	11	2011	Summer	BI	2	12	N	0.00972222	14	0.977937	13.6911	162.208	105.623	28.3204	40.7272	53.8854	3.84896
619	56	5	943	F	1190	71.334	SW	81	2011-07-11	Weekday	11:33:00	11	2011	Summer	BI	2	12	N	0.0305556	44	0.947168	41.6754	120.528	226.151	40.1828	94.6126	-7.95636	-0.180826
620	56	6	943	F	1190	71.334	SW	80	2011-07-11	Weekday	12:17:00	12	2011	Summer	BI	0	12	N	0.0125	18	1.39647	25.1365	-99.1046	127.046	54.8478	86.6562	2.75254	0.152919
621	56	7	943	F	1190	71.334	SW	81	2011-07-11	Weekday	12:35:00	12	2011	Summer	BI	0	12	N	0.0208333	30	0.588143	17.6443	97.7973	224.843	72.9761	89.4088	-13.1275	-0.437584
622	56	8	943	F	1190	71.334	SW	81	2011-07-11	Weekday	13:05:00	13	2011	Summer	BI	2	12	N	0.0152778	22	1.20817	26.5798	171.681	36.5245	82.9077	76.2813	-3.55345	-0.161521
623	56	9	943	F	1190	71.334	SW	81	2011-07-11	Weekday	13:27:00	13	2011	Summer	BI	2	12	N	0.109722	158	0.185302	29.2777	30.5771	67.1016	65.6976	72.7278	-30.2494	-0.191452
624	56	10	943	F	1190	71.334	SW	81	2011-07-11	Weekday	16:05:00	16	2011	Summer	SI	0	12	N	0.03125	45	0.1	4.5	156.898	224	71.256	42.4784	0	0
625	56	11	943	F	1190	71.334	SW	81	2011-07-11	Weekday	16:50:00	16	2011	Summer	SI	0	12	N	0.00902778	13	0.769231	10	110	334	71.4198	42.4784	163.555	12.5811
626	56	12	943	F	1190	71.334	SW	81	2011-07-11	Weekday	17:03:00	17	2011	Summer	SI	0	12	N	0.0159722	23	2.76959	63.7006	-108.537	225.463	61.8746	206.033	-163.407	-7.10463
627	56	13	943	F	1190	71.334	SW	80	2011-07-11	Weekday	17:26:00	17	2011	Summer	SI	0	12	N	0.0111111	16	0.4375	7	128.537	354	88.6944	42.6268	33.3519	2.0845
628	56	14	943	F	1190	71.334	SW	80	2011-07-11	Weekday	17:42:00	17	2011	Summer	SI	0	12	N	0.00555556	8	0.528796	4.23037	-24.002	329.998	81.7548	75.9787	-31.3904	-3.9238
629	56	15	943	F	1190	71.334	SW	80	2011-07-11	Weekday	17:50:00	17	2011	Summer	SI	0	12	N							78.1931	44.5883
630	57	0	943	F	1190	71.334	SW	81	2011-07-14	Weekday	09:08:00	9	2011	Summer	SI	1	45	N	0.0118056	17	1.32791	22.5744		125.199	0	76.0712	0	0
631	57	1	943	F	1190	71.334	SW	81	2011-07-14	Weekday	09:25:00	9	2011	Summer	SI	1	45	N	0.00694444	10	0.35	3.5	-133.199	352	22.5744	76.0712	0	0
632	57	2	943	F	1190	71.334	SW	81	2011-07-14	Weekday	09:35:00	9	2011	Summer	SI	1	45	N	0.00625	9	0.555556	5	-25.0001	327	20.3392	76.0712	6.94424	0.771582
633	57	3	943	F	1190	71.334	SW	81	2011-07-14	Weekday	09:44:00	9	2011	Summer	SI	1	45	N	0.0208333	30	2.80903	84.2708	-37.0806	289.919	16.1495	83.0154	-63.0227	-2.10076
634	57	4	943	F	1190	71.334	SW	80	2011-07-14	Weekday	10:14:00	10	2011	Summer	BI	6	45	N	0.00833333	12	2.17862	26.1434	24.1679	314.087	68.1222	19.9927	-3.87604	-0.323003
635	57	5	943	F	1190	71.334	SW	80	2011-07-14	Weekday	10:26:00	10	2011	Summer	BI	6	45	N	0.0736111	106	0.0917425	9.72471	-93.5505	220.536	92.6131	16.1167	9.71318	0.0916338
636	57	6	943	F	1190	71.334	SW	80	2011-07-14	Weekday	12:12:00	12	2011	Summer	BI	3	45	N	0.00902778	13	3.32992	43.2889	-40.5951	179.941	95.4146	25.8299	34.4188	2.6476
637	57	7	943	F	1190	71.334	SW	80	2011-07-14	Weekday	12:25:00	12	2011	Summer	BI	3	45	N	0.00972222	14	2.45501	34.3701	175.092	355.034	89.5143	60.2486	-25.9018	-1.85013
638	57	8	943	F	1190	71.334	SW	80	2011-07-14	Weekday	12:39:00	12	2011	Summer	BI	3	45	N	0.00902778	13	1.93472	25.1514	8.05422	3.08777	95.3866	34.3469	-18.1813	-1.39856
639	57	9	943	F	1190	71.334	SW	80	2011-07-14	Weekday	12:52:00	12	2011	Summer	BI	3	45	N	0.0125	18	1.78738	32.1729	166.695	169.783	103.649	16.1656	19.0948	1.06082
640	57	10	943	F	1190	71.334	SW	80	2011-07-14	Weekday	13:10:00	13	2011	Summer	BI	5	45	N	0.00694444	10	2.76606	27.6606	-95.7825	74	86.9646	35.2604	-19.0811	-1.90811
641	57	11	943	F	1190	71.334	SW	80	2011-07-14	Weekday	13:20:00	13	2011	Summer	BI	5	45	N	0.00694444	10	1.77139	17.7139	-122.8	311.2	63.9759	16.1793	-4.30876	-0.430876
642	57	12	943	F	1190	71.334	SW	80	2011-07-14	Weekday	13:30:00	13	2011	Summer	BI	5	45	N	0.0645833	93	1.06247	98.8097	161.136	112.336	81.0785	11.8706	163.522	1.7583
643	57	13	943	F	1190	71.334	SW	81	2011-07-14	Weekday	15:03:00	15	2011	Summer	SI	1	45	N	0.00486111	7	1.42857	10	77.6642	190	19.6985	175.392	-89.9298	-12.8471
644	57	14	943	F	1190	71.334	SW	81	2011-07-14	Weekday	15:10:00	15	2011	Summer	SI	1	45	N	0.00694444	10	1	10	170	0	20.3392	85.4623	22.4348	2.24348
645	57	15	943	F	1190	71.334	SW	81	2011-07-14	Weekday	15:20:00	15	2011	Summer	SI	1	45	N	0.00694444	10	1.88795	18.8795	66.3501	66.3501	17.9655	107.897	-22.4348	-2.24348
646	57	16	943	F	1190	71.334	SW	81	2011-07-14	Weekday	15:30:00	15	2011	Summer	SI	1	45	N							36.1559	85.4623
647	58	0	943	F	1190	71.334	SW	81	2011-07-28	Weekday	11:01:00	11	2011	Summer	BI	6	86	N	0.00763889	11	2.03743	22.4117		287.734	0	92.6579	-10.214	-0.928547
648	58	1	943	F	1190	71.334	SW	80	2011-07-28	Weekday	11:12:00	11	2011	Summer	BI	6	86	N	0.00694444	10	9.09138	90.9138	41.2256	328.959	22.4117	82.4439	-65.538	-6.5538
649	58	2	943	F	1190	71.334	SW	80	2011-07-28	Weekday	11:22:00	11	2011	Summer	BI	6	86	N	0.00555556	8	9.88829	79.1063	171.846	140.805	108.778	16.9059	49.4465	6.18082
650	58	3	943	F	1190	71.334	SW	80	2011-07-28	Weekday	11:30:00	11	2011	Summer	BI	6	86	N	0.00555556	8	3.74125	29.93	-2.72839	138.077	29.6767	66.3524	25.6387	3.20484
651	58	4	943	F	1190	71.334	SW	81	2011-07-28	Weekday	11:38:00	11	2011	Summer	BI	6	86	N	0.0236111	34	1.00871	34.2961	66.3674	204.444	2.102	91.9912	28.1308	0.827377
652	58	5	943	F	1190	71.334	SW	80	2011-07-28	Weekday	12:12:00	12	2011	Summer	BI	6	86	N	0.0166667	24	7.03736	168.897	130.557	335.001	32.5441	120.122	-106.098	-4.42074
653	58	6	943	F	1190	71.334	SW	80	2011-07-28	Weekday	12:36:00	12	2011	Summer	SI	6	86	N							148.833	14.0242
654	59	0	948	F	51500100	39.4045	SW	80	2010-10-08	Weekday	10:05:00	10	2010	Fall	BI			N	0.0569444	82	0.657368	53.9042		321.627	0	56.9297	-20.8717	-0.254533
655	59	1	948	F	51500100	39.4045	SW	80	2010-10-08	Weekday	11:27:00	11	2010	Fall	BI			N	0.0625	90	0.0786126	7.07514	-16.5323	305.095	53.9042	36.058	-4.38677	-0.0487418
656	59	2	948	F	51500100	39.4045	SW	80	2010-10-08	Weekday	12:57:00	12	2010	Fall	BI			N	0.0631944	91	0.301086	27.3989	81.5348	26.6294	60.7202	31.6712	-16.1312	-0.177266
657	59	3	948	F	51500100	39.4045	SW	80	2010-10-08	Weekday	14:28:00	14	2010	Fall	SI			N	0.0923611	133	0.76121	101.241	118.718	127.87	75.7822	15.54	43.9263	0.330273
659	59	4	948	F	51500100	39.4045	SW	80	2010-10-08	Weekday	16:41:00	16	2010	Fall	SI			N	0.0479167	69	0.949738	65.5319	60.2368	188.107	63.0199	59.4664	-26.7268	-0.387344
660	59	5	948	F	51500100	39.4045	SW	80	2010-10-08	Weekday	17:50:00	17	2010	Fall	SI			N	0.00625	9	4.20254	37.8229	165.907	354.014	24.2137	32.7396	6.30753	0.700837
661	59	6	948	F	51500100	39.4045	SW	80	2010-10-08	Weekday	17:59:00	17	2010	Fall	SI			N							43.9908	39.0471
662	60	0	948	F	51500100	39.4045	SW	80	2010-10-09	Weekend	09:24:00	9	2010	Fall	SI	1		N	0.025	36	2.03576	73.2875		340.708	0	43.1542	-2.71064	-0.0752955
663	60	1	948	F	51500100	39.4045	SW	80	2010-10-09	Weekend	10:00:00	10	2010	Fall	SI	1		N	0.0152778	22	0.800701	17.6154	145.916	126.624	73.2875	40.4435	9.59208	0.436004
664	60	2	948	F	51500100	39.4045	SW	80	2010-10-09	Weekend	10:22:00	10	2010	Fall	SI	6		N	0.0180556	26	2.82306	73.3995	9.57644	136.2	59.5224	50.0356	7.99154	0.307367
665	60	3	948	F	51500100	39.4045	SW	81	2010-10-09	Weekend	10:48:00	10	2010	Fall	SI	6		N	0.00833333	12	3.87473	46.4967	141.995	278.195	41.122	58.0272	-16.6624	-1.38853
666	60	4	948	F	51500100	39.4045	SW	80	2010-10-09	Weekend	11:00:00	11	2010	Fall	SI	6		N	0.0104167	15	2.90381	43.5572	67.3802	345.575	13.4043	41.3648	1.64383	0.109589
667	60	5	948	F	51500100	39.4045	SW	80	2010-10-09	Weekend	11:15:00	11	2010	Fall	SI	11		N	0.00416667	6	0	0		0	56.8396	43.0086	0	0
668	60	6	948	F	51500100	39.4045	SW	80	2010-10-09	Weekend	11:21:00	11	2010	Fall	SI	11		N	0.0118056	17	0	0		0	56.8396	43.0086	0	0
669	60	7	948	F	51500100	39.4045	SW	80	2010-10-09	Weekend	11:38:00	11	2010	Fall	SI	11		N	0.0118056	17	0	0		0	56.8396	43.0086	0	0
670	60	8	948	F	51500100	39.4045	SW	80	2010-10-09	Weekend	11:55:00	11	2010	Fall	SI	11		N	0.0125	18	0.715652	12.8817		187.41	56.8396	43.0086	-5.23893	-0.291051
671	60	9	948	F	51500100	39.4045	SW	80	2010-10-09	Weekend	12:13:00	12	2010	Fall	SI	16		N	0.0270833	39	0.24695	9.63105	-165.497	21.913	45.3649	37.7697	5.99551	0.153731
672	60	10	948	F	51500100	39.4045	SW	80	2010-10-09	Weekend	12:52:00	12	2010	Fall	SI	16		N	0.05	72	0	0		0	52.6152	43.7652	0	0
673	60	11	948	F	51500100	39.4045	SW	80	2010-10-09	Weekend	14:04:00	14	2010	Fall	SI	11		N	0.000694444	1	2.50868	2.50868		110	52.6152	43.7652	2.01435	2.01435
674	60	12	948	F	51500100	39.4045	SW	80	2010-10-09	Weekend	14:05:00	14	2010	Fall	SI	11		N	0.0166667	24	0.265062	6.36148	-152.409	317.59	51.1929	45.7795	-2.77094	-0.115456
675	60	13	948	F	51500100	39.4045	SW	80	2010-10-09	Weekend	14:29:00	14	2010	Fall	SI	11		N	0.00208333	3	0.694605	2.08382	-25.1496	292.441	56.8396	43.0086	-1.60967	-0.536557
676	60	14	948	F	51500100	39.4045	SW	80	2010-10-09	Weekend	14:32:00	14	2010	Fall	SI	11		N	0.00555556	8	1.88927	15.1142	-121.547	170.894	58.1719	41.3989	-1.97702	-0.247128
677	60	15	948	F	51500100	39.4045	SW	80	2010-10-09	Weekend	14:40:00	14	2010	Fall	SI	11		N	0.0354167	51	0.695868	35.4893	26.2655	197.159	43.308	39.4219	-19.7152	-0.386572
678	60	16	948	F	51500100	39.4045	SW	80	2010-10-09	Weekend	15:31:00	15	2010	Fall	SI			N	0.0131944	19	3.40477	64.6906	-48.3102	148.849	26.9359	19.7067	16.4196	0.864191
679	60	17	948	F	51500100	39.4045	SW	81	2010-10-09	Weekend	15:50:00	15	2010	Fall	SI			N	0.0111111	16	8.26312	132.21	-162.37	346.48	49.4462	36.1264	8.07222	0.504514
680	60	18	948	F	51500100	39.4045	SW	80	2010-10-09	Weekend	16:06:00	16	2010	Fall	SI			N	0.00902778	13	0.663278	8.62261	-145.997	200.482	83.0654	44.1986	-4.99365	-0.384127
681	60	19	948	F	51500100	39.4045	SW	80	2010-10-09	Weekend	16:19:00	16	2010	Fall	SI			N	0.00277778	4	0.886178	3.54471	111.763	312.245	76.3541	39.2049	-1.72489	-0.431224
682	60	20	948	F	51500100	39.4045	SW	80	2010-10-09	Weekend	16:23:00	16	2010	Fall	SI			N	0.00694444	10	0.1	1	-14.2451	298	79.5191	37.4801	-0.763608	-0.0763608
683	60	21	948	F	51500100	39.4045	SW	80	2010-10-09	Weekend	16:33:00	16	2010	Fall	SI			N	0.00763889	11	0	0		0	80.2829	36.7164	0	0
684	60	22	948	F	51500100	39.4045	SW	80	2010-10-09	Weekend	16:44:00	16	2010	Fall	SI			N	0.0618056	89	0.891544	79.3474		161.527	80.2829	36.7164	1.41084	0.0158521
685	60	23	948	F	51500100	39.4045	SW	80	2010-10-09	Weekend	18:13:00	18	2010	Fall	SI			N							5.04804	38.1273
686	61	0	948	F	51500100	39.4045	SW	80	2010-10-10	Weekend	09:50:00	9	2010	Fall	BI	4		N	0.0986111	142	0.113382	16.1003		187.59	0	55.2777	-6.59418	-0.0464379
687	61	1	948	F	51500100	39.4045	SW	80	2010-10-10	Weekend	12:12:00	12	2010	Fall	BI	11		N	0.0541667	78	0.399786	31.1833	146.747	334.338	16.1003	48.6835	-4.91835	-0.0630558
688	61	2	948	F	51500100	39.4045	SW	80	2010-10-10	Weekend	13:30:00	13	2010	Fall	SI	13		N							19.7968	43.7652
689	62	0	948	F	51500100	39.4045	SW	80	2011-05-18	Weekday	08:50:00	8	2011	Spring	SI	2	103	N	0.0375	54	1.64115	88.6222		156.841	0	31.6327	19.3998	0.359255
690	62	1	948	F	51500100	39.4045	SW	80	2011-05-18	Weekday	09:44:00	9	2011	Spring	BI	3	103	N	0.0305556	44	2.01414	88.6222	180	336.841	88.6222	51.0325	-19.3998	-0.440904
691	62	2	948	F	51500100	39.4045	SW	80	2011-05-18	Weekday	10:28:00	10	2011	Spring	SI	2	103	N	0.0361111	52	0.731954	38.0616	126.005	102.846	0	31.6327	37.733	0.725635
692	62	3	948	F	51500100	39.4045	SW	80	2011-05-18	Weekday	11:20:00	11	2011	Spring	BI	2	103	N	0.0430556	62	0.672402	41.6889	178.11	280.957	38.0616	69.3657	-41.4868	-0.669142
693	62	4	948	F	51500100	39.4045	SW	80	2011-05-18	Weekday	12:22:00	12	2011	Spring	BI	2	103	N	0.0388889	56	0.172786	9.67599	-55.1628	225.794	3.85789	27.8789	-6.28166	-0.112172
694	62	5	948	F	51500100	39.4045	SW	80	2011-05-18	Weekday	13:18:00	13	2011	Spring	BI	6	103	N							12.9912	21.5972
695	63	0	948	F	51500100	39.4045	SW	80	2011-05-24	Weekday	08:49:00	8	2011	Spring	SI	1	47	N	0.0166667	24	3.32159	79.7182		167.961	0	31.6327	2.93596	0.122332
696	63	1	948	F	51500100	39.4045	SW	80	2011-05-24	Weekday	09:13:00	9	2011	Spring	SI	4	47	N	0.0194444	28	0.0396266	1.10954	155.643	323.604	79.7182	34.5686	-0.375999	-0.0134285
697	63	2	948	F	51500100	39.4045	SW	80	2011-05-24	Weekday	09:41:00	9	2011	Spring	SI	4	47	N	0.01875	27	0.126031	3.40284	-116.643	206.961	78.7088	34.1926	-2.34444	-0.0868312
698	63	3	948	F	51500100	39.4045	SW	80	2011-05-24	Weekday	10:08:00	10	2011	Spring	SI	9	47	N	0.0215278	31	1.02317	31.7182	-91.3366	115.624	81.3934	31.8482	23.4926	0.757827
699	63	4	948	F	51500100	39.4045	SW	80	2011-05-24	Weekday	10:39:00	10	2011	Spring	SI	9	47	N	0.0354167	51	0.794405	40.5146	-143.975	331.65	103.217	55.3408	-8.23202	-0.161412
700	63	5	948	F	51500100	39.4045	SW	80	2011-05-24	Weekday	11:30:00	11	2011	Spring	SI	6	47	N	0.01875	27	0.864944	23.3535	-145.534	186.115	62.8421	47.1088	-9.04073	-0.334842
701	63	6	948	F	51500100	39.4045	SW	80	2011-05-24	Weekday	11:57:00	11	2011	Spring	SI	6	47	N	0.0159722	23	0.347826	8	-88.1153	97.9999	84.1278	38.0681	7.27463	0.316288
702	63	7	948	F	51500100	39.4045	SW	80	2011-05-24	Weekday	12:20:00	12	2011	Spring	SI	3	47	N	0.0208333	30	2.7583	82.7491	-109.731	348.269	87.5224	45.3427	-1.23006	-0.041002
703	63	8	948	F	51500100	39.4045	SW	80	2011-05-24	Weekday	12:50:00	12	2011	Spring	SI	3	47	N	0.0541667	78	0.079852	6.22845	63.8208	52.09	12.4842	44.1127	4.53867	0.058188
704	63	9	948	F	51500100	39.4045	SW	80	2011-05-24	Weekday	14:08:00	14	2011	Spring	BI	6	47	N	0.0729167	105	1.30048	136.551	117.654	169.744	17.4687	48.6513	-4.86254	-0.0463099
705	63	10	948	F	51500100	39.4045	SW	80	2011-05-24	Weekday	15:53:00	15	2011	Spring	BI	4	47	N							138.428	43.7888
706	64	0	948	F	51500100	39.4045	SW	80	2011-05-26	Weekday	08:33:00	8	2011	Spring	SI	8	55	N	0.0104167	15	5.16101	77.4152		156.826	0	43.7455	9.25035	0.61669
707	64	1	948	F	51500100	39.4045	SW	80	2011-05-26	Weekday	08:48:00	8	2011	Spring	SI	8	55	N	0.0381944	55	0.668038	36.7421	143.893	300.719	77.4152	52.9958	-24.9141	-0.452984
708	64	2	948	F	51500100	39.4045	SW	80	2011-05-26	Weekday	09:43:00	9	2011	Spring	SI	7	55	N	0.0180556	26	0.291628	7.58233	162.194	102.913	52.4121	28.0817	6.59931	0.253819
709	64	3	948	F	51500100	39.4045	SW	80	2011-05-26	Weekday	10:09:00	10	2011	Spring	SI	4	55	N	0.0458333	66	0.580599	38.3195	-4.23495	98.6779	54.4565	34.681	34.6539	0.52506
710	64	4	948	F	51500100	39.4045	SW	80	2011-05-26	Weekday	11:15:00	11	2011	Spring	SI	4	55	N	0.025	36	2.66051	95.7785	-130.54	328.138	74.3931	69.335	-33.833	-0.939806
711	64	5	948	F	51500100	39.4045	SW	80	2011-05-26	Weekday	11:51:00	11	2011	Spring	SI	4	55	N	0.0368056	53	0.0754717	4	-38.138	290	22.4069	35.502	-3.86929	-0.0730056
712	64	6	948	F	51500100	39.4045	SW	80	2011-05-26	Weekday	12:44:00	12	2011	Spring	SI	10	55	N	0.0215278	31	0	0		0	25	31.6327	0	0
713	64	7	948	F	51500100	39.4045	SW	80	2011-05-26	Weekday	13:15:00	13	2011	Spring	SI	3	55	N	0.00694444	10	0	0		0	25	31.6327	0	0
714	64	8	948	F	51500100	39.4045	SW	80	2011-05-26	Weekday	13:25:00	13	2011	Spring	SI	3	55	N							25	31.6327
715	65	0	948	F	51500100	39.4045	SW	81	2011-05-31	Weekday	13:46:00	13	2011	Spring	SI	1		N	0.0118056	17	0.298697	5.07786		190.905	0	39.7055	-3.81398	-0.224352
716	65	1	948	F	51500100	39.4045	SW	81	2011-05-31	Weekday	14:03:00	14	2011	Spring	SI	1		N	0.0180556	26	1.70025	44.2064	140.426	331.331	5.07786	35.8915	3.51301	0.135116
717	65	2	948	F	51500100	39.4045	SW	80	2011-05-31	Weekday	14:29:00	14	2011	Spring	SI	1		N	0.0166667	24	1.77521	42.605	5.66984	337.001	40.422	39.4045	-4.97377	-0.20724
718	65	3	948	F	51500100	39.4045	SW	80	2011-05-31	Weekday	14:53:00	14	2011	Spring	SI	1		N	0.0173611	25	0	0		0	82.6947	34.4308	0	0
719	65	4	948	F	51500100	39.4045	SW	80	2011-05-31	Weekday	15:18:00	15	2011	Spring	SI	6		N	0.0152778	22	0	0		0	82.6947	34.4308	0	0
720	65	5	948	F	51500100	39.4045	SW	80	2011-05-31	Weekday	15:40:00	15	2011	Spring	SI	6		N	0.00625	9	0.555556	5		354	82.6947	34.4308	0.918645	0.102072
721	65	6	948	F	51500100	39.4045	SW	80	2011-05-31	Weekday	15:49:00	15	2011	Spring	SI	6		N	0.0243056	35	0.142857	5	-180	174	87.3509	35.3494	-0.918645	-0.026247
722	65	7	948	F	51500100	39.4045	SW	80	2011-05-31	Weekday	16:24:00	16	2011	Spring	SI	1		N	0.00972222	14	0	0		0	82.6947	34.4308	0	0
723	65	8	948	F	51500100	39.4045	SW	80	2011-05-31	Weekday	16:38:00	16	2011	Spring	SI	1		N	0.0166667	24	0.416667	10		295	82.6947	34.4308	-7.47948	-0.311645
724	65	9	948	F	51500100	39.4045	SW	80	2011-05-31	Weekday	17:02:00	17	2011	Spring	SI	4		N	0.0277778	40	1.05245	42.0981	-141.547	153.452	90.88	26.9513	7.28167	0.182042
725	65	10	948	F	51500100	39.4045	SW	80	2011-05-31	Weekday	17:42:00	17	2011	Spring	SI	4		N							49.1091	34.233
734	66	0	948	F	51500100	39.4045	SW	80	2011-06-07	Weekday	10:12:00	10	2011	Summer	SI	5	47	N	0.0125	18	7.63839	137.491	84.7744	188.206		94.5666	-36.1455	-2.00808
735	66	1	948	F	51500100	39.4045	SW	80	2011-06-07	Weekday	10:30:00	10	2011	Summer	SI	5	47	N	0.0152778	22	0.98159	21.595	-120.223	67.9824	137.491	58.4211	-5.34758	-0.243072
736	66	2	948	F	51500100	39.4045	SW	80	2011-06-07	Weekday	10:52:00	10	2011	Summer	SI	5	47	N	0.00833333	12	0.075627	0.907524	-148.982	279	127.988	53.0735	-0.163303	-0.0136086
737	66	3	948	F	51500100	39.4045	SW	80	2011-06-07	Weekday	11:04:00	11	2011	Summer	SI	5	47	N	0.00763889	11	2.6622	29.2841	9.01849	288.018	127.847	52.9102	0	0
738	66	4	948	F	51500100	39.4045	SW	80	2011-06-07	Weekday	11:15:00	11	2011	Summer	SI	5	47	N	0.00902778	13	0	0		0	122.123	52.9102	0	0
739	66	5	948	F	51500100	39.4045	SW	80	2011-06-07	Weekday	11:28:00	11	2011	Summer	SI	5	47	N	0.0131944	19	4.41449	83.8752		145.669	122.123	52.9102	0	0
740	66	6	948	F	51500100	39.4045	SW	81	2011-06-07	Weekday	11:47:00	11	2011	Summer	SI	5	47	N							189.004	52.9102
741	67	0	948	F	51500100	39.4045	SW	81	2011-06-08	Weekday	08:30:00	8	2011	Summer	SI	2	53	N	0.05	72	0.676795	48.7293		8.44748	0	44.5351	-26.9279	-0.373999
742	67	1	948	F	51500100	39.4045	SW	81	2011-06-08	Weekday	09:42:00	9	2011	Summer	SI	3	53	N							48.7293	17.6071
743	68	0	948	F	51500100	39.4045	SW	80	2011-06-22	Weekday	08:31:00	8	2011	Summer	BI	1	29	N	0.00902778	13	1.57774	20.5106		198.041	0	165.556	0	0
744	68	1	948	F	51500100	39.4045	SW	80	2011-06-22	Weekday	08:44:00	8	2011	Summer	BI	1	29	N	0.00972222	14	0.865358	12.115	134.001	332.042	20.5106	165.556	-51.8879	-3.70628
745	68	2	948	F	51500100	39.4045	SW	80	2011-06-22	Weekday	08:58:00	8	2011	Summer	BI	1	29	N	0.00833333	12	0.356956	4.28347	74.4478	46.4898	14.9072	113.668	-17.4324	-1.4527
746	68	3	948	F	51500100	39.4045	SW	80	2011-06-22	Weekday	09:10:00	9	2011	Summer	BI	1	29	N	0.00486111	7	1.53354	10.7348	-26.4899	19.9999	10.6726	96.2358	0	0
747	68	4	948	F	51500100	39.4045	SW	80	2011-06-22	Weekday	09:17:00	9	2011	Summer	BI	1	29	N	0.0125	18	3.54722	63.85	88.3658	108.366	6.74833	96.2358	0	0
748	68	5	948	F	51500100	39.4045	SW	81	2011-06-22	Weekday	09:35:00	9	2011	Summer	BI	1	29	N	0.00763889	11	6.00469	66.0516	157.687	266.052	57.578	96.2358	0	0
749	68	6	948	F	51500100	39.4045	SW	80	2011-06-22	Weekday	09:46:00	9	2011	Summer	BI	1	29	N							22.9936	96.2358
750	69	0	948	F	51500100	39.4045	SW	80	2011-06-24	Weekday	08:10:00	8	2011	Summer	SI	3	31	N	0.0173611	25	0	0		0	0	82.3745	-9.24829	-0.369931
751	69	1	948	F	51500100	39.4045	SW	80	2011-06-24	Weekday	08:35:00	8	2011	Summer	SI	3	31	N	0.00625	9	0.222222	2		89.9999	0	73.1262	4.54683	0.505203
752	69	2	948	F	51500100	39.4045	SW	80	2011-06-24	Weekday	08:44:00	8	2011	Summer	SI	3	31	N	0.00625	9	0.619783	5.57804	-148.947	301.053	2	77.6731	-36.1744	-4.01938
753	69	3	948	F	51500100	39.4045	SW	80	2011-06-24	Weekday	08:53:00	8	2011	Summer	SI	3	31	Y	0.0590278	85	1.78804	151.984	17.3254	318.379	4	41.4987	15.7376	0.185148
754	69	4	948	F	51500100	39.4045	SW	80	2011-06-24	Weekday	10:18:00	10	2011	Summer	SI	2	31	Y	0.00763889	11	1.74301	19.1731	-78.806	239.573	155.98	57.2363	-3.50168	-0.318334
755	69	5	948	F	51500100	39.4045	SW	80	2011-06-24	Weekday	10:29:00	10	2011	Summer	SI	2	31	N	0.00763889	11	0.636364	7	-53.5726	186	160.826	53.7346	-4.10948	-0.373589
756	69	6	948	F	51500100	39.4045	SW	80	2011-06-24	Weekday	10:40:00	10	2011	Summer	SI	2	31	N	0.00486111	7	0	0		0	156.854	49.6251	-8.44679	-1.20668
757	69	7	948	F	51500100	39.4045	SW	80	2011-06-24	Weekday	10:47:00	10	2011	Summer	SI	2	31	N	0.00694444	10	0	0		0	156.854	41.1783	7.47844	0.747844
758	69	8	948	F	51500100	39.4045	SW	80	2011-06-24	Weekday	10:57:00	10	2011	Summer	SI	2	31	N	0.00625	9	0.333333	3		9.99999	156.854	48.6567	-15.0919	-1.67688
759	69	9	948	F	51500100	39.4045	SW	80	2011-06-24	Weekday	11:06:00	11	2011	Summer	SI	3	31	N	0.0104167	15	0.334549	5.01823	-7.98665	2.01334	158.354	33.5649	2.81013	0.187342
760	69	10	948	F	51500100	39.4045	SW	80	2011-06-24	Weekday	11:21:00	11	2011	Summer	SI	3	31	N	0.0173611	25	0.271443	6.78607	60.1037	62.1171	161.522	36.375	5.97322	0.238929
761	69	11	948	F	51500100	39.4045	SW	80	2011-06-24	Weekday	11:46:00	11	2011	Summer	SI	3	31	N	0.0131944	19	0.383351	7.28368	172.847	234.964	159.3	42.3482	-1.68423	-0.0886438
762	69	12	948	F	51500100	39.4045	SW	80	2011-06-24	Weekday	12:05:00	12	2011	Summer	SI	1	31	N	0.0104167	15	4.347	65.205	-119.398	115.566	160.826	40.664	-4.40554	-0.293703
763	69	13	948	F	51500100	39.4045	SW	80	2011-06-24	Weekday	12:20:00	12	2011	Summer	SI	1	31	Y	0.0326389	47	2.72465	128.059	12.0083	127.574	99.7975	36.2584	50.0043	1.06392
764	69	14	948	F	51500100	39.4045	SW	80	2011-06-24	Weekday	13:07:00	13	2011	Summer	BI	0	31	Y	0.00902778	13	0.90932	11.8212	-30.151	97.4229	40.0606	86.2628	0	0
765	69	15	948	F	51500100	39.4045	SW	80	2011-06-24	Weekday	13:20:00	13	2011	Summer	BI	0	31	N	0.00833333	12	1.99492	23.9391	-173.226	284.197	51.7879	86.2628	0	0
766	69	16	948	F	51500100	39.4045	SW	80	2011-06-24	Weekday	13:32:00	13	2011	Summer	BI	0	31	N	0.00833333	12	2.03206	24.3847	12.6425	296.84	28.988	86.2628	0	0
767	69	17	948	F	51500100	39.4045	SW	80	2011-06-24	Weekday	13:44:00	13	2011	Summer	BI	0	31	N	0.00833333	12	2.89059	34.6871	-166.166	130.674	17.3068	86.2628	-1.50736	-0.125614
768	69	18	948	F	51500100	39.4045	SW	80	2011-06-24	Weekday	13:56:00	13	2011	Summer	BI	0	31	N	0.00972222	14	0.310107	4.3415	-72.215	58.4586	33.7915	84.7554	1.50736	0.107669
769	69	19	948	F	51500100	39.4045	SW	80	2011-06-24	Weekday	14:10:00	14	2011	Summer	BI	5	31	N	0.00763889	11	4.41421	48.5564	-92.4568	326.002	37.0863	86.2628	-83.5982	-7.59984
770	69	20	948	F	51500100	39.4045	SW	80	2011-06-24	Weekday	14:21:00	14	2011	Summer	BI	5	31	N	0.00902778	13	4.09992	53.299	-178.381	147.621	37.111	2.66453	83.5982	6.43063
771	69	21	948	F	51500100	39.4045	SW	80	2011-06-24	Weekday	14:34:00	14	2011	Summer	BI	5	31	Y	0.00694444	10	1.62832	16.2832	-173.31	334.311	39.3004	86.2628	-4.35325	-0.435325
772	69	22	948	F	51500100	39.4045	SW	80	2011-06-24	Weekday	14:44:00	14	2011	Summer	BI	5	31	Y	0.0368056	53	2.67011	141.516	-97.77	236.542	31.6341	81.9095	1.48748	0.0280656
773	69	23	948	F	51500100	39.4045	ST	51	2011-06-24	Weekday	15:37:00	15	2011	Summer	BI			Y	0.00902778	13	12.1048	157.362	177.847	54.3882	113.2	83.397	3.65732	0.281332
774	69	24	948	F	51500100	39.4045	SW	80	2011-06-24	Weekday	15:50:00	15	2011	Summer	BI	1	31	N	0.00555556	8	3.05724	24.4579	55.6118	110	45.2499	87.0543	0	0
775	69	25	948	F	51500100	39.4045	SW	81	2011-06-24	Weekday	15:58:00	15	2011	Summer	BI	1	31	N	0.00833333	12	2.73788	32.8545	92.3436	202.344	64.8986	87.0543	0	0
776	69	26	948	F	51500100	39.4045	SW	81	2011-06-24	Weekday	16:10:00	16	2011	Summer	BI	2	31	N	0.00972222	14	2.08483	29.1876	-119.333	83.011	55.1368	87.0543	-1.25259	-0.0894705
777	69	27	948	F	51500100	39.4045	SW	81	2011-06-24	Weekday	16:24:00	16	2011	Summer	BI	2	31	N	0.0111111	16	1.36154	21.7847	-148.573	294.438	82.0805	85.8017	-59.3706	-3.71066
778	69	28	948	F	51500100	39.4045	SW	81	2011-06-24	Weekday	16:40:00	16	2011	Summer	BI	2	31	N	0.0118056	17	0.898663	15.2773	-164.438	130	61.0655	26.4311	29.863	1.75665
779	69	29	948	F	51500100	39.4045	SW	81	2011-06-24	Weekday	16:57:00	16	2011	Summer	BI	2	31	N	0.0104167	15	2.58	38.7	173.618	303.618	74.3054	56.2942	-24.3035	-1.62023
780	69	30	948	F	51500100	39.4045	SW	80	2011-06-24	Weekday	17:12:00	17	2011	Summer	BI	5	31	N	0.0118056	17	2.46828	41.9608	20.2658	323.883	40.3814	31.9907	-5.30744	-0.312202
781	69	31	948	F	51500100	39.4045	SW	80	2011-06-24	Weekday	17:29:00	17	2011	Summer	BI	5	31	N	0.0118056	17	2.85475	48.5308	156.709	120.592	41.3826	26.6832	34.7818	2.04599
782	69	32	948	F	51500100	39.4045	SW	80	2011-06-24	Weekday	17:46:00	17	2011	Summer	BI	5	31	N	0.00694444	10	2.72698	27.2698	107.688	228.28	58.7928	61.4651	-24.7087	-2.47087
783	69	33	948	F	51500100	39.4045	SW	80	2011-06-24	Weekday	17:56:00	17	2011	Summer	BI	5	31	N							37.0826	36.7564
784	70	0	948	F	51500100	39.4045	SW	80	2011-06-25	Weekend	13:14:00	13	2011	Summer	SI	2	26	N	0.0138889	20	0.5	10		37	0	103.148	17.4359	0.871795
785	70	1	948	F	51500100	39.4045	SW	80	2011-06-25	Weekend	13:34:00	13	2011	Summer	SI	2	26	N	0.00763889	11	0	0		0	10	120.584	-25.9912	-2.36284
786	70	2	948	F	51500100	39.4045	SW	80	2011-06-25	Weekend	13:45:00	13	2011	Summer	SI	2	26	N	0.117361	169	0.316871	53.5512		179.621	10	94.5931	-39.6451	-0.234586
787	70	3	948	F	51500100	39.4045	SW	80	2011-06-25	Weekend	16:34:00	16	2011	Summer	BI	1	26	N	0.00763889	11	2.01192	22.1312	-164.49	15.1301	46.0072	54.948	43.9802	3.9982
788	70	4	948	F	51500100	39.4045	SW	80	2011-06-25	Weekend	16:45:00	16	2011	Summer	BI	1	26	N	0.00625	9	1.26017	11.3415	178.36	193.491	27.0782	98.9281	-2.93605	-0.326227
789	70	5	948	F	51500100	39.4045	SW	80	2011-06-25	Weekend	16:54:00	16	2011	Summer	BI	1	26	N	0.0180556	26	0.396961	10.321	-165.491	27.9999	36.4877	95.9921	2.09225	0.0804713
790	70	6	948	F	51500100	39.4045	SW	80	2011-06-25	Weekend	17:20:00	17	2011	Summer	BI	7	26	N							29.7977	98.0843
791	71	0	948	F	51500100	39.4045	SW	80	2011-06-26	Weekend	09:04:00	9	2011	Summer	SI	2	16	N	0.0138889	20	2.24773	44.9547		167.025	0	67.7127	6.46543	0.323272
792	71	1	948	F	51500100	39.4045	SW	80	2011-06-26	Weekend	09:24:00	9	2011	Summer	SI	2	16	N	0.0145833	21	3.12052	65.5308	-157.347	9.6782	44.9547	74.1781	-12.9497	-0.616651
793	71	2	948	F	51500100	39.4045	SW	80	2011-06-26	Weekend	09:45:00	9	2011	Summer	SI	2	16	N	0.00347222	5	7.20908	36.0454	-144.28	225.398	29.6296	61.2284	31.9092	6.38185
794	71	3	948	F	51500100	39.4045	SW	80	2011-06-26	Weekend	09:50:00	9	2011	Summer	SI	2	16	N							6.4158	93.1377
795	72	0	948	F	51500100	39.4045	SW	80	2011-07-10	Weekend	15:25:00	15	2011	Summer	SI	7	18	N	0.0104167	15	1.22965	18.4448		3.98409	0	75.9657	12.2915	0.819435
796	72	1	948	F	51500100	39.4045	SW	80	2011-07-10	Weekend	15:40:00	15	2011	Summer	SI	7	18	N	0.00694444	10	3.16102	31.6102	-79.2805	284.704	18.4448	88.2572	-20.2921	-2.02921
797	72	2	948	F	51500100	39.4045	SW	80	2011-07-10	Weekend	15:50:00	15	2011	Summer	SI	7	18	Y	0.0277778	40	1.80847	72.3387	18.1038	302.807	39.4501	67.9651	38.0349	0.950873
798	72	3	948	F	51500100	39.4045	ST	51	2011-07-10	Weekend	16:30:00	16	2011	Summer	SI	0	7	Y	0.0111111	16	6.59639	105.542	170.315	113.122	111.457	106	-12.923	-0.807684
799	72	4	948	F	51500100	39.4045	SW	80	2011-07-10	Weekend	16:46:00	16	2011	Summer	SI	0	18	Y	0.0166667	24	1.11752	26.8205	108.19	221.312	25.1574	93.0771	7.40007	0.308336
800	72	5	948	F	51500100	39.4045	SW	80	2011-07-10	Weekend	17:10:00	17	2011	Summer	SI	0	18	N	0.00694444	10	0	0		0	11.4659	100.477	-10.397	-1.0397
801	72	6	948	F	51500100	39.4045	SW	80	2011-07-10	Weekend	17:20:00	17	2011	Summer	SI	0	18	N	0.00833333	12	2.30608	27.673		318.65	11.4659	90.0802	18.0409	1.50341
802	72	7	948	F	51500100	39.4045	SW	80	2011-07-10	Weekend	17:32:00	17	2011	Summer	SI	0	18	N	0.0125	18	1.9771	35.5877	71.1361	29.7864	38.1721	108.121	46.5449	2.58583
803	72	8	948	F	51500100	39.4045	SW	80	2011-07-10	Weekend	17:50:00	17	2011	Summer	SI	0	18	N							56.8295	154.666
804	73	0	948	F	51500100	39.4045	SW	80	2011-07-11	Weekday	12:01:00	12	2011	Summer	BI	0	12	N	0.0180556	26	1.21198	31.5114		212	0	51.3687	20.308	0.781078
805	73	1	948	F	51500100	39.4045	SW	80	2011-07-11	Weekday	12:27:00	12	2011	Summer	BI	0	12	N	0.01875	27	2.23606	60.3736	110.415	322.415	31.5114	71.6767	-14.2697	-0.528507
806	73	2	948	F	51500100	39.4045	SW	80	2011-07-11	Weekday	12:54:00	12	2011	Summer	BI	0	12	N	0.0131944	19	2.97812	56.5842	160.136	122.551	57.5388	57.407	-25.7043	-1.35286
807	73	3	948	F	51500100	39.4045	SW	80	2011-07-11	Weekday	13:13:00	13	2011	Summer	BI	2	12	N	0.0138889	20	2.63831	52.7662	172.007	294.559	10.9962	31.7028	76.0305	3.80152
808	73	4	948	F	51500100	39.4045	SW	80	2011-07-11	Weekday	13:33:00	13	2011	Summer	BI	2	12	N	0.0118056	17	3.47495	59.0741	-152.765	141.794	55.2764	107.733	-77.1017	-4.53539
809	73	5	948	F	51500100	39.4045	SW	80	2011-07-11	Weekday	13:50:00	13	2011	Summer	SI	2	12	N	0.0180556	26	1.63865	42.605	-164.793	337.001	37.9752	30.6315	23.3424	0.897784
810	73	6	948	F	51500100	39.4045	SW	80	2011-07-11	Weekday	14:16:00	14	2011	Summer	SI	0	12	N	0.00625	9	0	0		0	34.3573	53.9739	24.4876	2.72085
811	73	7	948	F	51500100	39.4045	SW	80	2011-07-11	Weekday	14:25:00	14	2011	Summer	SI	0	12	N	0.00833333	12	4.34248	52.1098		159.776	34.3573	78.4615	-22.4549	-1.87124
812	73	8	948	F	51500100	39.4045	SW	80	2011-07-11	Weekday	14:37:00	14	2011	Summer	SI	0	12	N	0.0215278	31	1.02414	31.7485	-11.3501	148.426	46.3137	56.0066	25.2056	0.813084
813	73	9	948	F	51500100	39.4045	SW	81	2011-07-11	Weekday	15:08:00	15	2011	Summer	SI	0	12	N	0.0118056	17	0.63143	10.7343	-39.8491	108.577	70.5452	81.2122	-27.882	-1.64012
814	73	10	948	F	51500100	39.4045	SW	81	2011-07-11	Weekday	15:25:00	15	2011	Summer	SI	0	12	N	0.0173611	25	3.56618	89.1544	-146.844	321.732	74.7577	53.3302	-6.7613	-0.270452
815	73	11	948	F	51500100	39.4045	SW	80	2011-07-11	Weekday	15:50:00	15	2011	Summer	SI	0	12	N							44.5106	46.5689
816	74	0	948	F	51500100	39.4045	SW	79	2011-07-14	Weekday	14:02:00	14	2011	Summer	SI	2	45	N	0.00555556	8	0	0		0	0	84.5426	2.92258	0.365322
817	74	1	948	F	51500100	39.4045	SW	79	2011-07-14	Weekday	14:10:00	14	2011	Summer	SI	2	45	N	0.00833333	12	0.840158	10.0819		131.04	0	87.4652	8.42906	0.702422
818	74	2	948	F	51500100	39.4045	SW	79	2011-07-14	Weekday	14:22:00	14	2011	Summer	SI	2	45	N	0.00763889	11	0.483504	5.31854	26.105	157.146	10.0819	95.8942	-5.61976	-0.510887
819	74	3	948	F	51500100	39.4045	SW	79	2011-07-14	Weekday	14:33:00	14	2011	Summer	SI	2	45	N							15.0411	90.2745
820	75	0	948	F	51500100	39.4045	SW	80	2011-07-28	Weekday	12:03:00	12	2011	Summer	BI	6	86	N	0.00972222	14	1.61937	22.6712		189.042	0	91.0624	-9.96967	-0.71212
821	75	1	948	F	51500100	39.4045	SW	80	2011-07-28	Weekday	12:17:00	12	2011	Summer	BI	6	86	N	0.00694444	10	2.36252	23.6252	89.9823	279.024	22.6712	81.0928	-21.295	-2.1295
822	75	2	948	F	51500100	39.4045	SW	80	2011-07-28	Weekday	12:27:00	12	2011	Summer	BI	6	86	N	0.0104167	15	2.16242	32.4363	15.6267	294.651	32.7485	59.7978	-22.9661	-1.53107
823	75	3	948	F	51500100	39.4045	SW	80	2011-07-28	Weekday	12:42:00	12	2011	Summer	BI	6	86	N	0.00486111	7	5.73341	40.1339	-159.258	135.393	56.6111	36.8317	17.4195	2.4885
824	75	4	948	F	51500100	39.4045	SW	80	2011-07-28	Weekday	12:49:00	12	2011	Summer	BI	6	86	N							43.9591	54.2512
825	76	0	958	F	1164	31.3201	SW	81	2011-04-22	Weekday	08:26:00	8	2011	Spring	SI	3	42	N	0.0243056	35	0.633771	22.182		63.2039	0	92.8562	-12.7597	-0.364564
826	76	1	958	F	1164	31.3201	SW	81	2011-04-22	Weekday	09:01:00	9	2011	Spring	SI	6	42	N	0.0659722	95	0.0221726	2.10639	16.5517	79.7557	22.182	80.0964	-2.04452	-0.0215213
827	76	2	958	F	1164	31.3201	SW	81	2011-04-22	Weekday	10:36:00	10	2011	Spring	SI	10	42	N	0.0368056	53	0.127191	6.74111	-142.134	297.622	24.2085	78.0519	6.16095	0.116244
828	76	3	958	F	1164	31.3201	SW	81	2011-04-22	Weekday	11:29:00	11	2011	Spring	SI	5	42	N	0.103472	149	0.0519257	7.73692	179.275	116.896	20.8581	84.2128	-7.11025	-0.0477198
829	76	4	958	F	1164	31.3201	SW	81	2011-04-22	Weekday	13:58:00	13	2011	Spring	SI	6	42	N	0.0618056	89	0.880108	78.3296	-117.746	359.151	24.8966	77.1026	-55.7132	-0.625991
830	76	5	958	F	1164	31.3201	SW	81	2011-04-22	Weekday	15:27:00	15	2011	Spring	BI	0	42	N							90.9332	21.3894
831	77	0	958	F	1164	31.3201	SW	81	2011-05-17	Weekday	10:15:00	10	2011	Spring	BI	0	22	N	0.05625	81	0.205682	16.6602		233.665	0	51.6631	7.83833	0.0967695
832	77	1	958	F	1164	31.3201	SW	81	2011-05-17	Weekday	11:36:00	11	2011	Spring	BI	0	22	N	0.0513889	74	0.67431	49.899	153.195	26.8598	16.6602	59.5014	-43.6007	-0.589198
833	77	2	958	F	1164	31.3201	SW	81	2011-05-17	Weekday	12:50:00	12	2011	Spring	BI	3	22	N	0.00416667	6	11.6554	69.9326	158.413	185.272	35.8256	15.9008	62.7276	10.4546
834	77	3	958	F	1164	31.3201	SW	81	2011-05-17	Weekday	12:56:00	12	2011	Spring	SI	3	22	N	0.0166667	24	0	0		0	35.0962	78.6284	0	0
835	77	4	958	F	1164	31.3201	SW	81	2011-05-17	Weekday	13:20:00	13	2011	Spring	SI	4	22	N	0.025	36	0	0		0	35.0962	78.6284	0	0
836	77	5	958	F	1164	31.3201	SW	81	2011-05-17	Weekday	13:56:00	13	2011	Spring	SI	4	22	N	0.0229167	33	1.08266	35.7277		343.858	35.0962	78.6284	-24.9347	-0.755597
837	77	6	958	F	1164	31.3201	SW	81	2011-05-17	Weekday	14:29:00	14	2011	Spring	BI	1	22	N	0.00347222	5	9.6803	48.4015	-176.548	167.31	7.26656	53.6937	23.4089	4.68178
838	77	7	958	F	1164	31.3201	SW	81	2011-05-17	Weekday	14:34:00	14	2011	Spring	SI	1	22	N	0.0201389	29	0.858503	24.8966	79.0083	246.318	48.0128	77.1026	15.7536	0.543226
839	77	8	958	F	1164	31.3201	SW	81	2011-05-17	Weekday	15:03:00	15	2011	Spring	SI	2	22	N	0.0104167	15	0	0		0	61.0572	92.8562	0	0
840	77	9	958	F	1164	31.3201	SW	81	2011-05-17	Weekday	15:18:00	15	2011	Spring	SI	2	22	N	0.0194444	28	1.57132	43.9969		3.63186	61.0572	92.8562	-30.9547	-1.10552
841	77	10	958	F	1164	31.3201	SW	81	2011-05-17	Weekday	15:46:00	15	2011	Spring	BI	2	22	N	0.00416667	6	7.33281	43.9969	180	183.632	21.7168	61.9015	30.9547	5.15912
842	77	11	958	F	1164	31.3201	SW	81	2011-05-17	Weekday	15:52:00	15	2011	Spring	SI	2	22	N	0.0180556	26	0.957561	24.8966	-117.314	66.3179	61.0572	92.8562	-15.7536	-0.605906
843	77	12	958	F	1164	31.3201	SW	81	2011-05-17	Weekday	16:18:00	16	2011	Spring	SI	2	22	N	0.0229167	33	2.15272	71.0399	-66.7101	359.608	48.0128	77.1026	-48.7056	-1.47593
844	77	13	958	F	1164	31.3201	SW	81	2011-05-17	Weekday	16:51:00	16	2011	Spring	BI	2	22	N							23.3282	28.397
845	78	0	958	F	1164	31.3201	SW	81	2011-05-23	Weekday	15:55:00	15	2011	Spring	SI			N	0.00694444	10	0.4	4		156	0	78.9605	-1.85795	-0.185795
846	78	1	958	F	1164	31.3201	SW	81	2011-05-23	Weekday	16:05:00	16	2011	Spring	SI	5		N	0.00763889	11	0.0909091	1	130	286	4	77.1026	0.97696	0.0888146
847	78	2	958	F	1164	31.3201	SW	81	2011-05-23	Weekday	16:16:00	16	2011	Spring	SI	5		N	0.00763889	11	0.0909091	1	-180	106	3.4435	78.0795	-0.97696	-0.0888146
848	78	3	958	F	1164	31.3201	SW	81	2011-05-23	Weekday	16:27:00	16	2011	Spring	SI	5		N	0.0152778	22	1.13166	24.8966	140.318	246.318	4	77.1026	15.7536	0.716071
849	78	4	958	F	1164	31.3201	SW	81	2011-05-23	Weekday	16:49:00	16	2011	Spring	SI	5		N	0.0111111	16	0	0		0	25.1939	92.8562	0	0
850	78	5	958	F	1164	31.3201	SW	81	2011-05-23	Weekday	17:05:00	17	2011	Spring	SI	14		N	0.00972222	14	1.72396	24.1354		64.8019	25.1939	92.8562	-14.7766	-1.05547
851	78	6	958	F	1164	31.3201	SW	81	2011-05-23	Weekday	17:19:00	17	2011	Spring	SI	14		N	0.00763889	11	0	0		0	3.4435	78.0795	0	0
852	78	7	958	F	1164	31.3201	SW	81	2011-05-23	Weekday	17:30:00	17	2011	Spring	SI	14		N	0.0159722	23	1.38211	31.7884		258.147	3.4435	78.0795	5.44245	0.236628
853	78	8	958	F	1164	31.3201	SW	81	2011-05-23	Weekday	17:53:00	17	2011	Spring	SI	14		N							32.0166	83.522
854	79	0	958	F	1164	31.3201	SW	81	2011-05-25	Weekday	14:28:00	14	2011	Spring	SI	3	62	N	0.0125	18	0.732524	13.1854		219.647	0	85.168	1.99777	0.110987
855	79	1	958	F	1164	31.3201	SW	81	2011-05-25	Weekday	14:46:00	14	2011	Spring	SI	3	62	N	0.00763889	11	0.545455	6	-105.647	114	13.1854	87.1658	5.6904	0.517309
856	79	2	958	F	1164	31.3201	SW	81	2011-05-25	Weekday	14:57:00	14	2011	Spring	SI	3	62	N	0.0194444	28	0.214286	6	180	294	12.9299	92.8562	-5.6904	-0.203229
857	79	3	958	F	1164	31.3201	SW	81	2011-05-25	Weekday	15:25:00	15	2011	Spring	SI	5	62	N	0.0104167	15	0.4	6	-180	114	13.1854	87.1658	5.6904	0.37936
858	79	4	958	F	1164	31.3201	SW	81	2011-05-25	Weekday	15:40:00	15	2011	Spring	SI	5	62	N	0.0201389	29	1.69282	49.0918	-80.6334	33.3664	12.9299	92.8562	-26.1261	-0.900901
859	79	5	958	F	1164	31.3201	SW	81	2011-05-25	Weekday	16:09:00	16	2011	Spring	SI	6	62	N	0.00347222	5	1.4	7	-31.3664	2	37.2322	66.73	-6.90701	-1.3814
860	79	6	958	F	1164	31.3201	SW	81	2011-05-25	Weekday	16:14:00	16	2011	Spring	SI	6	62	N	0.00902778	13	3.03811	39.4954	7.96128	9.96128	42.9471	59.823	-39.4838	-3.03722
861	79	7	958	F	1164	31.3201	SW	81	2011-05-25	Weekday	16:27:00	16	2011	Spring	SI	6	62	N	0.00555556	8	0.75	6	100.039	110	80.566	20.3392	0.902439	0.112805
862	79	8	958	F	1164	31.3201	SW	81	2011-05-25	Weekday	16:35:00	16	2011	Spring	SI	6	62	N	0.0145833	21	4.18289	87.8407	94.2091	204.209	81.0748	21.2416	70.4381	3.3542
863	79	9	958	F	1164	31.3201	SW	81	2011-05-25	Weekday	16:56:00	16	2011	Spring	SI	6	62	N	0.0152778	22	0.0759125	1.67008	-68.209	136	7.9019	91.6797	1.666	0.0757273
864	79	10	958	F	1164	31.3201	SW	81	2011-05-25	Weekday	17:18:00	17	2011	Spring	SI	6	62	N	0.00902778	13	0	0		0	9.26797	93.3457	0	0
865	79	11	958	F	1164	31.3201	SW	81	2011-05-25	Weekday	17:31:00	17	2011	Spring	SI	6	62	N	0.00972222	14	1.36269	19.0777		70.1651	9.26797	93.3457	-16.2431	-1.16022
866	79	12	958	F	1164	31.3201	SW	81	2011-05-25	Weekday	17:45:00	17	2011	Spring	SI	6	62	N							20.0368	77.1026
867	80	0	958	F	1164	31.3201	SW	81	2011-05-27	Weekday	08:11:00	8	2011	Spring	SI	5	101	N	0.00972222	14	0.428571	6		56	0	92.8562	0.698191	0.0498708
868	80	1	958	F	1164	31.3201	SW	81	2011-05-27	Weekday	08:25:00	8	2011	Spring	SI	5	101	N	0.0104167	15	1.18243	17.7365	15.3183	71.3183	6	93.5543	-15.4919	-1.03279
869	80	2	958	F	1164	31.3201	SW	81	2011-05-27	Weekday	08:40:00	8	2011	Spring	SI	5	101	N	0.0118056	17	3.12058	53.0498	-130.543	300.776	23.5767	78.0624	-28.1433	-1.65549
870	80	3	958	F	1164	31.3201	SW	81	2011-05-27	Weekday	08:57:00	8	2011	Spring	SI	5	101	N	0.0125	18	2.60877	46.9578	-149.773	151.003	43.3085	49.9192	45.5271	2.52929
871	80	4	958	F	1164	31.3201	SW	81	2011-05-27	Weekday	09:15:00	9	2011	Spring	SI	4	101	N	0.0118056	17	1.13058	19.2198	-86.9083	64.0948	5	95.4463	-12.2227	-0.718981
872	80	5	958	F	1164	31.3201	SW	81	2011-05-27	Weekday	09:32:00	9	2011	Spring	SI	4	101	N	0.0104167	15	0.614948	9.22422	-18.8441	45.2507	16.623	83.2236	-6.12105	-0.40807
873	80	6	958	F	1164	31.3201	SW	81	2011-05-27	Weekday	09:47:00	9	2011	Spring	SI	4	101	N	0.00555556	8	0	0		0	24.8966	77.1026	0	0
874	80	7	958	F	1164	31.3201	SW	81	2011-05-27	Weekday	09:55:00	9	2011	Spring	SI	4	101	N							24.8966	77.1026
875	81	0	958	F	1164/1118	62.0881	SW	81	2011-06-04	Weekend	10:53:00	10	2011	Summer	BI	6	113	N	0.0777778	112	0.118114	13.2288		19.8079	0	52.2361	-5.74441	-0.0512894
876	81	1	958	F	1164/1118	62.0881	SW	81	2011-06-04	Weekend	12:45:00	12	2011	Summer	BI	9	113	N	0.0625	90	0.0926675	8.34008	114.503	134.311	13.2288	46.4917	3.81249	0.0423609
877	81	2	958	F	1164/1118	62.0881	SW	81	2011-06-04	Weekend	14:15:00	14	2011	Summer	BI	17	113	N	0.0166667	24	0.883013	21.1923	26.3461	160.657	12.371	50.3042	35.1582	1.46492
878	81	3	958	F	1164/1118	62.0881	SW	81	2011-06-04	Weekend	14:39:00	14	2011	Summer	SI	17	113	N	0.0131944	19	0	0		0	22.0026	85.4623	15.3032	0.805432
879	81	4	958	F	1164/1118	62.0881	SW	81	2011-06-04	Weekend	14:58:00	14	2011	Summer	SI	17	113	N	0.00902778	13	0.769231	10		278	22.0026	100.766	-16.714	-1.28569
880	81	5	958	F	1164/1118	62.0881	SW	81	2011-06-04	Weekend	15:11:00	15	2011	Summer	SI	12	113	N	0.0131944	19	0.526316	10	-180	97.9998	14.1734	84.0516	-12.0301	-0.633161
881	81	6	958	F	1164/1118	62.0881	SW	81	2011-06-04	Weekend	15:30:00	15	2011	Summer	SI	12	113	N	0.0152778	22	0.136364	3	-152	306	22.0026	72.0215	10.2865	0.467568
882	81	7	958	F	1164/1118	62.0881	SW	81	2011-06-04	Weekend	15:52:00	15	2011	Summer	SI	12	113	N	0.0125	18	0.166667	3	-180	126	19.0037	82.308	-1.12382	-0.0624346
883	81	8	958	F	1164/1118	62.0881	SW	81	2011-06-04	Weekend	16:10:00	16	2011	Summer	SI	9	113	N	0.00972222	14	0	0		0	22.0026	81.1842	3.11677	0.222627
884	81	9	958	F	1164/1118	62.0881	SW	81	2011-06-04	Weekend	16:24:00	16	2011	Summer	SI	9	113	N	0.0208333	30	0	0		0	22.0026	84.3009	0	0
885	81	10	958	F	1164/1118	62.0881	SW	81	2011-06-04	Weekend	16:54:00	16	2011	Summer	SI	9	113	N	0.0104167	15	0	0		0	22.0026	84.3009	11.5933	0.772886
886	81	11	958	F	1164/1118	62.0881	SW	81	2011-06-04	Weekend	17:09:00	17	2011	Summer	SI	13	113	N	0.0111111	16	0	0		0	22.0026	95.8942	-49.8435	-3.11522
887	81	12	958	F	1164/1118	62.0881	SW	81	2011-06-04	Weekend	17:25:00	17	2011	Summer	SI	13	113	N	0.0152778	22	0.181818	4		330	22.0026	46.0507	-2.46105	-0.111866
888	81	13	958	F	1164/1118	62.0881	SW	81	2011-06-04	Weekend	17:47:00	17	2011	Summer	SI	13	113	N							18.3729	43.5897
889	82	0	958	F	1164/1118	62.0881	SW	81	2011-06-06	Weekday	08:06:00	8	2011	Summer	BI	4	44	N	0.00694444	10	2.11637	21.1637		154.862	0	27.27	-0.621195	-0.0621195
890	82	1	958	F	1164/1118	62.0881	SW	81	2011-06-06	Weekday	08:16:00	8	2011	Summer	BI	4	44	N	0.00625	9	1.55667	14.01	-133.054	21.808	21.1637	26.6488	-4.45355	-0.494838
891	82	2	958	F	1164/1118	62.0881	SW	81	2011-06-06	Weekday	08:25:00	8	2011	Summer	BI	4	44	N	0.0111111	16	2.83822	45.4115	116.707	138.515	15.4709	22.1953	4.34983	0.271864
892	82	3	958	F	1164/1118	62.0881	SW	81	2011-06-06	Weekday	08:41:00	8	2011	Summer	BI	4	44	N	0.0104167	15	2.76233	41.4349	176.28	314.795	59.7841	26.5451	30.733	2.04887
893	82	4	958	F	1164/1118	62.0881	SW	81	2011-06-06	Weekday	08:56:00	8	2011	Summer	BI	4	44	N	0.0145833	21	2.07629	43.6022	153.372	108.167	18.4854	57.2781	16.6796	0.794268
894	82	5	958	F	1164/1118	62.0881	SW	81	2011-06-06	Weekday	09:17:00	9	2011	Summer	BI	2	44	N	0.00833333	12	2.73364	32.8036	111.097	219.263	61.4303	73.9578	20.7386	1.72822
895	82	6	958	F	1164/1118	62.0881	SW	81	2011-06-06	Weekday	09:29:00	9	2011	Summer	BI	2	44	N	0.0125	18	0.309343	5.56818	17.1969	236.46	61.3198	94.6964	-9.23403	-0.513002
896	82	7	958	F	1164/1118	62.0881	SW	81	2011-06-06	Weekday	09:47:00	9	2011	Summer	BI	2	44	N	0.0138889	20	1.94613	38.9225	168.802	45.2625	61.3897	85.4623	-3.86187	-0.193094
897	82	8	958	F	1164/1118	62.0881	SW	81	2011-06-06	Weekday	10:07:00	10	2011	Summer	BI	2	44	N	0.00902778	13	4.39984	57.1979	-174.549	230.714	63.9203	81.6005	3.86187	0.297067
898	82	9	958	F	1164/1118	62.0881	SW	81	2011-06-06	Weekday	10:20:00	10	2011	Summer	BI	2	44	N	0.0229167	33	0.878367	28.9861	-174.091	56.623	63.4934	85.4623	0	0
899	82	10	958	F	1164/1118	62.0881	SW	81	2011-06-06	Weekday	10:53:00	10	2011	Summer	BI	2	44	N							59.9135	85.4623
900	83	0	958	F	1164/1118	62.0881	SW	81	2011-06-08	Weekday	08:11:00	8	2011	Summer	SI	2	53	N	0.0104167	15	1.65676	24.8514		239.404	0	37.2413	4.43426	0.295617
901	83	1	958	F	1164/1118	62.0881	SW	81	2011-06-08	Weekday	08:26:00	8	2011	Summer	SI	2	53	N	0.0270833	39	0.61462	23.9702	-173.969	65.4348	24.8514	41.6755	-26.1924	-0.671599
902	83	2	958	F	1164/1118	62.0881	SW	81	2011-06-08	Weekday	09:05:00	9	2011	Summer	SI	3	53	N	0.0201389	29	0.127847	3.70757	-77.1705	348.264	2.71473	15.4831	42.2152	1.4557
903	83	3	958	F	1164/1118	62.0881	SW	81	2011-06-08	Weekday	09:34:00	9	2011	Summer	SI	3	53	N							1.00728	57.6983
904	84	0	958	F	1164/1118	62.0881	SW	81	2011-06-21	Weekday	12:35:00	12	2011	Summer	SI	0	24	N	0.00694444	10	1.08105	10.8105		22.3606	0	28.6414	-15.9081	-1.59081
905	84	1	958	F	1164/1118	62.0881	SW	81	2011-06-21	Weekday	12:45:00	12	2011	Summer	SI	0	24	N	0.00694444	10	1.20257	12.0257	164.665	187.026	10.8105	12.7333	0	0
906	84	2	958	F	1164/1118	62.0881	SW	81	2011-06-21	Weekday	12:55:00	12	2011	Summer	SI	0	24	N	0.00972222	14	0.428571	6	-173.026	13.9998	3.27632	12.7333	-2.52674	-0.180481
907	84	3	958	F	1164/1118	62.0881	SW	81	2011-06-21	Weekday	13:09:00	13	2011	Summer	SI	5	24	N	0.00972222	14	0.452289	6.33204	-14.8282	359.172	5.6427	10.2066	2.52674	0.180481
908	84	4	958	F	1164/1118	62.0881	SW	81	2011-06-21	Weekday	13:23:00	13	2011	Summer	SI	5	24	N	0.0166667	24	0.441569	10.5977	-9.40673	349.765	10.9712	12.7333	0	0
909	84	5	958	F	1164/1118	62.0881	SW	81	2011-06-21	Weekday	13:47:00	13	2011	Summer	SI	5	24	N	0.00972222	14	0.674398	9.44158	-172.48	177.285	20.7528	12.7333	-3.62323	-0.258802
910	84	6	958	F	1164/1118	62.0881	SW	81	2011-06-21	Weekday	14:01:00	14	2011	Summer	SI	3	24	N	0.00902778	13	0.575914	7.48688	-9.05656	168.228	11.5032	9.11007	0	0
911	84	7	958	F	1164/1118	62.0881	SW	81	2011-06-21	Weekday	14:14:00	14	2011	Summer	SI	3	24	N	0.01875	27	0.286553	7.73692	-51.3322	116.896	5.6427	9.11007	5.95927	0.220714
912	84	8	958	F	1164/1118	62.0881	SW	81	2011-06-21	Weekday	14:41:00	14	2011	Summer	SI	3	24	N	0.0104167	15	0.8	12	151.104	268	11	15.0693	-5.95927	-0.397285
913	84	9	958	F	1164/1118	62.0881	SW	81	2011-06-21	Weekday	14:56:00	14	2011	Summer	SI	3	24	N	0.00833333	12	1.36719	16.4062	83.5836	351.583	1	9.11007	3.62323	0.301936
914	84	10	958	F	1164/1118	62.0881	SW	81	2011-06-21	Weekday	15:08:00	15	2011	Summer	SI	1	24	N	0.00763889	11	2.82199	31.0419	-151.763	199.821	16.5479	12.7333	0	0
915	84	11	958	F	1164/1118	62.0881	SW	81	2011-06-21	Weekday	15:19:00	15	2011	Summer	SI	1	24	N	0.0111111	16	3.00606	48.097	-166.842	32.9791	19.0567	12.7333	0.278345	0.0173966
916	84	12	958	F	1164/1118	62.0881	SW	81	2011-06-21	Weekday	15:35:00	15	2011	Summer	SI	1	24	N	0.0111111	16	1.57921	25.2674	157.633	190.612	29.9597	13.0116	0	0
917	84	13	958	F	1164/1118	62.0881	SW	81	2011-06-21	Weekday	15:51:00	15	2011	Summer	SI	1	24	N	0.0138889	20	1.14406	22.8812	47.404	238.016	8.00279	13.0116	0	0
918	84	14	958	F	1164/1118	62.0881	SW	81	2011-06-21	Weekday	16:11:00	16	2011	Summer	SI	6	24	N	0.0131944	19	0	0		0	15.2272	13.0116	0	0
919	84	15	958	F	1164/1118	62.0881	SW	81	2011-06-21	Weekday	16:30:00	16	2011	Summer	SI	6	24	N	0.0222222	32	0.657231	21.0314		63.7395	15.2272	13.0116	0	0
920	84	16	958	F	1164/1118	62.0881	SW	81	2011-06-21	Weekday	17:02:00	17	2011	Summer	SI	1	24	N	0.00625	9	2.10715	18.9644	151.642	215.381	7.06091	13.0116	-3.25131	-0.361257
921	84	17	958	F	1164/1118	62.0881	SW	81	2011-06-21	Weekday	17:11:00	17	2011	Summer	SI	1	24	N	0.0125	18	0	0		0	16.2541	9.76033	-0.650262	-0.0361257
922	84	18	958	F	1164/1118	62.0881	SW	81	2011-06-21	Weekday	17:29:00	17	2011	Summer	SI	1	24	N	0.00833333	12	0.197438	2.36926		6.70571	16.2541	9.11007	0	0
923	84	19	958	F	1164/1118	62.0881	SW	81	2011-06-21	Weekday	17:41:00	17	2011	Summer	SI	1	24	N	0.00625	9	0	0		0	13.9071	9.11007	0	0
924	84	20	958	F	1164/1118	62.0881	SW	81	2011-06-21	Weekday	17:50:00	17	2011	Summer	SI	1	24	N							13.9071	9.11007
925	85	0	958	F	1164/1118	62.0881	SW	81	2011-06-22	Weekday	10:06:00	10	2011	Summer	BI	0	29	N	0.00694444	10	2.43147	24.3147		105.778	0	24.1829	8.81105	0.881105
926	85	1	958	F	1164/1118	62.0881	SW	81	2011-06-22	Weekday	10:16:00	10	2011	Summer	BI	0	29	N	0.0131944	19	1.21635	23.1106	-61.6185	44.1599	24.3147	32.9939	38.3268	2.0172
927	85	2	958	F	1164/1118	62.0881	SW	81	2011-06-22	Weekday	10:35:00	10	2011	Summer	BI	0	29	N	0.0263889	38	0.66036	25.0937	-120.16	284	40.7371	71.3207	0	0
928	85	3	958	F	1164/1118	62.0881	SW	81	2011-06-22	Weekday	11:13:00	11	2011	Summer	BI	4	29	N	0.0111111	16	3.19591	51.1346	-104.305	179.695	22.063	71.3207	0.385925	0.0241203
929	85	4	958	F	1164/1118	62.0881	SW	81	2011-06-22	Weekday	11:29:00	11	2011	Summer	BI	4	29	N	0.00486111	7	2.90404	20.3283	75.3012	254.996	38.3345	71.7066	0	0
930	85	5	958	F	1164/1118	62.0881	SW	81	2011-06-22	Weekday	11:36:00	11	2011	Summer	BI	4	29	N	0.0215278	31	0.150387	4.66201	-106.997	148	40.5772	71.7066	-5.78212	-0.18652
931	85	6	958	F	1164/1118	62.0881	SW	81	2011-06-22	Weekday	12:07:00	12	2011	Summer	BI	1	29	N	0.00902778	13	2.98166	38.7616	-170.529	337.471	44.3457	65.9245	0.149641	0.0115109
932	85	7	958	F	1164/1118	62.0881	SW	81	2011-06-22	Weekday	12:20:00	12	2011	Summer	BI	1	29	N	0.0125	18	0.877073	15.7873	159.212	136.683	18.6477	66.0742	-50.7545	-2.81969
933	85	8	958	F	1164/1118	62.0881	SW	81	2011-06-22	Weekday	12:38:00	12	2011	Summer	BI	1	29	N	0.0180556	26	1.4038	36.4989	-28.8351	107.848	20.8083	15.3197	68.8218	2.64699
934	85	9	958	F	1164/1118	62.0881	SW	81	2011-06-22	Weekday	13:04:00	13	2011	Summer	SI	4	29	N	0.0111111	16	0.488905	7.82247	51.7943	159.642	42.5682	84.1415	0	0
935	85	10	958	F	1164/1118	62.0881	SW	81	2011-06-22	Weekday	13:20:00	13	2011	Summer	SI	4	29	N	0.0138889	20	0	0		0	49.883	84.1415	0	0
936	85	11	958	F	1164/1118	62.0881	SW	81	2011-06-22	Weekday	13:40:00	13	2011	Summer	SI	4	29	N							49.883	84.1415
937	86	0	958	F	1164/1118	62.0881	SW	81	2011-06-25	Weekend	14:33:00	14	2011	Summer	BI	0	26	N	0.00972222	14	1.37869	19.3017		263.259	0	17.639	-12.083	-0.863071
938	86	1	958	F	1164/1118	62.0881	SW	81	2011-06-25	Weekend	14:47:00	14	2011	Summer	BI	0	26	N	0.00763889	11	1.32413	14.5655	167.548	70.8062	19.3017	5.55604	16.0617	1.46016
939	86	2	958	F	1164/1118	62.0881	SW	81	2011-06-25	Weekend	14:58:00	14	2011	Summer	BI	0	26	N	0.00555556	8	4.12907	33.0326	-43.7051	27.1011	5.97148	21.6178	9.05349	1.13169
940	86	3	958	F	1164/1118	62.0881	SW	81	2011-06-25	Weekend	15:06:00	15	2011	Summer	BI	2	26	N	0.00555556	8	3.06882	24.5506	12.8976	39.9987	33.3509	30.6712	3.73618	0.467022
941	86	4	958	F	1164/1118	62.0881	SW	81	2011-06-25	Weekend	15:14:00	15	2011	Summer	BI	2	26	N							56.746	34.4074
942	87	0	958	F	1164/1118	62.0881	SW	81	2011-06-26	Weekend	08:28:00	8	2011	Summer	SI	0	16	N	0.00833333	12	1.62579	19.5095		267.807	0	68.4495	21.9337	1.82781
943	87	1	958	F	1164/1118	62.0881	SW	81	2011-06-26	Weekend	08:40:00	8	2011	Summer	SI	0	16	N	0.00763889	11	0.0952352	1.04759	47.6399	315.447	19.5095	90.3832	-0.788648	-0.0716952
944	87	2	958	F	1164/1118	62.0881	SW	81	2011-06-26	Weekend	08:51:00	8	2011	Summer	SI	0	16	N							20.2302	89.5946
945	88	0	958	F	1164/1118	62.0881	SW	81	2011-07-11	Weekday	10:13:00	10	2011	Summer	BI	1	12	N	0.0125	18	0.176835	3.18304		238.001	0	156.455	-37.1216	-2.06231
946	88	1	958	F	1164/1118	62.0881	SW	81	2011-07-11	Weekday	10:31:00	10	2011	Summer	BI	1	12	N	0.0145833	21	1.24565	26.1587	25.1704	263.172	3.18304	119.333	-40.2627	-1.91727
947	88	2	958	F	1164/1118	62.0881	SW	81	2011-07-11	Weekday	10:52:00	10	2011	Summer	BI	1	12	N	0.00833333	12	2.46108	29.5329	167.693	70.8643	29.071	79.0704	21.5391	1.79492
948	88	3	958	F	1164/1118	62.0881	SW	81	2011-07-11	Weekday	11:04:00	11	2011	Summer	BI	2	12	N	0.00833333	12	1.51019	18.1223	31.9105	102.775	4.94474	100.609	-8.9057	-0.742142
949	88	4	958	F	1164/1118	62.0881	SW	81	2011-07-11	Weekday	11:16:00	11	2011	Summer	BI	2	12	N	0.0104167	15	2.589	38.8351	155.701	258.476	16.925	91.7038	13.0523	0.870152
950	88	5	958	F	1164/1118	62.0881	SW	81	2011-07-11	Weekday	11:31:00	11	2011	Summer	BI	2	12	N							22.2412	104.756
951	89	0	958	F	1164/1118	62.0881	SW	81	2011-07-14	Weekday	09:04:00	9	2011	Summer	SI	1	45	N	0.00833333	12	2.0727	24.8725		81.3193	0	87.22	5.77056	0.48088
952	89	1	958	F	1164/1118	62.0881	SW	81	2011-07-14	Weekday	09:16:00	9	2011	Summer	SI	1	45	N	0.00833333	12	0.892472	10.7097	38.1172	119.436	24.8725	92.9905	0	0
953	89	2	958	F	1164/1118	62.0881	SW	81	2011-07-14	Weekday	09:28:00	9	2011	Summer	SI	1	45	N	0.00833333	12	0	0		0	33.9482	92.9905	-8.68957	-0.724131
954	89	3	958	F	1164/1118	62.0881	SW	81	2011-07-14	Weekday	09:40:00	9	2011	Summer	SI	1	45	N	0.00486111	7	1.10527	7.73692		296.896	33.9482	84.3009	-52.0796	-7.43994
955	89	4	958	F	1164/1118	62.0881	SW	81	2011-07-14	Weekday	09:47:00	9	2011	Summer	SI	1	45	N	0.0333333	48	0.638874	30.666	46.091	342.987	27.0878	32.2214	32.4961	0.677002
956	89	5	958	F	1164/1118	62.0881	SW	81	2011-07-14	Weekday	10:35:00	10	2011	Summer	BI	6	45	N	0.00763889	11	3.38896	37.2785	-70.419	272.568	36.1404	64.7175	-25.3562	-2.30511
957	89	6	958	F	1164/1118	62.0881	SW	81	2011-07-14	Weekday	10:46:00	10	2011	Summer	BI	6	45	N	0.00486111	7	6.35098	44.4569	173.92	86.4882	38.1656	39.3612	23.8193	3.40275
958	89	7	958	F	1164/1118	62.0881	SW	81	2011-07-14	Weekday	10:53:00	10	2011	Summer	BI	6	45	N	0.0104167	15	0.718018	10.7703	142.378	228.866	43.6902	63.1805	3.64475	0.242983
959	89	8	958	F	1164/1118	62.0881	SW	81	2011-07-14	Weekday	11:08:00	11	2011	Summer	BI	4	45	N	0.00555556	8	3.13898	25.1118	151.134	20.0001	33.3231	66.8253	-19.9282	-2.49102
960	89	9	958	F	1164/1118	62.0881	SW	81	2011-07-14	Weekday	11:16:00	11	2011	Summer	BI	4	45	N	0.00625	9	2.74276	24.6848	149.171	169.171	58.1807	46.8971	22.8584	2.53982
961	89	10	958	F	1164/1118	62.0881	SW	81	2011-07-14	Weekday	11:25:00	11	2011	Summer	BI	4	45	N	0.00694444	10	2.25272	22.5272	82.1053	251.276	41.2319	69.7554	-2.78216	-0.278216
962	89	11	958	F	1164/1118	62.0881	SW	81	2011-07-14	Weekday	11:35:00	11	2011	Summer	BI	4	45	N	0.0194444	28	0.803559	22.4997	173.66	64.9361	22.5941	66.9733	0.714879	0.0255314
963	89	12	958	F	1164/1118	62.0881	SW	81	2011-07-14	Weekday	12:03:00	12	2011	Summer	BI	3	45	N	0.00972222	14	1.3386	18.7405	-80.7553	344.181	42.1564	67.6882	-16.6728	-1.19091
964	89	13	958	F	1164/1118	62.0881	SW	81	2011-07-14	Weekday	12:17:00	12	2011	Summer	BI	3	45	N	0.00972222	14	1.95051	27.3072	-147.483	196.698	54.0409	51.0154	20.4004	1.45717
965	89	14	958	F	1164/1118	62.0881	SW	81	2011-07-14	Weekday	12:31:00	12	2011	Summer	BI	3	45	N	0.0222222	32	0.437943	14.0142	60.899	257.597	27.5493	71.4158	-7.44527	-0.232665
966	89	15	958	F	1164/1118	62.0881	SW	81	2011-07-14	Weekday	13:03:00	13	2011	Summer	BI	5	45	N	0.00694444	10	1.26795	12.6795	-167.971	89.6258	19.3291	63.9705	8.67248	0.867248
967	89	16	958	F	1164/1118	62.0881	SW	81	2011-07-14	Weekday	13:13:00	13	2011	Summer	BI	5	45	N	0.00902778	13	0.271635	3.53126	-97.0568	352.569	24.614	72.643	-2.67382	-0.205678
968	89	17	958	F	1164/1118	62.0881	SW	81	2011-07-14	Weekday	13:26:00	13	2011	Summer	BI	5	45	N	0.00555556	8	3.50739	28.0591	45.9643	38.5334	27.1828	69.9691	-17.0002	-2.12503
969	89	18	958	F	1164/1118	62.0881	SW	81	2011-07-14	Weekday	13:34:00	13	2011	Summer	BI	5	45	N	0.0486111	70	0.851944	59.6361	166.018	204.552	55.1838	52.9689	74.3261	1.0618
970	89	19	958	F	1164/1118	62.0881	SW	81	2011-07-14	Weekday	14:44:00	14	2011	Summer	SI	2	45	N	0.00763889	11	0.287742	3.16516	27.6643	232.216	12.2308	127.295	-42.3031	-3.84573
971	89	20	958	F	1164/1118	62.0881	SW	81	2011-07-14	Weekday	14:55:00	14	2011	Summer	SI	2	45	N							12.5947	84.992
972	90	0	958	F	1164/1118	62.0881	SW	81	2011-07-22	Weekday	11:11:00	11	2011	Summer	SI	8	94	N	0.00972222	14	0.754437	10.5621		303.295	0	77.1026	9.18203	0.655859
973	90	1	958	F	1164/1118	62.0881	SW	81	2011-07-22	Weekday	11:25:00	11	2011	Summer	SI	8	94	N	0.00972222	14	0.214286	3	-163.296	140	10.5621	86.2846	-2.07178	-0.147984
974	90	2	958	F	1164/1118	62.0881	SW	81	2011-07-22	Weekday	11:39:00	11	2011	Summer	SI	8	94	N	0.00763889	11	0	0		0	7.73692	84.2128	0	0
975	90	3	958	F	1164/1118	62.0881	SW	81	2011-07-22	Weekday	11:50:00	11	2011	Summer	SI	8	94	N	0.0118056	17	0.455113	7.73692		116.896	7.73692	84.2128	-7.11025	-0.41825
976	90	4	958	F	1164/1118	62.0881	SW	81	2011-07-22	Weekday	12:07:00	12	2011	Summer	SI	7	94	N	0.00833333	12	0.644744	7.73692	-180	296.896	0	77.1026	7.11025	0.592521
977	90	5	958	F	1164/1118	62.0881	SW	81	2011-07-22	Weekday	12:19:00	12	2011	Summer	SI	7	94	N	0.0118056	17	0	0		0	7.73692	84.2128	0	0
978	90	6	958	F	1164/1118	62.0881	SW	81	2011-07-22	Weekday	12:36:00	12	2011	Summer	SI	7	94	N	0.00902778	13	0.522964	6.79854		119.627	7.73692	84.2128	-6.11309	-0.470238
979	90	7	958	F	1164/1118	62.0881	SW	81	2011-07-22	Weekday	12:49:00	12	2011	Summer	SI	7	94	N	0.00833333	12	2.23329	26.7995	137.499	257.126	1	78.0997	8.76076	0.730063
980	90	8	958	F	1164/1118	62.0881	SW	81	2011-07-22	Weekday	13:01:00	13	2011	Summer	SI	5	94	N	0.00555556	8	0.19003	1.52024	-79.984	177.142	27.7361	86.8605	1.07415	0.134269
981	90	9	958	F	1164/1118	62.0881	SW	81	2011-07-22	Weekday	13:09:00	13	2011	Summer	SI	5	94	N							28.0215	87.9347
982	91	0	958	F	1164/1118	62.0881	SW	81	2011-07-28	Weekday	10:36:00	10	2011	Summer	BI	4	86	N	0.0145833	21	1.36325	28.6282		55.1406	0	76.9378	3.62574	0.172654
983	91	1	958	F	1164/1118	62.0881	SW	81	2011-07-28	Weekday	10:57:00	10	2011	Summer	BI	4	86	N	0.120139	173	0.224167	38.7809	54.4178	109.558	28.6282	80.5635	-25.4168	-0.146918
984	91	2	958	F	1164/1118	62.0881	SW	81	2011-07-28	Weekday	13:50:00	13	2011	Summer	BI	8	86	N	0.00486111	7	2.62686	18.388	-72.2899	37.2686	60.1295	55.1467	-10.1736	-1.45337
985	91	3	958	F	1164/1118	62.0881	SW	81	2011-07-28	Weekday	13:57:00	13	2011	Summer	BI	8	86	N							73.4136	44.9732
986	92	0	961	M	51500100	39.4045	SW	80	2010-10-09	Weekend	09:35:00	9	2010	Fall	SI	1		N	0.00486111	7	0	0		0	0	25.3621	0	0
987	92	1	961	M	51500100	39.4045	SW	80	2010-10-09	Weekend	09:42:00	9	2010	Fall	SI	1		N	0.244444	352	0.150744	53.0618		0.372095	0	25.3621	10.1457	0.0288231
988	92	2	961	M	51500100	39.4045	SW	80	2010-10-09	Weekend	15:34:00	15	2010	Fall	SI			N	0.0638889	92	0.573926	52.8012	-178.955	181.417	53.0618	35.5078	-11.0484	-0.120092
989	92	3	961	M	51500100	39.4045	SW	80	2010-10-09	Weekend	17:06:00	17	2010	Fall	SI			N	0.00763889	11	0	0		0	1	24.4594	0	0
990	92	4	961	M	51500100	39.4045	SW	80	2010-10-09	Weekend	17:17:00	17	2010	Fall	SI			N	0.0104167	15	0	0		0	1	24.4594	0	0
991	92	5	961	M	51500100	39.4045	SW	80	2010-10-09	Weekend	17:32:00	17	2010	Fall	SI			N	0.0152778	22	1.45286	31.963		328.877	1	24.4594	-11.786	-0.535729
992	92	6	961	M	51500100	39.4045	SW	80	2010-10-09	Weekend	17:54:00	17	2010	Fall	SI			N	0.0131944	19	1.78947	34	67.1224	35.9998	32.7029	12.6734	25.4539	1.33968
993	92	7	961	M	51500100	39.4045	SW	80	2010-10-09	Weekend	18:13:00	18	2010	Fall	SI			N							55.2014	38.1273
994	93	0	961	M	51500100	39.4045	SW	80	2010-10-10	Weekend	09:39:00	9	2010	Fall	SI	4		N	0.00763889	11	0	0		0	0	25.0392	0	0
995	93	1	961	M	51500100	39.4045	SW	80	2010-10-10	Weekend	09:50:00	9	2010	Fall	SI	4		N	0.000694444	1	5.03856	5.03856		3.79735	0	25.0392	1.15758	1.15758
996	93	2	961	M	51500100	39.4045	SW	80	2010-10-10	Weekend	09:51:00	9	2010	Fall	SI	4		N	0.00208333	3	0.409838	1.22951	-23.2079	340.589	5.03856	26.1968	-0.211937	-0.0706458
997	93	3	961	M	51500100	39.4045	SW	80	2010-10-10	Weekend	09:54:00	9	2010	Fall	SI	4		N	0.00763889	11	4.65958	51.2554	9.93187	350.521	6.18758	25.9849	1.72222	0.156565
998	93	4	961	M	51500100	39.4045	SW	80	2010-10-10	Weekend	10:05:00	10	2010	Fall	SI	8		N	0.0229167	33	4.52368	149.281	9.49459	0.0158703	57.3781	27.7071	21.649	0.656029
999	93	5	961	M	51500100	39.4045	SW	80	2010-10-10	Weekend	10:38:00	10	2010	Fall	SI	8		N	0.0375	54	0.844839	45.6213	-1.64431	358.372	206.198	49.356	-3.71281	-0.0687558
1000	93	6	961	M	51500100	39.4045	SW	80	2010-10-10	Weekend	11:32:00	11	2010	Fall	SI	18		N	0.0305556	44	5.03904	221.718	-178.033	180.338	251.817	45.6432	-26.6026	-0.604604
1001	93	7	961	M	51500100	39.4045	SW	80	2010-10-10	Weekend	12:16:00	12	2010	Fall	BI	11		N	0.0208333	30	0.640571	19.2171	-125.318	55.0198	31.8988	19.0407	17.3946	0.579819
1002	93	8	961	M	51500100	39.4045	SW	80	2010-10-10	Weekend	12:46:00	12	2010	Fall	SI	11		N	0.0145833	21	0	0		0	41.1951	36.4352	0	0
1003	93	9	961	M	51500100	39.4045	SW	80	2010-10-10	Weekend	13:07:00	13	2010	Fall	SI	13		N	0.0506944	73	0.186007	13.5785		296.915	41.1951	36.4352	-10.163	-0.139219
1004	93	10	961	M	51500100	39.4045	SW	80	2010-10-10	Weekend	14:20:00	14	2010	Fall	BI	6		N	0.000694444	1	13.5785	13.5785	-180	116.915	47.6611	26.2723	10.163	10.163
1005	93	11	961	M	51500100	39.4045	SW	80	2010-10-10	Weekend	14:21:00	14	2010	Fall	SI	6		N	0.0347222	50	0	0		0	41.1951	36.4352	0	0
1006	93	12	961	M	51500100	39.4045	SW	80	2010-10-10	Weekend	15:11:00	15	2010	Fall	SI	1		N	0.0375	54	0	0		0	41.1951	36.4352	0	0
1007	93	13	961	M	51500100	39.4045	SW	80	2010-10-10	Weekend	16:05:00	16	2010	Fall	SI	5		N	0.00277778	4	1	4		7.99999	41.1951	36.4352	1.52047	0.380117
1008	93	14	961	M	51500100	39.4045	SW	80	2010-10-10	Weekend	16:09:00	16	2010	Fall	SI	5		N	0.00416667	6	0.666667	4	180	188	45.1939	37.9557	-1.52047	-0.253411
1009	93	15	961	M	51500100	39.4045	SW	80	2010-10-10	Weekend	16:15:00	16	2010	Fall	SI	5		N	0.00972222	14	3.0305	42.4271	-1.1577	186.842	41.1951	36.4352	-11.9759	-0.855418
1010	93	16	961	M	51500100	39.4045	SW	80	2010-10-10	Weekend	16:29:00	16	2010	Fall	SI	5		N	0.00694444	10	0	0		0	1.25638	24.4594	0	0
1011	93	17	961	M	51500100	39.4045	SW	80	2010-10-10	Weekend	16:39:00	16	2010	Fall	SI	5		N	0.00347222	5	9.28274	46.4137		349.422	1.25638	24.4594	-0.282486	-0.0564972
1012	93	18	961	M	51500100	39.4045	SW	80	2010-10-10	Weekend	16:44:00	16	2010	Fall	BI	5		N	0.00486111	7	6.63053	46.4137	-180	169.422	45.3144	24.1769	0.282486	0.0403551
1013	93	19	961	M	51500100	39.4045	SW	80	2010-10-10	Weekend	16:51:00	16	2010	Fall	SI	5		N	0.0111111	16	0	0		0	1.25638	24.4594	0	0
1014	93	20	961	M	51500100	39.4045	SW	80	2010-10-10	Weekend	17:07:00	17	2010	Fall	SI	7		N	0.0118056	17	0	0		0	1.25638	24.4594	0	0
1015	93	21	961	M	51500100	39.4045	SW	80	2010-10-10	Weekend	17:24:00	17	2010	Fall	SI	7		N	0.00972222	14	0	0		0	1.25638	24.4594	0	0
1016	93	22	961	M	51500100	39.4045	SW	80	2010-10-10	Weekend	17:38:00	17	2010	Fall	SI	7		N	0.00972222	14	0	0		0	1.25638	24.4594	0	0
1017	93	23	961	M	51500100	39.4045	SW	80	2010-10-10	Weekend	17:52:00	17	2010	Fall	SI	7		N							1.25638	24.4594
1018	94	0	964	M	8036	83.8305	ST	49	2011-04-22	Weekday	09:20:00	9	2011	Spring	BI	0	4	N	0.0520833	75	1.22616	91.9618		283.201	0	28.2943	-7.0687	-0.0942494
1019	94	1	964	M	8036	83.8305	ST	49	2011-04-22	Weekday	10:35:00	10	2011	Spring	BI	0	4	N	0.100694	145	0.536002	77.7203	167.776	90.9767	91.9618	21.2256	20.134	0.138855
1020	94	2	964	M	8036	83.8305	ST	49	2011-04-22	Weekday	13:00:00	13	2011	Spring	BI	0	4	N	0.0631944	91	0.59743	54.3661	-113.732	337.245	22.9547	41.3596	42.7819	0.470131
1021	94	3	964	M	8036	83.8305	ST	49	2011-04-22	Weekday	14:31:00	14	2011	Spring	SI	0	4	N	0.0305556	44	0	0		0	77.1538	84.1415	0	0
1022	94	4	964	M	8036	83.8305	ST	49	2011-04-22	Weekday	15:15:00	15	2011	Spring	SI	0	4	N	0.0145833	21	0.142853	2.99992		325.998	77.1538	84.1415	2.22743	0.106068
1023	94	5	964	M	8036	83.8305	ST	49	2011-04-22	Weekday	15:36:00	15	2011	Spring	SI	0	4	N	0.0465278	67	0.419256	28.0902	43.2121	9.21056	80.1197	86.3689	28.0844	0.419171
1024	94	6	964	M	8036	83.8305	ST	49	2011-04-22	Weekday	16:43:00	16	2011	Spring	SI	0	4	N	0.0138889	20	1.51731	30.3462	176.119	185.329	104.437	114.453	-30.3119	-1.51559
1025	94	7	964	M	8036	83.8305	ST	49	2011-04-22	Weekday	17:03:00	17	2011	Spring	SI	0	4	N							77.1538	84.1415
1026	95	0	964	M	8036	83.8305	ST	49	2011-05-17	Weekday	08:55:00	8	2011	Spring	BI			N	0.0423611	61	1.21053	73.8425		318.241	0	52.9125	40.3887	0.662111
1027	95	1	964	M	8036	83.8305	ST	49	2011-05-17	Weekday	09:56:00	9	2011	Spring	SI			N	0.0173611	25	1.56042	39.0104	-175.379	142.862	73.8425	93.3012	-25.0788	-1.00315
1028	95	2	964	M	8036	83.8305	ST	49	2011-05-17	Weekday	10:21:00	10	2011	Spring	BI			N	0.0208333	30	3.74265	112.279	-71.0119	71.8497	35.0998	68.2225	73.1577	2.43859
1029	95	3	964	M	8036	83.8305	ST	49	2011-05-17	Weekday	10:51:00	10	2011	Spring	SI			N	0.0125	18	6.4735	116.523	-170.219	261.63	100.24	141.38	-57.2386	-3.17992
1030	95	4	964	M	8036	83.8305	ST	49	2011-05-17	Weekday	11:09:00	11	2011	Spring	SI			N	0.0263889	38	0.444715	16.8992	116.51	18.1407	54.1733	84.1415	16.6538	0.438257
1031	95	5	964	M	8036	83.8305	ST	49	2011-05-17	Weekday	11:47:00	11	2011	Spring	BI			N	0.0777778	112	0.724808	81.1785	148.705	166.846	64.8786	100.795	-71.2383	-0.636056
1032	95	6	964	M	8036	83.8305	ST	49	2011-05-17	Weekday	13:39:00	13	2011	Spring	BI			N	0.0416667	60	0.993165	59.5899	144.745	311.591	23.4602	29.557	27.2256	0.453761
1033	95	7	964	M	8036	83.8305	ST	49	2011-05-17	Weekday	14:39:00	14	2011	Spring	BI			N	0.0416667	60	0.657019	39.4211	136.214	87.8052	58.0947	56.7826	11.3387	0.188979
1034	95	8	964	M	8036	83.8305	ST	49	2011-05-17	Weekday	15:39:00	15	2011	Spring	BI			N							25.4592	68.1214
1037	96	0	964	M	8036	83.8305	ST	49	2011-05-24	Weekday	13:52:00	13	2011	Spring	SI			N	0.00694444	10	0	0		0	0	87.8375	0	0
1038	96	1	964	M	8036	83.8305	ST	49	2011-05-24	Weekday	14:02:00	14	2011	Spring	SI	0		N	0.00972222	14	0	0		0	0	87.8375	0	0
1039	96	2	964	M	8036	83.8305	ST	49	2011-05-24	Weekday	14:16:00	14	2011	Spring	SI	0		N	0.0125	18	0	0		0	0	87.8375	0	0
1040	96	3	964	M	8036	83.8305	ST	49	2011-05-24	Weekday	14:34:00	14	2011	Spring	SI	0		N	0.0125	18	0	0		0	0	87.8375	0	0
1041	96	4	964	M	8036	83.8305	ST	49	2011-05-24	Weekday	14:52:00	14	2011	Spring	SI	0		N	0.00694444	10	0	0		0	0	87.8375	0	0
1042	96	5	964	M	8036	83.8305	ST	49	2011-05-24	Weekday	15:02:00	15	2011	Spring	SI	0		N	0.0125	18	1.18305	21.2949		44.1518	0	87.8375	17.8891	0.99384
1043	96	6	964	M	8036	83.8305	ST	49	2011-05-24	Weekday	15:20:00	15	2011	Spring	SI	0		N	0.0138889	20	1.06474	21.2949	180	224.152	21.2949	105.727	-17.8891	-0.894456
1044	96	7	964	M	8036	83.8305	ST	49	2011-05-24	Weekday	15:40:00	15	2011	Spring	SI	0		N	0.0104167	15	0	0		0	0	87.8375	0	0
1045	96	8	964	M	8036	83.8305	ST	49	2011-05-24	Weekday	15:55:00	15	2011	Spring	SI	0		N	0.0104167	15	0	0		0	0	87.8375	0	0
1046	96	9	964	M	8036	83.8305	ST	49	2011-05-24	Weekday	16:10:00	16	2011	Spring	SI	0		N	0.00833333	12	0.72935	8.7522		63.6258	0	87.8375	5.18751	0.432293
1047	96	10	964	M	8036	83.8305	ST	49	2011-05-24	Weekday	16:22:00	16	2011	Spring	SI	0		N	0.0138889	20	0.715055	14.3011	-119.626	304	8.7522	93.025	6.02543	0.301272
1048	96	11	964	M	8036	83.8305	ST	49	2011-05-24	Weekday	16:42:00	16	2011	Spring	SI	0		N	0.0118056	17	1.10123	18.721	160.19	104.189	12.5449	99.0505	-1.21676	-0.0715741
1049	96	12	964	M	8036	83.8305	ST	49	2011-05-24	Weekday	16:59:00	16	2011	Spring	SI	0		N	0.00625	9	2.11111	19	129.81	234	15.9067	97.8337	-14.0032	-1.55591
1050	96	13	964	M	8036	83.8305	ST	49	2011-05-24	Weekday	17:08:00	17	2011	Spring	SI	0		N							4.06464	83.8305	0.311052
1051	97	0	964	M	8036	83.8305	ST	49	2011-05-25	Weekday	08:56:00	8	2011	Spring	SI	0	7	N	0.0270833	39	0.0193449	0.754451		24.2277	0	84.1415	0.724591	0.0185792
1052	97	1	964	M	8036	83.8305	ST	49	2011-05-25	Weekday	09:35:00	9	2011	Spring	SI	1	7	N	0.0145833	21	0.142867	3.0002	-8.2291	15.9986	0.754451	84.8661	2.97141	0.141496
1053	97	2	964	M	8036	83.8305	ST	49	2011-05-25	Weekday	09:56:00	9	2011	Spring	SI	1	7	N	0.00694444	10	0	0		0	3.74844	87.8375	0	0
1054	97	3	964	M	8036	83.8305	ST	49	2011-05-25	Weekday	10:06:00	10	2011	Spring	SI	0	7	N	0.0263889	38	0.220587	8.38232		50.5957	3.74844	87.8375	6.31507	0.166186
1055	97	4	964	M	8036	83.8305	ST	49	2011-05-25	Weekday	10:44:00	10	2011	Spring	SI	0	7	N	0.025	36	0.305135	10.9849	171.079	221.674	11.7068	94.1526	-9.28647	-0.257958
1056	97	5	964	M	8036	83.8305	ST	49	2011-05-25	Weekday	11:20:00	11	2011	Spring	SI	4	7	N	0.00902778	13	0.0580347	0.754451	-17.4466	204.228	0.754451	84.8661	-0.724591	-0.0557377
1057	97	6	964	M	8036	83.8305	ST	49	2011-05-25	Weekday	11:33:00	11	2011	Spring	SI	4	7	N	0.0236111	34	0	0		0	0	84.1415	0	0
1058	97	7	964	M	8036	83.8305	ST	49	2011-05-25	Weekday	12:07:00	12	2011	Spring	SI	0	7	N	0.00833333	12	0	0		0	0	84.1415	0	0
1059	97	8	964	M	8036	83.8305	ST	49	2011-05-25	Weekday	12:19:00	12	2011	Spring	SI	0	7	N	0.0229167	33	0	0		0	0	84.1415	0	0
1060	97	9	964	M	8036	83.8305	ST	49	2011-05-25	Weekday	12:52:00	12	2011	Spring	SI	0	7	N	0.00694444	10	0	0		0	0	84.1415	0	0
1061	97	10	964	M	8036	83.8305	ST	49	2011-05-25	Weekday	13:02:00	13	2011	Spring	SI	0	7	N	0.0354167	51	0.860025	43.8613		328.08	0	84.1415	20.0953	0.394026
1062	97	11	964	M	8036	83.8305	ST	47	2011-05-25	Weekday	13:53:00	13	2011	Spring	SI	0	7	N							43.8613	104.237
1063	98	0	964	M	8036	83.8305	ST	49	2011-06-05	Weekend	07:46:00	7	2011	Summer	BI	0	3	N	0.0201389	29	5.05743	146.665		193.147	0	158.012	-136.745	-4.71535
1064	98	1	964	M	8036	83.8305	ST	49	2011-06-05	Weekend	08:15:00	8	2011	Summer	BI	0	3	N	0.0194444	28	5.53281	154.919	178.998	12.1451	146.665	21.267	144.51	5.16105
1065	98	2	964	M	8036	83.8305	ST	49	2011-06-05	Weekend	08:43:00	8	2011	Summer	BI	0	3	N							8.6639	165.777
1066	99	0	964	M	8036	83.8305	ST	49	2011-06-07	Weekday	12:09:00	12	2011	Summer	BI	0	0	N	0.0152778	22	0.527205	11.5985		154.798	0	38.9189	-9.72842	-0.442201
1067	99	1	964	M	8036	83.8305	ST	49	2011-06-07	Weekday	12:31:00	12	2011	Summer	BI	0	0	N	0.0125	18	3.93603	70.8485	175.301	330.099	11.5985	29.1904	50.4991	2.8055
1068	99	2	964	M	8036	83.8305	ST	49	2011-06-07	Weekday	12:49:00	12	2011	Summer	BI	0	0	N	0.0194444	28	3.62955	101.627	-179.892	150.208	59.2966	79.6895	-62.7443	-2.24087
1069	99	3	964	M	8036	83.8305	ST	49	2011-06-07	Weekday	13:17:00	13	2011	Summer	BI	0	0	N	0.00902778	13	7.57332	98.4532	-173.269	336.938	42.3536	16.9452	68.274	5.25185
1070	99	4	964	M	8036	83.8305	ST	49	2011-06-07	Weekday	13:30:00	13	2011	Summer	BI	0	0	N	0.0104167	15	4.16758	62.5137	178.539	155.477	56.4157	85.2192	-48.777	-3.2518
1071	99	5	964	M	8036	83.8305	ST	49	2011-06-07	Weekday	13:45:00	13	2011	Summer	BI	0	0	N	0.00833333	12	3.00804	36.0965	-92.3306	63.1466	8.29856	36.4423	28.5326	2.37772
1072	99	6	964	M	8036	83.8305	ST	49	2011-06-07	Weekday	13:57:00	13	2011	Summer	BI	0	0	N	0.0138889	20	1.49451	29.8902	176.086	239.233	41.6946	64.9749	-25.8632	-1.29316
1073	99	7	964	M	8036	83.8305	ST	49	2011-06-07	Weekday	14:17:00	14	2011	Summer	BI	0	0	N	0.00833333	12	6.39572	76.7486	86.1396	325.372	14.2457	39.1117	49.9241	4.16034
1074	99	8	964	M	8036	83.8305	ST	49	2011-06-07	Weekday	14:29:00	14	2011	Summer	BI	0	0	N	0.0125	18	4.43805	79.8848	158.588	123.96	67.4467	89.0359	-23.1281	-1.28489
1075	99	9	964	M	8036	83.8305	ST	49	2011-06-07	Weekday	14:47:00	14	2011	Summer	BI	0	0	N	0.00972222	14	1.62314	22.724	-174.324	309.637	39.9946	65.9078	6.31511	0.451079
1076	99	10	964	M	8036	83.8305	ST	49	2011-06-07	Weekday	15:01:00	15	2011	Summer	BI	0	0	N	0.0118056	17	1.76858	30.0658	-150.778	158.858	36.0012	72.2229	-21.2767	-1.25157
1077	99	11	964	M	8036	83.8305	ST	49	2011-06-07	Weekday	15:18:00	15	2011	Summer	BI	0	0	N	0.00763889	11	2.56958	28.2654	140.629	299.487	30.1056	50.9462	4.90224	0.445658
1078	99	12	964	M	8036	83.8305	ST	49	2011-06-07	Weekday	15:29:00	15	2011	Summer	BI	0	0	N	0.0104167	15	3.10932	46.6398	-133.857	165.63	17.2178	55.8484	-36.649	-2.44327
1079	99	13	964	M	8036	83.8305	ST	49	2011-06-07	Weekday	15:44:00	15	2011	Summer	BI	0	0	N	0.0138889	20	4.34907	86.9813	-151.036	14.5943	33.4598	19.1994	82.8699	4.1435
1080	99	14	964	M	8036	83.8305	ST	49	2011-06-07	Weekday	16:04:00	16	2011	Summer	SI	0	0	N	0.00972222	14	3.87697	54.2775	-105.258	269.336	67.6432	102.069	-15.0531	-1.07522
1081	99	15	964	M	8036	83.8305	ST	49	2011-06-07	Weekday	16:18:00	16	2011	Summer	SI	0	0	N	0.0138889	20	0.199999	3.99998	-125.337	143.999	56.8337	87.0162	-2.87467	-0.143733
1082	99	16	964	M	8036	83.8305	ST	49	2011-06-07	Weekday	16:38:00	16	2011	Summer	SI	0	0	N	0.0118056	17	0.47059	8.00004	-130.999	12.9999	53.1003	84.1415	7.97025	0.468838
1083	99	17	964	M	8036	83.8305	ST	49	2011-06-07	Weekday	16:55:00	16	2011	Summer	SI	0	0	N	0.0104167	15	0.405612	6.08418	131.904	144.904	60.3265	92.1118	-4.36183	-0.290789
1084	99	18	964	M	8036	83.8305	ST	49	2011-06-07	Weekday	17:10:00	17	2011	Summer	SI	0	0	N	0.0138889	20	0.632373	12.6475	27.1167	172.021	54.8419	87.7499	-11.893	-0.594652
1085	99	19	964	M	8036	83.8305	ST	49	2011-06-07	Weekday	17:30:00	17	2011	Summer	SI	0	0	N	0.00694444	10	0.214139	2.14139	170.996	343.016	42.1945	75.8569	1.85343	0.185343
1086	99	20	964	M	8036	83.8305	ST	49	2011-06-07	Weekday	17:40:00	17	2011	Summer	SI	0	0	N	0.00972222	14	0.714262	9.99967	-23.018	319.998	44.3116	77.7103	6.4312	0.459371
1087	99	21	964	M	8036	83.8305	ST	49	2011-06-07	Weekday	17:54:00	17	2011	Summer	SI	0	0	N							53.1003	84.1415
1088	100	0	964	M	8036	83.8305	ST	49	2011-06-18	Weekend	08:13:00	8	2011	Summer	SI	0	0	N	0.0152778	22	0.542962	11.9452		266.597	0	91.8672	-3.26156	-0.148253
1089	100	1	964	M	8036	83.8305	ST	49	2011-06-18	Weekend	08:35:00	8	2011	Summer	SI	0	0	N	0.00972222	14	0.270196	3.78274	79.1314	345.729	11.9452	88.6056	3.49249	0.249464
1090	100	2	964	M	8036	83.8305	ST	49	2011-06-18	Weekend	08:49:00	8	2011	Summer	SI	0	0	N	0.0159722	23	0.28907	6.64862	-121.808	223.921	13.1923	92.0981	-5.38792	-0.234257
1091	100	3	964	M	8036	83.8305	ST	49	2011-06-18	Weekend	09:12:00	9	2011	Summer	SI	0	0	N	0.01875	27	0.460451	12.4322	114.39	338.311	17.5643	86.7102	10.327	0.382482
1092	100	4	964	M	8036	83.8305	ST	49	2011-06-18	Weekend	09:39:00	9	2011	Summer	SI	0	0	N	0.0118056	17	0.955488	16.2433	175.097	153.408	24.1093	97.0372	-12.8957	-0.758571
1093	100	5	964	M	8036	83.8305	ST	49	2011-06-18	Weekend	09:56:00	9	2011	Summer	SI	0	0	N	0.0513889	74	0.111259	8.2332	106.548	259.955	15.5529	84.1415	-2.63086	-0.0355521
1094	100	6	964	M	8036	83.8305	ST	49	2011-06-18	Weekend	11:10:00	11	2011	Summer	SI	0	0	N	0.00833333	12	0.492397	5.90876	164.37	64.3257	23.7342	81.5107	3.35406	0.279505
1095	100	7	964	M	8036	83.8305	ST	49	2011-06-18	Weekend	11:22:00	11	2011	Summer	SI	0	0	N	0.00972222	14	0.380248	5.32347	-0.401719	63.924	17.955	84.8647	2.98743	0.213388
1096	100	8	964	M	8036	83.8305	ST	49	2011-06-18	Weekend	11:36:00	11	2011	Summer	SI	0	0	N	0.00972222	14	0.232155	3.25017	147.415	211.339	12.8621	87.8521	-2.98603	-0.213288
1097	100	9	964	M	8036	83.8305	ST	49	2011-06-18	Weekend	11:50:00	11	2011	Summer	SI	0	0	N	0.00833333	12	0.0628709	0.754451	-7.1109	204.228	15.0562	84.8661	-0.724591	-0.0603825
1098	100	10	964	M	8036	83.8305	ST	49	2011-06-18	Weekend	12:02:00	12	2011	Summer	SI	0	0	N	0.00972222	14	0.0538893	0.754451	-180	24.2277	15.5529	84.1415	0.724591	0.0517565
1099	100	11	964	M	8036	83.8305	ST	49	2011-06-18	Weekend	12:16:00	12	2011	Summer	SI	0	0	N	0.0180556	26	0.136241	3.54226	-57.3696	326.858	15.0562	84.8661	2.66542	0.102516
1100	100	12	964	M	8036	83.8305	ST	49	2011-06-18	Weekend	12:42:00	12	2011	Summer	SI	0	0	N	0.00833333	12	0.333321	3.99986	-170.86	155.998	16.4593	87.5315	-3.39001	-0.282501
1101	100	13	964	M	8036	83.8305	ST	49	2011-06-18	Weekend	12:54:00	12	2011	Summer	SI	0	0	N	0.00763889	11	0.545431	5.99974	-131.997	24.0009	15.5529	84.1415	5.77009	0.524554
1102	100	14	964	M	8036	83.8305	ST	49	2011-06-18	Weekend	13:05:00	13	2011	Summer	SI	0	0	N	0.00833333	12	0.10021	1.20252	-149.541	234.46	12.3701	89.9116	-0.830438	-0.0692032
1103	100	15	964	M	8036	83.8305	ST	49	2011-06-18	Weekend	13:17:00	13	2011	Summer	SI	0	0	N	0.0166667	24	4.27668	102.64	-136.102	98.3571	13.3301	89.0812	22.5543	0.939761
1104	100	16	964	M	8036	83.8305	ST	49	2011-06-18	Weekend	13:41:00	13	2011	Summer	SI	0	0	N	0.00555556	8	0.624975	4.9998	143.646	242.003	89.4767	111.635	-3.94077	-0.492596
1105	100	17	964	M	8036	83.8305	ST	49	2011-06-18	Weekend	13:49:00	13	2011	Summer	SI	0	0	N	0.0201389	29	5.8612	169.975	43.0346	285.038	85.5703	107.695	-42.6508	-1.47072
1106	100	18	964	M	8036	83.8305	ST	47	2011-06-18	Weekend	14:18:00	14	2011	Summer	BI	0	0	N	0.0201389	29	0.941815	27.3126	80.7459	5.78394	84.7041	65.0439	19.7024	0.679392
1107	100	19	964	M	8036	83.8305	ST	47	2011-06-18	Weekend	14:47:00	14	2011	Summer	BI	0	0	N	0.0173611	25	2.28913	57.2284	-72.4815	293.302	94.5289	84.7462	-9.83471	-0.393389
1108	100	20	964	M	8036	83.8305	ST	47	2011-06-18	Weekend	15:12:00	15	2011	Summer	BI	0	0	N	0.0104167	15	1.62565	24.3848	-68.445	224.857	151.037	74.9115	-22.6427	-1.50952
1109	100	21	964	M	8036	83.8305	ST	47	2011-06-18	Weekend	15:27:00	15	2011	Summer	BI	0	0	N	0.0138889	20	1.7453	34.9059	-114.954	109.903	158.855	52.2688	6.9907	0.349535
1110	100	22	964	M	8036	83.8305	ST	47	2011-06-18	Weekend	15:47:00	15	2011	Summer	BI	0	0	N	0.0256944	37	0.625242	23.134	20.5878	130.491	123.977	59.2595	-3.46849	-0.093743
1111	100	23	964	M	8036	83.8305	ST	47	2011-06-18	Weekend	16:24:00	16	2011	Summer	BI	0	0	N	0.0166667	24	0.709788	17.0349	116.557	247.048	102.223	55.791	-15.0004	-0.625017
1112	100	24	964	M	8036	83.8305	ST	47	2011-06-18	Weekend	16:48:00	16	2011	Summer	BI	0	0	N	0.0118056	17	2.46224	41.8581	-103.923	143.126	115.543	40.7906	1.08289	0.0636992
1113	100	25	964	M	8036	83.8305	ST	47	2011-06-18	Weekend	17:05:00	17	2011	Summer	BI	0	0	N	0.00833333	12	1.04321	12.5185	50.7193	193.845	87.8471	41.8735	-9.78683	-0.815569
1114	100	26	964	M	8036	83.8305	ST	47	2011-06-18	Weekend	17:17:00	17	2011	Summer	BI	0	0	N	0.00763889	11	4.70109	51.712	179.187	13.0314	92.6557	32.0867	36.2667	3.29697
1115	100	27	964	M	8036	83.8305	ST	47	2011-06-18	Weekend	17:28:00	17	2011	Summer	BI	0	0	N	0.00902778	13	1.33054	17.2971	-41.1869	331.844	84.5509	68.3533	3.99246	0.307112
1116	100	28	964	M	8036	83.8305	ST	47	2011-06-18	Weekend	17:41:00	17	2011	Summer	BI	0	0	N							98.3179	72.3458
1117	101	0	964	M	8036	83.8305	ST	49	2011-06-20	Weekday	13:05:00	13	2011	Summer	SI			N	0.00972222	14	0	0		0	0	84.1415	0	0
1118	101	1	964	M	8036	83.8305	ST	49	2011-06-20	Weekday	13:19:00	13	2011	Summer	SI			N	0.00902778	13	0	0		0	0	84.1415	0	0
1119	101	2	964	M	8036	83.8305	ST	49	2011-06-20	Weekday	13:32:00	13	2011	Summer	SI			N	0.0125	18	0	0		0	0	84.1415	0	0
1120	101	3	964	M	8036	83.8305	ST	49	2011-06-20	Weekday	13:50:00	13	2011	Summer	SI			N	0.00972222	14	0	0		0	0	84.1415	0	0
1121	101	4	964	M	8036	83.8305	ST	49	2011-06-20	Weekday	14:04:00	14	2011	Summer	SI			N	0.0111111	16	0	0		0	0	84.1415	0	0
1122	101	5	964	M	8036	83.8305	ST	49	2011-06-20	Weekday	14:20:00	14	2011	Summer	SI			N	0.00972222	14	0	0		0	0	84.1415	0	0
1123	101	6	964	M	8036	83.8305	ST	49	2011-06-20	Weekday	14:34:00	14	2011	Summer	SI			N	0.0159722	23	2.91223	66.9812		92.991	0	84.1415	18.0225	0.783588
1124	101	7	964	M	8036	83.8305	ST	49	2011-06-20	Weekday	14:57:00	14	2011	Summer	SI			N	0.00833333	12	1.39573	16.7488	-70.9434	22.0476	66.9812	102.164	16.5657	1.38048
1125	101	8	964	M	8036	83.8305	ST	49	2011-06-20	Weekday	15:09:00	15	2011	Summer	SI			N	0.0125	18	3.19222	57.46	-140.344	241.704	74.1592	118.73	-42.8143	-2.37857
1126	101	9	964	M	8036	83.8305	ST	49	2011-06-20	Weekday	15:27:00	15	2011	Summer	SI			N	0.00625	9	2.11369	19.0232	12.9269	254.63	27.2271	75.9155	-10.9663	-1.21847
1127	101	10	964	M	8036	83.8305	ST	49	2011-06-20	Weekday	15:36:00	15	2011	Summer	SI			N	0.00694444	10	1.5555	15.555	96.8419	351.472	20.6902	64.9492	14.6559	1.46559
1128	101	11	964	M	8036	83.8305	ST	49	2011-06-20	Weekday	15:46:00	15	2011	Summer	SI			N	0.0111111	16	0.568772	9.10035	9.02758	0.499909	5.238	79.6051	9.00898	0.563061
1129	101	12	964	M	8036	83.8305	ST	49	2011-06-20	Weekday	16:02:00	16	2011	Summer	SI			N	0.00902778	13	0.294369	3.8268	-88.0137	272.486	4.68641	88.6141	-0.371571	-0.0285824
1130	101	13	964	M	8036	83.8305	ST	49	2011-06-20	Weekday	16:15:00	16	2011	Summer	SI			N	0.0104167	15	0.335597	5.03396	-56.5141	215.972	4.75593	88.2425	-4.44232	-0.296154
1131	101	14	964	M	8036	83.8305	ST	49	2011-06-20	Weekday	16:30:00	16	2011	Summer	SI			N	0.0159722	23	0.950084	21.8519	-50.8841	165.088	4.778	83.8002	-20.0732	-0.872748
1132	101	15	964	M	8036	83.8305	ST	49	2011-06-20	Weekday	16:53:00	16	2011	Summer	SI			N	0.00833333	12	4.05467	48.6561	-122.213	42.8752	20.8096	63.727	43.8983	3.65819
1133	101	16	964	M	8036	83.8305	ST	49	2011-06-20	Weekday	17:05:00	17	2011	Summer	SI			N	0.00833333	12	1.0815	12.978	67.2012	110.076	37.0728	107.625	-1.33978	-0.111648
1134	101	17	964	M	8036	83.8305	ST	49	2011-06-20	Weekday	17:17:00	17	2011	Summer	SI			N	0.0118056	17	1.53599	26.1119	35.3019	145.378	47.311	106.286	-13.6587	-0.803451
1135	101	18	964	M	8036	83.8305	ST	49	2011-06-20	Weekday	17:34:00	17	2011	Summer	SI			N	0.00694444	10	0.524148	5.24148	-6.7236	138.655	61.9851	92.6269	-1.49699	-0.149699
1136	101	19	964	M	8036	83.8305	ST	49	2011-06-20	Weekday	17:44:00	17	2011	Summer	SI			N	0.00625	9	1.00445	9.04005	179.033	317.688	66.1751	91.1299	2.60653	0.289615
1137	101	20	964	M	8036	83.8305	ST	49	2011-06-20	Weekday	17:53:00	17	2011	Summer	SI			N							58.9553	93.7364
1138	102	0	964	M	8036	83.8305	ST	49	2011-06-23	Weekday	08:11:00	8	2011	Summer	BI			N	0.0194444	28	3.02581	84.7226		286.14	0	31.9907	-5.30744	-0.189551
1139	102	1	964	M	8036	83.8305	ST	49	2011-06-23	Weekday	08:39:00	8	2011	Summer	BI			N	0.0222222	32	3.90514	124.965	167.574	93.7144	84.7226	26.6832	34.7818	1.08693
1140	102	2	964	M	8036	83.8305	ST	49	2011-06-23	Weekday	09:11:00	9	2011	Summer	BI			N	0.0118056	17	2.28085	38.7744	151.387	245.101	45.9937	61.4651	-24.7087	-1.45345
1141	102	3	964	M	8036	83.8305	ST	49	2011-06-23	Weekday	09:28:00	9	2011	Summer	BI			N	0.01875	27	0.790593	21.346	-27.3328	217.768	8.19465	36.7564	-18.9829	-0.703071
1142	102	4	964	M	8036	83.8305	ST	49	2011-06-23	Weekday	09:55:00	9	2011	Summer	BI			N	0.0243056	35	1.77468	62.1139	179.54	37.3083	18.4133	17.7734	55.5751	1.58786
1143	102	5	964	M	8036	83.8305	ST	49	2011-06-23	Weekday	10:30:00	10	2011	Summer	BI			N	0.00625	9	1.59965	14.3968	89.9791	127.287	45.5327	73.3486	-4.72042	-0.524492
1144	102	6	964	M	8036	83.8305	ST	49	2011-06-23	Weekday	10:39:00	10	2011	Summer	BI			N	0.00694444	10	5.59129	55.9129	-108.183	19.1041	49.7776	68.6281	55.8194	5.58194
1145	102	7	964	M	8036	83.8305	ST	49	2011-06-23	Weekday	10:49:00	10	2011	Summer	BI			N	0.00833333	12	6.30847	75.7016	-159.5	219.604	98.2085	124.448	-70.3167	-5.85973
1146	102	8	964	M	8036	83.8305	ST	49	2011-06-23	Weekday	11:01:00	11	2011	Summer	BI			N	0.00694444	10	6.68955	66.8955	142.626	2.22994	22.5074	54.1308	57.835	5.7835
1147	102	9	964	M	8036	83.8305	ST	49	2011-06-23	Weekday	11:11:00	11	2011	Summer	BI			N	0.00555556	8	6.73348	53.8678	52.5138	54.7437	85.9549	111.966	48.0476	6.00595
1148	102	10	964	M	8036	83.8305	ST	49	2011-06-23	Weekday	11:19:00	11	2011	Summer	BI			N	0.00972222	14	5.45054	76.3075	146.364	201.107	130.429	160.013	-74.3728	-5.31234
1149	102	11	964	M	8036	83.8305	ST	49	2011-06-23	Weekday	11:33:00	11	2011	Summer	BI			N	0.0194444	28	0.506634	14.1858	55.1696	256.277	55.3568	85.6406	-10.4661	-0.373791
1150	102	12	964	M	8036	83.8305	ST	49	2011-06-23	Weekday	12:01:00	12	2011	Summer	BI			N	0.00625	9	1.24089	11.1681	-89.3091	166.968	45.2719	75.1744	-6.67595	-0.741772
1151	102	13	964	M	8036	83.8305	ST	49	2011-06-23	Weekday	12:10:00	12	2011	Summer	BI			N	0.00625	9	3.97999	35.82	-113.938	53.0298	37.204	68.4985	29.0579	3.22865
1152	102	14	964	M	8036	83.8305	ST	49	2011-06-23	Weekday	12:19:00	12	2011	Summer	BI			N	0.00763889	11	8.70583	95.7642	-46.4355	6.5943	72.2546	97.5564	89.9329	8.17572
1153	102	15	964	M	8036	83.8305	ST	49	2011-06-23	Weekday	12:30:00	12	2011	Summer	BI			N	0.00486111	7	2.9519	20.6633	-134.861	231.734	159.072	187.489	-18.6606	-2.66579
1154	102	16	964	M	8036	83.8305	ST	49	2011-06-23	Weekday	12:37:00	12	2011	Summer	BI			N	0.0583333	84	1.32571	111.359	4.56015	236.294	141.339	168.829	-85.3324	-1.01586
1155	102	17	964	M	8036	83.8305	ST	49	2011-06-23	Weekday	14:01:00	14	2011	Summer	SI			N	0.0354167	51	1.41648	72.2406	-133.946	102.348	86.1089	83.4963	6.81713	0.133669
1156	102	18	964	M	8036	83.8305	ST	49	2011-06-23	Weekday	14:52:00	14	2011	Summer	SI			Y	0.0715278	103	0.0937931	9.66069	-146.392	315.956	61.2266	90.3135	2.68665	0.026084
1157	102	19	964	M	8036	83.8305	ST	49	2011-06-23	Weekday	16:35:00	16	2011	Summer	SI			Y	0.00763889	11	0	0		0	65.6789	93.0001	0	0
1158	102	20	964	M	8036	83.8305	ST	49	2011-06-23	Weekday	16:46:00	16	2011	Summer	SI			Y	0.0138889	20	2.42122	48.4243		287.649	65.6789	93.0001	-0.497084	-0.0248542
1159	102	21	964	M	8036	83.8305	ST	49	2011-06-23	Weekday	17:06:00	17	2011	Summer	SI			Y	0.00902778	13	7.40304	96.2395	-175.01	112.639	83.5786	92.503	-0.863928	-0.066456
1160	102	22	964	M	8036	83.8305	ST	49	2011-06-23	Weekday	17:19:00	17	2011	Summer	SI			N	0.00972222	14	3.52484	49.3478	-177.894	294.745	72.2291	91.6391	-1.12206	-0.0801471
1161	102	23	964	M	8036	83.8305	ST	49	2011-06-23	Weekday	17:33:00	17	2011	Summer	SI			N	0.00902778	13	2.90233	37.7303	178.825	113.57	63.506	90.517	2.02931	0.156101
1162	102	24	964	M	8036	83.8305	ST	49	2011-06-23	Weekday	17:46:00	17	2011	Summer	SI			N	0.00625	9	0	0		0	67.7973	92.5464	0	0
1163	102	25	964	M	8036	83.8305	ST	49	2011-06-23	Weekday	17:55:00	17	2011	Summer	SI			N							67.7973	92.5464
1164	103	0	964	M	8036	83.8305	ST	49	2011-06-25	Weekend	08:22:00	8	2011	Summer	BI			N	0.0118056	17	2.17707	37.0102		86.3781	0	51.3687	20.308	1.19459
1165	103	1	964	M	8036	83.8305	ST	49	2011-06-25	Weekend	08:39:00	8	2011	Summer	BI			N	0.0118056	17	0.99522	16.9187	165.475	251.853	37.0102	71.6767	-14.2697	-0.839393
1166	103	2	964	M	8036	83.8305	ST	49	2011-06-25	Weekend	08:56:00	8	2011	Summer	BI			N	0.0881944	127	0.222388	28.2433	-19.0247	232.828	21.0641	57.407	-25.7043	-0.202396
1167	103	3	964	M	8036	83.8305	ST	49	2011-06-25	Weekend	11:03:00	11	2011	Summer	BI			N	0.00694444	10	7.73237	77.3237	131.61	4.43842	20.0639	31.7028	76.0305	7.60305
1168	103	4	964	M	8036	83.8305	ST	49	2011-06-25	Weekend	11:13:00	11	2011	Summer	BI			N	0.00555556	8	6.23154	49.8524	22.2515	26.69	57.2601	107.733	48.7215	6.09019
1169	103	5	964	M	8036	83.8305	ST	49	2011-06-25	Weekend	11:21:00	11	2011	Summer	BI			N	0.00763889	11	6.25314	68.7845	120.408	147.098	105.092	156.455	-37.1216	-3.37469
1170	103	6	964	M	8036	83.8305	ST	49	2011-06-25	Weekend	11:32:00	11	2011	Summer	BI			N							77.6779	119.333
1171	104	0	964	M	8036	83.8305	ST	49	2011-07-12	Weekday	08:13:00	8	2011	Summer	SI	1	10	N	0.0118056	17	0	0		0	0	84.1415	0	0
1172	104	1	964	M	8036	83.8305	ST	49	2011-07-12	Weekday	08:30:00	8	2011	Summer	SI	1	10	N	0.00555556	8	0	0		0	0	84.1415	0	0
1173	104	2	964	M	8036	83.8305	ST	49	2011-07-12	Weekday	08:38:00	8	2011	Summer	SI	1	10	N	0.00833333	12	0	0		0	0	84.1415	0	0
1174	104	3	964	M	8036	83.8305	ST	49	2011-07-12	Weekday	08:50:00	8	2011	Summer	SI	1	10	N	0.0104167	15	0	0		0	0	84.1415	0	0
1175	104	4	964	M	8036	83.8305	ST	49	2011-07-12	Weekday	09:05:00	9	2011	Summer	SI	1	10	N	0.00625	9	0	0		0	0	84.1415	0	0
1176	104	5	964	M	8036	83.8305	ST	49	2011-07-12	Weekday	09:14:00	9	2011	Summer	SI	1	10	N	0.0111111	16	0	0		0	0	84.1415	0	0
1177	104	6	964	M	8036	83.8305	ST	49	2011-07-12	Weekday	09:30:00	9	2011	Summer	SI	1	10	N	0.0104167	15	0.0502967	0.754451		24.2277	0	84.1415	0.724591	0.048306
1178	104	7	964	M	8036	83.8305	ST	49	2011-07-12	Weekday	09:45:00	9	2011	Summer	SI	1	10	N	0.0152778	22	0.0342932	0.754451	180	204.228	0.754451	84.8661	-0.724591	-0.0329359
1179	104	8	964	M	8036	83.8305	ST	49	2011-07-12	Weekday	10:07:00	10	2011	Summer	SI	0	10	N	0.0104167	15	0	0		0	0	84.1415	0	0
1180	104	9	964	M	8036	83.8305	ST	49	2011-07-12	Weekday	10:22:00	10	2011	Summer	SI	0	10	N	0.00833333	12	2	24		92.001	0	84.1415	5.45154	0.454295
1181	104	10	964	M	8036	83.8305	ST	49	2011-07-12	Weekday	10:34:00	10	2011	Summer	SI	0	10	N	0.0111111	16	1.79843	28.7748	-179.583	272.418	24	89.5931	-5.74086	-0.358804
1182	104	11	964	M	8036	83.8305	ST	49	2011-07-12	Weekday	10:50:00	10	2011	Summer	SI	0	10	N							4.77862	83.8522
1183	105	0	964	M	8036	83.8305	ST	49	2011-07-13	Weekday	09:14:00	9	2011	Summer	BI	1	10	N	0.0138889	20	2.78428	55.6857		172.734	0	58.6444	-41.6991	-2.08496
1184	105	1	964	M	8036	83.8305	ST	49	2011-07-13	Weekday	09:34:00	9	2011	Summer	BI	1	10	N	0.025	36	2.91998	105.119	162.339	335.073	55.6857	16.9452	71.3616	1.98227
1185	105	2	964	M	8036	83.8305	ST	49	2011-07-13	Weekday	10:10:00	10	2011	Summer	BI	0	10	N	0.0131944	19	1.58897	30.1904	-179.085	155.988	54.731	88.3068	-24.7353	-1.30186
1186	105	3	964	M	8036	83.8305	ST	49	2011-07-13	Weekday	10:29:00	10	2011	Summer	BI	0	10	N	0.0159722	23	0.839951	19.3189	-44.4883	111.499	27.9338	63.5714	-0.704853	-0.0306458
1187	105	4	964	M	8036	83.8305	ST	49	2011-07-13	Weekday	10:52:00	10	2011	Summer	BI	0	10	N							8.86023	62.8666
1188	106	0	964	M	8036	83.8305	ST	49	2011-07-22	Weekday	10:03:00	10	2011	Summer	SI	0	8	N	0.0326389	47	0.0227562	1.06954		22.5177	0	83.8305	1.03564	0.0220349
1189	106	1	964	M	8036	83.8305	ST	49	2011-07-22	Weekday	10:50:00	10	2011	Summer	SI	0	8	N							1.06954	84.8661
1190	107	0	968	F	1163/1164	45.3218	SW	81	2011-04-22	Weekday	08:31:00	8	2011	Spring	SI	3	42	N	0.0152778	22	1.34027	29.4859		258.376	0	66.2242	-2.92328	-0.132876
1191	107	1	968	F	1163/1164	45.3218	SW	81	2011-04-22	Weekday	08:53:00	8	2011	Spring	SI	3	42	N	0.0118056	17	0.224207	3.81152	91.1668	349.543	29.4859	63.3009	-3.06527	-0.18031
1192	107	2	968	F	1163/1164	45.3218	SW	81	2011-04-22	Weekday	09:10:00	9	2011	Spring	SI	6	42	N	0.0569444	82	0.0243902	2	-99.5432	250	29.6542	60.2356	-0.912234	-0.0111248
1193	107	3	968	F	1163/1164	45.3218	SW	81	2011-04-22	Weekday	10:32:00	10	2011	Spring	SI	10	42	N	0.01875	27	0.301541	8.1416	2.86454	252.864	31.5837	59.3234	-3.51032	-0.130012
1194	107	4	968	F	1163/1164	45.3218	SW	81	2011-04-22	Weekday	10:59:00	10	2011	Spring	SI	10	42	N	0.0256944	37	0.357372	13.2228	56.3389	309.203	39.5857	55.8131	-12.8559	-0.347458
1195	107	5	968	F	1163/1164	45.3218	SW	81	2011-04-22	Weekday	11:36:00	11	2011	Spring	SI	5	42	N	0.0951389	137	0.135952	18.6255	162.736	111.939	49.5749	42.9571	16.5283	0.120644
1196	107	6	968	F	1163/1164	45.3218	SW	81	2011-04-22	Weekday	13:53:00	13	2011	Spring	SI	6	42	N							32.4349	59.4854
1197	108	0	968	F	1163/1164	45.3218	SW	81	2011-05-17	Weekday	10:08:00	10	2011	Spring	BI	0	22	N	0.0638889	92	0.0142067	1.30702		61.6075	0	25.8509	-0.835618	-0.0090828
1198	108	1	968	F	1163/1164	45.3218	SW	81	2011-05-17	Weekday	11:40:00	11	2011	Spring	BI	0	22	N	0.0319444	46	0.177803	8.17892	111.537	173.144	1.30702	25.0153	7.76952	0.168903
1199	108	2	968	F	1163/1164	45.3218	SW	81	2011-05-17	Weekday	12:26:00	12	2011	Spring	SI	3	22	N	0.01875	27	0.80143	21.6386	113.459	286.603	7.79451	32.7848	-10.3573	-0.383603
1200	108	3	968	F	1163/1164	45.3218	SW	81	2011-05-17	Weekday	12:53:00	12	2011	Spring	BI	3	22	N	0.0222222	32	0.676207	21.6386	180	106.603	18.6568	22.4275	10.3573	0.323665
1201	108	4	968	F	1163/1164	45.3218	SW	81	2011-05-17	Weekday	13:25:00	13	2011	Spring	SI	4	22	N	0.0145833	21	0	0		0	7.79451	32.7848	0	0
1202	108	5	968	F	1163/1164	45.3218	SW	81	2011-05-17	Weekday	13:46:00	13	2011	Spring	SI	4	22	N	0.0277778	40	0.776784	31.0714		275.234	7.79451	32.7848	-10.5518	-0.263795
1203	108	6	968	F	1163/1164	45.3218	SW	81	2011-05-17	Weekday	14:26:00	14	2011	Spring	BI	1	22	N	0.0215278	31	1.84776	57.2806	-141.552	133.682	29.1908	22.233	44.497	1.43539
1204	108	7	968	F	1163/1164	45.3218	SW	81	2011-05-17	Weekday	14:57:00	14	2011	Spring	SI	1	22	N	0.0194444	28	1.47036	41.17	132.976	266.658	45.9877	66.73	-12.5017	-0.446489
1205	108	8	968	F	1163/1164	45.3218	SW	81	2011-05-17	Weekday	15:25:00	15	2011	Spring	SI	2	22	N	0.0131944	19	1.41701	26.9232	94.7605	1.41854	54.6412	54.2283	-19.3112	-1.01638
1206	108	9	968	F	1163/1164	45.3218	SW	81	2011-05-17	Weekday	15:44:00	15	2011	Spring	BI	2	22	N	0.00208333	3	9.15677	27.4703	163.427	164.845	34.0984	34.9171	24.4048	8.13494
1207	108	10	968	F	1163/1164	45.3218	SW	81	2011-05-17	Weekday	15:47:00	15	2011	Spring	SI	2	22	N	0.0256944	37	0.528179	19.5426	114.901	279.746	50.6253	59.3219	-15.1705	-0.410013
1208	108	11	968	F	1163/1164	45.3218	SW	81	2011-05-17	Weekday	16:24:00	16	2011	Spring	SI	2	22	N	0.0166667	24	0.899768	21.5944	92.6815	12.4277	58.6019	44.1515	-12.2626	-0.510942
1209	108	12	968	F	1163/1164	45.3218	SW	81	2011-05-17	Weekday	16:48:00	16	2011	Spring	BI	2	22	N							41.4669	31.8889
1210	109	0	968	F	1163/1164	45.3218	SW	81	2011-05-18	Weekday	09:57:00	9	2011	Spring	SI	3	103	N	0.00208333	3	4.14353	12.4306		280.995	0	32.7848	-2.55772	-0.852574
1211	109	1	968	F	1163/1164	45.3218	SW	81	2011-05-18	Weekday	10:00:00	10	2011	Spring	BI	2	103	N	0.0652778	94	0.104111	9.78643	-133.802	147.193	12.4306	30.2271	9.65576	0.102721
1212	109	2	968	F	1163/1164	45.3218	SW	81	2011-05-18	Weekday	11:34:00	11	2011	Spring	BI	2	103	N	0.0430556	62	0.134622	8.34657	155.807	303	9.04915	39.8828	-7.58447	-0.12233
1213	109	3	968	F	1163/1164	45.3218	SW	81	2011-05-18	Weekday	12:36:00	12	2011	Spring	BI	2	103	N	0.0381944	55	0.0935302	5.14416	103.389	46.3894	13.9615	32.2983	-0.689951	-0.0125446
1214	109	4	968	F	1163/1164	45.3218	SW	81	2011-05-18	Weekday	13:31:00	13	2011	Spring	BI	6	103	N							10.4189	31.6084
1215	110	0	968	F	1163/1164	45.3218	SW	81	2011-05-23	Weekday	15:43:00	15	2011	Spring	SI			N	0.0208333	30	0	0		0	0	32.7848	0	0
1216	110	1	968	F	1163/1164	45.3218	SW	81	2011-05-23	Weekday	16:13:00	16	2011	Spring	SI	5		N	0.0145833	21	0	0		0	0	32.7848	0	0
1217	110	2	968	F	1163/1164	45.3218	SW	81	2011-05-23	Weekday	16:34:00	16	2011	Spring	SI	5		N	0.00833333	12	0	0		0	0	32.7848	0	0
1218	110	3	968	F	1163/1164	45.3218	SW	81	2011-05-23	Weekday	16:46:00	16	2011	Spring	SI	5		N	0.0159722	23	0	0		0	0	32.7848	0	0
1219	110	4	968	F	1163/1164	45.3218	SW	81	2011-05-23	Weekday	17:09:00	17	2011	Spring	SI	14		N	0.00486111	7	0	0		0	0	32.7848	0	0
1220	110	5	968	F	1163/1164	45.3218	SW	81	2011-05-23	Weekday	17:16:00	17	2011	Spring	SI	14		N	0.0138889	20	0	0		0	0	32.7848	0	0
1221	110	6	968	F	1163/1164	45.3218	SW	81	2011-05-23	Weekday	17:36:00	17	2011	Spring	SI	14		N	0.00625	9	0	0		0	0	32.7848	0	0
1222	110	7	968	F	1163/1164	45.3218	SW	81	2011-05-23	Weekday	17:45:00	17	2011	Spring	SI	14		N							0	32.7848
1223	111	0	968	F	1163/1164	45.3218	SW	81	2011-05-25	Weekday	14:15:00	14	2011	Spring	SI	3	62	N	0.0159722	23	0.177029	4.07166		107.05	0	24.2619	0.404435	0.0175841
1224	111	1	968	F	1163/1164	45.3218	SW	81	2011-05-25	Weekday	14:38:00	14	2011	Spring	SI	3	62	N	0.0145833	21	0	0		0	4.07166	24.6664	0	0
1225	111	2	968	F	1163/1164	45.3218	SW	81	2011-05-25	Weekday	14:59:00	14	2011	Spring	SI	3	62	N	0.0145833	21	0.243397	5.11134		100.978	4.07166	24.6664	-0.0331117	-0.00157675
1226	111	3	968	F	1163/1164	45.3218	SW	81	2011-05-25	Weekday	15:20:00	15	2011	Spring	SI	5	62	N	0.0201389	29	0	0		0	9.17027	24.6333	0	0
1227	111	4	968	F	1163/1164	45.3218	SW	81	2011-05-25	Weekday	15:49:00	15	2011	Spring	SI	5	62	N	0.00902778	13	0	0		0	9.17027	24.6333	0	0
1228	111	5	968	F	1163/1164	45.3218	SW	81	2011-05-25	Weekday	16:02:00	16	2011	Spring	SI	6	62	N	0.0125	18	0	0		0	9.17027	24.6333	0	0
1229	111	6	968	F	1163/1164	45.3218	SW	81	2011-05-25	Weekday	16:20:00	16	2011	Spring	SI	6	62	N	0.0138889	20	0	0		0	9.17027	24.6333	0	0
1230	111	7	968	F	1163/1164	45.3218	SW	81	2011-05-25	Weekday	16:40:00	16	2011	Spring	SI	6	62	N	0.0194444	28	1.39731	39.1248		271.605	9.17027	24.6333	6.62214	0.236505
1231	111	8	968	F	1163/1164	45.3218	SW	81	2011-05-25	Weekday	17:08:00	17	2011	Spring	SI	6	62	N	0.00347222	5	0.6	3	-139.605	132	30.2179	31.2554	1.52939	0.305878
1232	111	9	968	F	1163/1164	45.3218	SW	81	2011-05-25	Weekday	17:13:00	17	2011	Spring	SI	6	62	N							28.1384	32.7848
1233	112	0	968	F	1163/1164	45.3218	SW	81	2011-05-27	Weekday	08:07:00	8	2011	Spring	SI	5	101	N	0.00972222	14	0	0		0	0	32.7848	0	0
1234	112	1	968	F	1163/1164	45.3218	SW	81	2011-05-27	Weekday	08:21:00	8	2011	Spring	SI	5	101	N	0.0118056	17	0	0		0	0	32.7848	0	0
1235	112	2	968	F	1163/1164	45.3218	SW	81	2011-05-27	Weekday	08:38:00	8	2011	Spring	SI	5	101	N	0.0180556	26	0	0		0	0	32.7848	0	0
1236	112	3	968	F	1163/1164	45.3218	SW	81	2011-05-27	Weekday	09:04:00	9	2011	Spring	SI	4	101	N	0.0104167	15	0	0		0	0	32.7848	0	0
1237	112	4	968	F	1163/1164	45.3218	SW	81	2011-05-27	Weekday	09:19:00	9	2011	Spring	SI	4	101	N	0.00625	9	0	0		0	0	32.7848	0	0
1238	112	5	968	F	1163/1164	45.3218	SW	81	2011-05-27	Weekday	09:28:00	9	2011	Spring	SI	4	101	N	0.00902778	13	0	0		0	0	32.7848	0	0
1239	112	6	968	F	1163/1164	45.3218	SW	81	2011-05-27	Weekday	09:41:00	9	2011	Spring	SI	4	101	N							0	32.7848
1240	113	0	968	F	1163/1164	45.3218	SW	81	2011-06-04	Weekend	10:46:00	10	2011	Summer	BI	6	113	N	0.0784722	113	0.325706	36.8048		253.451	0	111.576	9.92995	0.0878757
1241	113	1	968	F	1163/1164	45.3218	SW	81	2011-06-04	Weekend	12:39:00	12	2011	Summer	BI	9	113	N	0.0638889	92	0.426064	39.1979	-124.993	128.458	36.8048	121.506	18.4274	0.200297
1242	113	2	968	F	1163/1164	45.3218	SW	81	2011-06-04	Weekend	14:11:00	14	2011	Summer	BI	17	113	N	0.0173611	25	1.01825	25.4564	-132.918	355.539	35.1625	139.933	-105.494	-4.21974
1243	113	3	968	F	1163/1164	45.3218	SW	81	2011-06-04	Weekend	14:36:00	14	2011	Summer	SI	17	113	N	0.0166667	24	0	0		0	11.5339	34.4396	24.2047	1.00853
1244	113	4	968	F	1163/1164	45.3218	SW	81	2011-06-04	Weekend	15:00:00	15	2011	Summer	SI	12	113	N	0.00625	9	0	0		0	11.5339	58.6444	-41.6991	-4.63324
1245	113	5	968	F	1163/1164	45.3218	SW	81	2011-06-04	Weekend	15:09:00	15	2011	Summer	SI	12	113	N	0.0166667	24	0	0		0	11.5339	16.9452	71.3616	2.9734
1246	113	6	968	F	1163/1164	45.3218	SW	81	2011-06-04	Weekend	15:33:00	15	2011	Summer	SI	12	113	N	0.00555556	8	0.75	6		220	11.5339	88.3068	-24.7353	-3.09192
1247	113	7	968	F	1163/1164	45.3218	SW	81	2011-06-04	Weekend	15:41:00	15	2011	Summer	SI	12	113	N	0.0180556	26	1.34056	34.8545	-54.2371	165.763	17.517	63.5714	-0.704853	-0.0271097
1248	113	8	968	F	1163/1164	45.3218	SW	81	2011-06-04	Weekend	16:07:00	16	2011	Summer	SI	9	113	N	0.0104167	15	0.989213	14.8382	147.925	313.687	47.8989	62.8666	-4.93639	-0.329092
1249	113	9	968	F	1163/1164	45.3218	SW	81	2011-06-04	Weekend	16:22:00	16	2011	Summer	SI	9	113	N	0.0131944	19	1.2841	24.3979	43.8481	357.535	39.6619	57.9302	11.3173	0.595648
1250	113	10	968	F	1163/1164	45.3218	SW	81	2011-06-04	Weekend	16:41:00	16	2011	Summer	SI	9	113	N	0.0166667	24	1.42198	34.1274	71.0994	68.6349	19.0003	69.2475	-29.3321	-1.22217
1251	113	11	968	F	1163/1164	45.3218	SW	81	2011-06-04	Weekend	17:05:00	17	2011	Summer	SI	13	113	N	0.0166667	24	0.686832	16.484	-163.514	265.121	18.171	39.9154	46.3322	1.93051
1252	113	12	968	F	1163/1164	45.3218	SW	81	2011-06-04	Weekend	17:29:00	17	2011	Summer	SI	13	113	N	0.0104167	15	0.336433	5.0465	-23.8664	241.254	2.80426	86.2476	35.2582	2.35055
1253	113	13	968	F	1163/1164	45.3218	SW	81	2011-06-04	Weekend	17:44:00	17	2011	Summer	SI	13	113	N	0.00833333	12	0.231834	2.782	52.9976	294.252	5.3618	121.506	3.20024	0.266686
1254	113	14	968	F	1163/1164	45.3218	SW	81	2011-06-04	Weekend	17:56:00	17	2011	Summer	SI	13	113	N							6.29055	124.706
1255	114	0	968	F	1163/1164	45.3218	SW	81	2011-06-06	Weekday	07:59:00	7	2011	Summer	BI	0	44	N	0.0104167	15	1.99025	29.8538		211.88	0	85.4623	-28.1082	-1.87388
1256	114	1	968	F	1163/1164	45.3218	SW	81	2011-06-06	Weekday	08:14:00	8	2011	Summer	BI	4	44	N	0.00555556	8	3.48304	27.8643	-128.17	83.7101	29.8538	57.3542	123.019	15.3773
1257	114	2	968	F	1163/1164	45.3218	SW	81	2011-06-06	Weekday	08:22:00	8	2011	Summer	BI	4	44	N	0.00694444	10	2.88318	28.8318	-45.6054	38.1047	25.2883	180.373	-96.1983	-9.61983
1258	114	3	968	F	1163/1164	45.3218	SW	81	2011-06-06	Weekday	08:32:00	8	2011	Summer	BI	4	44	N	0.0125	18	1.45835	26.2503	-41.3153	356.789	29.7242	84.1747	38.2242	2.12356
1259	114	4	968	F	1163/1164	45.3218	SW	81	2011-06-06	Weekday	08:50:00	8	2011	Summer	BI	4	44	N	0.0131944	19	2.78117	52.8423	-152.531	204.258	38.8025	122.399	-1.2805	-0.0673946
1260	114	5	968	F	1163/1164	45.3218	SW	81	2011-06-06	Weekday	09:09:00	9	2011	Summer	BI	2	44	N	0.0229167	33	1.67671	55.3315	176.675	20.9333	22.5475	121.118	-30.591	-0.927
1261	114	6	968	F	1163/1164	45.3218	SW	81	2011-06-06	Weekday	09:42:00	9	2011	Summer	BI	2	44	N	0.0166667	24	3.77924	90.7018	169.514	190.447	39.9792	90.5273	-7.13033	-0.297097
1262	114	7	968	F	1163/1164	45.3218	SW	81	2011-06-06	Weekday	10:06:00	10	2011	Summer	BI	2	44	N	0.00625	9	7.50852	67.5767	-175.816	14.6313	59.9142	83.397	0	0
1263	114	8	968	F	1163/1164	45.3218	SW	81	2011-06-06	Weekday	10:15:00	10	2011	Summer	BI	2	44	N	0.0229167	33	0.697172	23.0067	169.97	184.602	27.6578	83.397	2.06535	0.0625865
1264	114	9	968	F	1163/1164	45.3218	SW	81	2011-06-06	Weekday	10:48:00	10	2011	Summer	BI	2	44	N							30.1066	85.4623
1265	115	0	968	F	1163/1164	45.3218	SW	81	2011-06-08	Weekday	08:04:00	8	2011	Summer	SI	2	53	N	0.0111111	16	1.10752	17.7203		138.492	0	34.5653	12.3317	0.770732
1266	115	1	968	F	1163/1164	45.3218	SW	81	2011-06-08	Weekday	08:20:00	8	2011	Summer	SI	2	53	N	0.0270833	39	1.59779	62.3138	47.3073	185.799	17.7203	46.8971	16.555	0.424486
1267	115	2	968	F	1163/1164	45.3218	SW	81	2011-06-08	Weekday	08:59:00	8	2011	Summer	SI	2	53	N	0.0263889	38	0.992116	37.7004	78.9152	264.714	75.4618	63.452	2.95907	0.0778704
1268	115	3	968	F	1163/1164	45.3218	SW	81	2011-06-08	Weekday	09:37:00	9	2011	Summer	SI	3	53	N	0.0125	18	0.25	4.5	-120.714	144	85.0271	66.4111	-25.745	-1.43028
1269	115	4	968	F	1163/1164	45.3218	SW	81	2011-06-08	Weekday	09:55:00	9	2011	Summer	SI	3	53	N							87.4836	40.6661
1270	116	0	968	F	1163/1164	45.3218	SW	81	2011-06-19	Weekend	08:00:00	8	2011	Summer	SI	1	22	N	0.00972222	14	0	0		0	0	88.6054	3.49309	0.249507
1271	116	1	968	F	1163/1164	45.3218	SW	81	2011-06-19	Weekend	08:14:00	8	2011	Summer	SI	1	22	N	0.0111111	16	0	0		0	0	92.0985	-5.38871	-0.336794
1272	116	2	968	F	1163/1164	45.3218	SW	81	2011-06-19	Weekend	08:30:00	8	2011	Summer	SI	1	22	N	0.0125	18	0.698457	12.5722		301.217	0	86.7098	10.3274	0.573742
1273	116	3	968	F	1163/1164	45.3218	SW	81	2011-06-19	Weekend	08:48:00	8	2011	Summer	SI	1	22	Y	0.0131944	19	0.41766	7.93553	-169.251	131.966	12.5722	97.0371	-12.8956	-0.678717
1274	116	4	968	F	1163/1164	45.3218	SW	81	2011-06-19	Weekend	09:07:00	9	2011	Summer	SI	0	22	Y	0.0131944	19	0.120722	2.29372	-109.242	22.7247	5	84.1415	-2.63102	-0.138475
1275	116	5	968	F	1163/1164	45.3218	SW	81	2011-06-19	Weekend	09:26:00	9	2011	Summer	SI	0	22	Y	0.0104167	15	4.91363	73.7045	-105.83	276.895	5.17511	81.5105	3.35404	0.223602
1276	116	6	968	F	1163/1164	45.3218	SW	81	2011-06-19	Weekend	09:41:00	9	2011	Summer	SI	0	22	N	0.00833333	12	6.95225	83.427	172.349	89.2446	78.0916	84.8645	2.98771	0.248976
1277	116	7	968	F	1163/1164	45.3218	SW	81	2011-06-19	Weekend	09:53:00	9	2011	Summer	SI	0	22	N	0.00902778	13	0.269231	3.5	165.755	255	14.6855	87.8522	-2.98622	-0.229709
1278	116	8	968	F	1163/1164	45.3218	SW	81	2011-06-19	Weekend	10:06:00	10	2011	Summer	SI	0	22	N	0.00972222	14	0	0		0	12.7037	84.866	-0.724506	-0.0517504
1279	116	9	968	F	1163/1164	45.3218	SW	81	2011-06-19	Weekend	10:20:00	10	2011	Summer	SI	0	22	N	0.0118056	17	0.793537	13.4901		71.2956	12.7037	84.1415	0.724506	0.042618
1280	116	10	968	F	1163/1164	45.3218	SW	81	2011-06-19	Weekend	10:37:00	10	2011	Summer	SI	0	22	N	0.0104167	15	0.473491	7.10237	-167.919	263.377	22.9029	84.866	2.66568	0.177712
1281	116	11	968	F	1163/1164	45.3218	SW	81	2011-06-19	Weekend	10:52:00	10	2011	Summer	SI	0	22	N	0.0111111	16	1.50221	24.0354	-6.56873	256.808	18.0663	87.5317	-3.39018	-0.211887
1282	116	12	968	F	1163/1164	45.3218	SW	81	2011-06-19	Weekend	11:08:00	11	2011	Summer	SI	2	22	Y	0.00972222	14	0.44312	6.20368	-121.772	135.036	18.0631	84.1415	5.77036	0.412169
1283	116	13	968	F	1163/1164	45.3218	SW	81	2011-06-19	Weekend	11:22:00	11	2011	Summer	SI	2	22	Y	0.00833333	12	0	0		0	12	89.9119	-0.831189	-0.0692657
1284	116	14	968	F	1163/1164	45.3218	SW	81	2011-06-19	Weekend	11:34:00	11	2011	Summer	SI	2	22	N	0.0118056	17	3.63441	61.7849		279.014	12	89.0807	22.5549	1.32676
1285	116	15	968	F	1163/1164	45.3218	SW	81	2011-06-19	Weekend	11:51:00	11	2011	Summer	SI	2	22	N	0.00833333	12	0	0		0	73.1154	111.636	-3.94111	-0.328426
1286	116	16	968	F	1163/1164	45.3218	SW	81	2011-06-19	Weekend	12:03:00	12	2011	Summer	SI	1	22	N	0.0111111	16	0.157932	2.52692		126.762	73.1154	107.695	-19.2857	-1.20536
1287	116	17	968	F	1163/1164	45.3218	SW	81	2011-06-19	Weekend	12:19:00	12	2011	Summer	SI	1	22	N	0.00972222	14	0.180494	2.52692	180	306.762	70.8215	88.4088	-9.48853	-0.677752
1288	116	18	968	F	1163/1164	45.3218	SW	81	2011-06-19	Weekend	12:33:00	12	2011	Summer	SI	1	22	N	0.00972222	14	0	0		0	73.1154	78.9203	4.31682	0.308344
1289	116	19	968	F	1163/1164	45.3218	SW	81	2011-06-19	Weekend	12:47:00	12	2011	Summer	SI	1	22	Y	0.0131944	19	0.198828	3.77773		110.995	73.1154	83.2371	37.0814	1.95165
1290	116	20	968	F	1163/1164	45.3218	SW	81	2011-06-19	Weekend	13:06:00	13	2011	Summer	SI	1	22	Y	0.00972222	14	0	0		0	69.3826	120.318	59.1914	4.22796
1291	116	21	968	F	1163/1164	45.3218	SW	81	2011-06-19	Weekend	13:20:00	13	2011	Summer	SI	1	22	Y	0.00902778	13	5.44782	70.8217		87.4371	69.3826	179.51	-59.1914	-4.55318
1292	116	22	968	F	1163/1164	45.3218	SW	81	2011-06-19	Weekend	13:33:00	13	2011	Summer	SI	1	22	N	0.00138889	2	35.4109	70.8217	180	267.437	17.7268	120.318	55.7029	27.8515
1293	116	23	968	F	1163/1164	45.3218	SW	81	2011-06-19	Weekend	13:35:00	13	2011	Summer	SI	1	22	N	0.00972222	14	0.269838	3.77773	23.5582	290.995	69.3826	176.021	-4.48413	-0.320295
1294	116	24	968	F	1163/1164	45.3218	SW	81	2011-06-19	Weekend	13:49:00	13	2011	Summer	SI	1	22	N	0.0104167	15	0	0		0	73.1154	171.537	-137.843	-9.18956
1295	116	25	968	F	1163/1164	45.3218	SW	81	2011-06-19	Weekend	14:04:00	14	2011	Summer	SI	0	22	N	0.00972222	14	0.25	3.5		222	73.1154	33.6938	31.35	2.23929
1296	116	26	968	F	1163/1164	45.3218	SW	81	2011-06-19	Weekend	14:18:00	14	2011	Summer	SI	0	22	N	0.0208333	30	0	0		0	74.9069	65.0439	19.7024	0.656746
1297	116	27	968	F	1163/1164	45.3218	SW	81	2011-06-19	Weekend	14:48:00	14	2011	Summer	SI	0	22	N	0.00625	9	0	0		0	74.9069	84.7462	-9.83471	-1.09275
1298	116	28	968	F	1163/1164	45.3218	SW	81	2011-06-19	Weekend	14:57:00	14	2011	Summer	SI	0	22	N	0.00833333	12	0	0		0	74.9069	74.9115	-22.6427	-1.88689
1299	116	29	968	F	1163/1164	45.3218	SW	81	2011-06-19	Weekend	15:09:00	15	2011	Summer	SI	7	22	N	0.00694444	10	0	0		0	74.9069	52.2688	6.9907	0.69907
1300	116	30	968	F	1163/1164	45.3218	SW	81	2011-06-19	Weekend	15:19:00	15	2011	Summer	SI	7	22	N	0.0451389	65	0.0769231	5		77.9999	74.9069	59.2595	-3.46849	-0.0533614
1301	116	31	968	F	1163/1164	45.3218	SW	81	2011-06-19	Weekend	16:24:00	16	2011	Summer	SI	4	22	N	0.00486111	7	0.142857	1	3.3382e-07	77.9999	70.2979	55.791	-15.0004	-2.14291
1302	116	32	968	F	1163/1164	45.3218	SW	81	2011-06-19	Weekend	16:31:00	16	2011	Summer	SI	4	22	N	0.0118056	17	0	0		0	69.3826	40.7906	1.08289	0.0636992
1303	116	33	968	F	1163/1164	45.3218	SW	81	2011-06-19	Weekend	16:48:00	16	2011	Summer	SI	4	22	N	0.0104167	15	0	0		0	69.3826	41.8735	-9.78683	-0.652456
1304	116	34	968	F	1163/1164	45.3218	SW	81	2011-06-19	Weekend	17:03:00	17	2011	Summer	SI	1	22	N	0.0125	18	11.0437	198.786		115.508	69.3826	32.0867	36.2667	2.01481
1305	116	35	968	F	1163/1164	45.3218	SW	81	2011-06-19	Weekend	17:21:00	17	2011	Summer	SI	1	22	Y	0.0104167	15	0	0		0	132.355	68.3533	3.99246	0.266164
1306	116	36	968	F	1163/1164	45.3218	SW	81	2011-06-19	Weekend	17:36:00	17	2011	Summer	SI	1	22	Y	0.0118056	17	0.179453	3.0507		319.877	132.355	72.3458	1.22119	0.0718349
1307	116	37	968	F	1163/1164	45.3218	SW	81	2011-06-19	Weekend	17:53:00	17	2011	Summer	SI	1	22	N							129.445	73.567
1308	117	0	968	F	1163/1164	45.3218	SW	81	2011-06-21	Weekday	13:13:00	13	2011	Summer	SI	5	24	N	0.0159722	23	0	0		0	0	28.1486	0	0
1309	117	1	968	F	1163/1164	45.3218	SW	81	2011-06-21	Weekday	13:36:00	13	2011	Summer	SI	5	24	N	0.0104167	15	0.158914	2.38371		123.98	0	28.1486	-2.11151	-0.140767
1310	117	2	968	F	1163/1164	45.3218	SW	81	2011-06-21	Weekday	13:51:00	13	2011	Summer	SI	5	24	N	0.0138889	20	0.252724	5.05448	-40.0451	83.935	2.38371	26.0371	-0.887956	-0.0443978
1311	117	3	968	F	1163/1164	45.3218	SW	81	2011-06-21	Weekday	14:11:00	14	2011	Summer	SI	3	24	N	0.00763889	11	0.523339	5.75673	-153.469	290.466	7.04819	25.1491	31.5984	2.87258
1312	117	4	968	F	1163/1164	45.3218	SW	81	2011-06-21	Weekday	14:22:00	14	2011	Summer	SI	3	24	N	0.0159722	23	0.187592	4.31461	-51.3179	239.148	2.01638	56.7475	-23.3146	-1.01368
1313	117	5	968	F	1163/1164	45.3218	SW	81	2011-06-21	Weekday	14:45:00	14	2011	Summer	SI	3	24	N	0.0111111	16	0.295256	4.72409	60.5569	299.705	2.32019	33.4329	-6.54095	-0.408809
1314	117	6	968	F	1163/1164	45.3218	SW	81	2011-06-21	Weekday	15:01:00	15	2011	Summer	SI	1	24	N	0.01875	27	0.639546	17.2677	-170.433	129.273	6.34171	26.8919	0.265651	0.00983893
1315	117	7	968	F	1163/1164	45.3218	SW	81	2011-06-21	Weekday	15:28:00	15	2011	Summer	SI	1	24	N	0.0138889	20	3.27197	65.4395	96.4449	225.717	11.972	27.1576	23.6293	1.18146
1316	117	8	968	F	1163/1164	45.3218	SW	81	2011-06-21	Weekday	15:48:00	15	2011	Summer	SI	1	24	N	0.0131944	19	0.937117	17.8052	-157.965	67.7528	68.044	50.7869	-26.1754	-1.37765
1317	117	9	968	F	1163/1164	45.3218	SW	81	2011-06-21	Weekday	16:07:00	16	2011	Summer	SI	6	24	N	0.0194444	28	1.71654	48.0631	48.247	116	53.7955	24.6115	-0.129526	-0.00462592
1318	117	10	968	F	1163/1164	45.3218	SW	81	2011-06-21	Weekday	16:35:00	16	2011	Summer	SI	6	24	N	0.0215278	31	0.590189	18.2959	-130.603	345.397	72.422	24.482	0	0
1319	117	11	968	F	1163/1164	45.3218	SW	81	2011-06-21	Weekday	17:06:00	17	2011	Summer	SI	1	24	N	0.01875	27	1.68936	45.6127	-12.8943	332.503	54.1337	24.482	-4.59098	-0.170036
1320	117	12	968	F	1163/1164	45.3218	SW	81	2011-06-21	Weekday	17:33:00	17	2011	Summer	SI	1	24	N							12.7698	19.891
1321	118	0	968	F	1163/1164	45.3218	SW	81	2011-06-22	Weekday	10:08:00	10	2011	Summer	BI	0	29	N	0.00833333	12	1.57855	18.9426		254.442	0	13.3702	47.0474	3.92061
1322	118	1	968	F	1163/1164	45.3218	SW	81	2011-06-22	Weekday	10:20:00	10	2011	Summer	BI	0	29	N	0.0118056	17	2.04366	34.7422	166.912	61.3541	18.9426	60.4176	27.631	1.62535
1323	118	2	968	F	1163/1164	45.3218	SW	81	2011-06-22	Weekday	10:37:00	10	2011	Summer	BI	0	29	N	0.0263889	38	0.958607	36.4271	-178.937	242.417	16.8468	88.0486	-3.46308	-0.0911337
1324	118	3	968	F	1163/1164	45.3218	SW	81	2011-06-22	Weekday	11:15:00	11	2011	Summer	BI	4	29	N	0.00763889	11	1.41362	15.5498	64.5818	306.998	20.7324	84.5856	0.702465	0.0638605
1325	118	4	968	F	1163/1164	45.3218	SW	81	2011-06-22	Weekday	11:26:00	11	2011	Summer	BI	4	29	N	0.00902778	13	0.21895	2.84635	-170.41	136.589	32.7179	85.288	-1.07519	-0.0827066
1326	118	5	968	F	1163/1164	45.3218	SW	81	2011-06-22	Weekday	11:39:00	11	2011	Summer	BI	4	29	N	0.0208333	30	0.27325	8.19751	37.5193	174.108	30.5736	84.2128	0.497379	0.0165793
1327	118	6	968	F	1163/1164	45.3218	SW	81	2011-06-22	Weekday	12:09:00	12	2011	Summer	BI	1	29	N	0.00902778	13	0.894434	11.6276	-136.108	38.0001	30.2989	84.7102	-5.79341	-0.445647
1328	118	7	968	F	1163/1164	45.3218	SW	81	2011-06-22	Weekday	12:22:00	12	2011	Summer	BI	1	29	N	0.0125	18	0.691809	12.4526	-150.961	247.04	22.7079	78.9168	7.29031	0.405017
1329	118	8	968	F	1163/1164	45.3218	SW	81	2011-06-22	Weekday	12:40:00	12	2011	Summer	BI	1	29	N	0.0145833	21	0.98726	20.7325	-94.8378	152.202	34.0245	86.2071	-2.0656	-0.0983617
1330	118	9	968	F	1163/1164	45.3218	SW	81	2011-06-22	Weekday	13:01:00	13	2011	Summer	SI	4	29	N	0.00694444	10	0.25	2.5	-161.202	351	31.5982	84.1415	18.023	1.8023
1331	118	10	968	F	1163/1164	45.3218	SW	81	2011-06-22	Weekday	13:11:00	13	2011	Summer	SI	4	29	N	0.0118056	17	0	0		0	30.3972	102.164	16.5653	0.974431
1332	118	11	968	F	1163/1164	45.3218	SW	81	2011-06-22	Weekday	13:28:00	13	2011	Summer	SI	4	29	N	0.0125	18	0.436677	7.86018		87.083	30.3972	118.73	-42.814	-2.37856
1333	118	12	968	F	1163/1164	45.3218	SW	81	2011-06-22	Weekday	13:46:00	13	2011	Summer	SI	4	29	N	0.0104167	15	0.524012	7.86018	180	267.083	24.1633	75.9157	-10.9667	-0.731112
1334	118	13	968	F	1163/1164	45.3218	SW	81	2011-06-22	Weekday	14:01:00	14	2011	Summer	SI	2	29	N	0.0104167	15	0	0		0	30.3972	64.9491	14.6563	0.977089
1335	118	14	968	F	1163/1164	45.3218	SW	81	2011-06-22	Weekday	14:16:00	14	2011	Summer	SI	2	29	N	0.0111111	16	0.491262	7.86018		87.083	30.3972	79.6054	9.00825	0.563015
1336	118	15	968	F	1163/1164	45.3218	SW	81	2011-06-22	Weekday	14:32:00	14	2011	Summer	SI	2	29	N							24.1633	88.6136
1337	119	0	968	F	1163/1164	45.3218	SW	81	2011-07-11	Weekday	10:07:00	10	2011	Summer	BI	1	12	N	0.0125	18	1.09613	19.7303		246.418	0	105.642	13.9843	0.776907
1338	119	1	968	F	1163/1164	45.3218	SW	81	2011-07-11	Weekday	10:25:00	10	2011	Summer	BI	1	12	N	0.0166667	24	1.34395	32.2547	-8.43826	237.98	19.7303	119.627	-18.8893	-0.787054
1339	119	2	968	F	1163/1164	45.3218	SW	81	2011-07-11	Weekday	10:49:00	10	2011	Summer	BI	1	12	N	0.00902778	13	3.31343	43.0747	-161.977	76.0036	51.8523	100.737	4.99326	0.384097
1340	119	3	968	F	1163/1164	45.3218	SW	81	2011-07-11	Weekday	11:02:00	11	2011	Summer	BI	2	12	N	0.00763889	11	0.880039	9.68043	-115.88	320.123	15.0232	105.731	18.0112	1.63738
1341	119	4	968	F	1163/1164	45.3218	SW	81	2011-07-11	Weekday	11:13:00	11	2011	Summer	BI	2	12	N	0.0104167	15	1.94421	29.1632	-106.4	213.723	12.1629	123.742	2.71722	0.181148
1342	119	5	968	F	1163/1164	45.3218	SW	81	2011-07-11	Weekday	11:28:00	11	2011	Summer	BI	2	12	N							40.7904	126.459
1343	120	0	968	F	1163/1164	45.3218	SW	81	2011-07-14	Weekday	11:05:00	11	2011	Summer	BI	4	45	N	0.00625	9	0.934978	8.4148		178.084	0	61.3926	7.82356	0.869285
1344	120	1	968	F	1163/1164	45.3218	SW	81	2011-07-14	Weekday	11:14:00	11	2011	Summer	BI	4	45	N	0.00625	9	2.63141	23.6827	163.774	341.858	8.4148	69.2161	-23.5925	-2.62139
1345	120	2	968	F	1163/1164	45.3218	SW	81	2011-07-14	Weekday	11:23:00	11	2011	Summer	BI	4	45	N	0.00694444	10	1.65795	16.5795	-114.255	227.603	15.7793	45.6236	4.00146	0.400146
1346	120	3	968	F	1163/1164	45.3218	SW	81	2011-07-14	Weekday	11:33:00	11	2011	Summer	BI	4	45	N	0.0201389	29	0.717635	20.8114	-163.893	63.7103	19.5554	49.6251	0.679462	0.0234297
1347	120	4	968	F	1163/1164	45.3218	SW	81	2011-07-14	Weekday	12:02:00	12	2011	Summer	BI	3	45	N	0.00902778	13	1.40901	18.3172	165.358	229.069	12.1529	50.3046	4.52137	0.347798
1348	120	5	968	F	1163/1164	45.3218	SW	81	2011-07-14	Weekday	12:15:00	12	2011	Summer	BI	3	45	N	0.00833333	12	0.730169	8.76202	56.9788	286.047	14.517	54.8259	-7.15693	-0.596411
1349	120	6	968	F	1163/1164	45.3218	SW	81	2011-07-14	Weekday	12:27:00	12	2011	Summer	BI	3	45	N	0.0125	18	1.74305	31.3749	-0.176297	285.871	23.0789	47.669	-26.9158	-1.49532
1350	120	7	968	F	1163/1164	45.3218	SW	81	2011-07-14	Weekday	12:45:00	12	2011	Summer	BI	3	45	N							54.2706	20.7532
1351	121	0	968	F	1163/1164	45.3218	SW	81	2011-07-22	Weekday	12:02:00	12	2011	Summer	SI	7	94	N	0.0166667	24	1.50214e-08	3.60513e-07		356.816	0	60.9444	-3.448e-07	-1.43667e-08
1352	121	1	968	F	1163/1164	45.3218	SW	81	2011-07-22	Weekday	12:26:00	12	2011	Summer	SI	7	94	N	0.00902778	13	3.79375	49.3188	109.735	106.551	3.60513e-07	60.9444	-13.6081	-1.04677
1353	121	2	968	F	1163/1164	45.3218	SW	81	2011-07-22	Weekday	12:39:00	12	2011	Summer	SI	7	94	N							49.3188	47.3363
1354	122	0	976	M	1160	27.945	AC	77	2011-04-22	Weekday	08:05:00	8	2011	Spring	SI			Y	00:46:00	46	3.43099	157.825		270.89	0	38.6175	24.338	0.529087
1355	122	1	976	M	1160	27.945	SW	81	2011-04-22	Weekday	08:51:00	8	2011	Spring	SI	3	42	Y	00:34:00	34	6.87407	233.718	74.0434	344.933	157.825	62.9555	45.3063	1.33254
1356	122	2	976	M	1160	27.945	SW	80	2011-04-22	Weekday	09:25:00	9	2011	Spring	SI	6	42	Y	01:49:00	109	3.62364	394.977	44.8509	29.7841	315.934	108.262	38.0485	0.349068
1357	122	3	976	M	1160	27.945	AC	74	2011-04-22	Weekday	11:14:00	11	2011	Spring	SI			N	00:35:00	35	16.9898	594.642	151.122	180.906	571.375	146.31	-118.57	-3.38772
1358	122	4	976	M	1160	27.945	SW	81	2011-04-22	Weekday	11:49:00	11	2011	Spring	SI	5	42	N							39.5944	27.7402
1359	123	0	976	M	1160	27.945	SW	81	2011-05-18	Weekday	08:30:00	8	2011	Spring	SI	2	103	N	00:50:00	50	0	0		0	0	31.5288	0	0
1360	123	1	976	M	1160	27.945	SW	81	2011-05-18	Weekday	09:20:00	9	2011	Spring	SI	3	103	N	00:16:00	16	3.41283	54.6052		329.367	0	31.5288	-29.8864	-1.8679
1361	123	2	976	M	1160	27.945	SW	81	2011-05-18	Weekday	09:36:00	9	2011	Spring	SI	3	103	Y	00:13:00	13	8.87858	115.421	-38.1352	291.232	54.6052	1.64237	13.3451	1.02655
1362	123	3	976	M	1160	27.945	SW	81	2011-05-18	Weekday	09:49:00	9	2011	Spring	SI	3	103	Y	00:16:00	16	6.52325	104.372	46.2537	337.486	161.922	14.9875	71.5824	4.4739
1363	123	4	976	M	1160	27.945	SW	81	2011-05-18	Weekday	10:05:00	10	2011	Spring	SI	2	103	Y	00:03:00	3	12.3858	37.1574	142.712	120.198	255.061	86.5699	-27.5594	-9.18645
1364	123	5	976	M	1160	27.945	SW	81	2011-05-18	Weekday	10:08:00	10	2011	Spring	BI	2	103	N	00:33:00	33	1.12598	37.1574	180	300.198	219.658	59.0105	27.5594	0.835132
1365	123	6	976	M	1160	27.945	SW	81	2011-05-18	Weekday	10:41:00	10	2011	Spring	SI	2	103	N	00:22:00	22	5.03417	110.752	29.788	329.986	255.061	86.5699	-21.3929	-0.972403
1366	123	7	976	M	1160	27.945	SW	80	2011-05-18	Weekday	11:03:00	11	2011	Spring	SI	2	103	N	00:01:00	1	28.8677	28.8677	-115.624	214.361	363.697	65.177	-13.2499	-13.2499
1367	123	8	976	M	1160	27.945	SW	80	2011-05-18	Weekday	11:04:00	11	2011	Spring	BI	2	103	N	00:14:00	14	3.34874	46.8823	-136.746	77.6151	356.695	51.9271	44.3793	3.16995
1368	123	9	976	M	1160	27.945	SW	80	2011-05-18	Weekday	11:18:00	11	2011	Spring	SI	2	103	N	00:50:00	50	0.724167	36.2083	-12.7421	64.873	334.628	96.3064	30.9607	0.619213
1369	123	10	976	M	1160	27.945	SW	80	2011-05-18	Weekday	12:08:00	12	2011	Spring	SI	2	103	N	00:12:00	12	6.16015	73.9218	-160.94	263.933	329.106	127.267	-72.3787	-6.03156
1370	123	11	976	M	1160	27.945	SW	80	2011-05-18	Weekday	12:20:00	12	2011	Spring	BI	2	103	N	00:02:00	2	36.9609	73.9218	180	83.9329	366.237	54.8884	72.3787	36.1893
1371	123	12	976	M	1160	27.945	SW	80	2011-05-18	Weekday	12:22:00	12	2011	Spring	SI	2	103	N	00:20:00	20	0	0		0	329.106	127.267	0	0
1372	123	13	976	M	1160	27.945	SW	80	2011-05-18	Weekday	12:42:00	12	2011	Spring	SI	2	103	N	00:21:00	21	0	0		0	329.106	127.267	0	0
1373	123	14	976	M	1160	27.945	SW	80	2011-05-18	Weekday	13:03:00	13	2011	Spring	SI	6	103	N	00:13:00	13	6.37955	82.9341		257.633	329.106	127.267	-78.476	-6.03662
1374	123	15	976	M	1160	27.945	SW	80	2011-05-18	Weekday	13:16:00	13	2011	Spring	BI	6	103	N	00:16:00	16	5.18338	82.9341	180	77.633	363.931	48.7911	78.476	4.90475
1375	123	16	976	M	1160	27.945	SW	80	2011-05-18	Weekday	13:32:00	13	2011	Spring	SI	6	103	N	00:23:00	23	0	0		0	329.106	127.267	0	0
1376	123	17	976	M	1160	27.945	SW	80	2011-05-18	Weekday	13:55:00	13	2011	Spring	SI	6	103	N	00:27:00	27	0	0		0	329.106	127.267	0	0
1377	123	18	976	M	1160	27.945	SW	80	2011-05-18	Weekday	14:22:00	14	2011	Spring	SI	6	103	N	00:26:00	26	0	0		0	329.106	127.267	0	0
1378	123	19	976	M	1160	27.945	SW	80	2011-05-18	Weekday	14:48:00	14	2011	Spring	SI	6	103	N	00:20:00	20	0	0		0	329.106	127.267	0	0
1379	123	20	976	M	1160	27.945	SW	80	2011-05-18	Weekday	15:08:00	15	2011	Spring	SI	2	103	N	00:31:00	31	1.0903	33.7993		246.234	329.106	127.267	-29.4629	-0.950416
1380	123	21	976	M	1160	27.945	SW	80	2011-05-18	Weekday	15:39:00	15	2011	Spring	SI	2	103	N	00:11:00	11	0.23167	2.54837	-19.7287	226.506	334.927	97.8042	-1.49776	-0.13616
1381	123	22	976	M	1160	27.945	SW	80	2011-05-18	Weekday	15:50:00	15	2011	Spring	SI	2	103	N	00:07:00	7	0	0		0	334.628	96.3064	0	0
1382	123	23	976	M	1160	27.945	SW	80	2011-05-18	Weekday	15:57:00	15	2011	Spring	BI	2	103	N							334.628	96.3064
1383	124	0	976	M	1160	27.945	SW	81	2011-05-24	Weekday	09:28:00	9	2011	Spring	SI	4	47	N	00:16:00	16	5.5801	89.2816		301.817	0	50.3945	-4.61171	-0.288232
1384	124	1	976	M	1160	27.945	SW	80	2011-05-24	Weekday	09:44:00	9	2011	Spring	SI	4	47	N	00:38:00	38	1.50893	57.3392	154.645	96.4618	89.2816	45.7828	48.855	1.28566
1385	124	2	976	M	1160	27.945	SW	81	2011-05-24	Weekday	10:22:00	10	2011	Spring	SI	9	47	N	00:25:00	25	2.59015	64.7538	165.013	261.475	44.7952	94.6378	-60.207	-2.40828
1386	124	3	976	M	1160	27.945	SW	80	2011-05-24	Weekday	10:47:00	10	2011	Spring	SI	9	47	N	00:28:00	28	3.55852	99.6385	105.738	7.21286	88.5403	34.4308	24.5315	0.876126
1387	124	4	976	M	1160	27.945	SW	80	2011-05-24	Weekday	11:15:00	11	2011	Spring	SI	6	47	N	00:34:00	34	1.04988	35.6959	78.3687	85.5816	147.731	58.9623	35.187	1.03491
1388	124	5	976	M	1160	27.945	SW	80	2011-05-24	Weekday	11:49:00	11	2011	Spring	SI	6	47	N	00:23:00	23	0	0		0	137.115	94.1493	0	0
1389	124	6	976	M	1160	27.945	SW	80	2011-05-24	Weekday	12:12:00	12	2011	Spring	SI	3	47	N	00:23:00	23	0	0		0	137.115	94.1493	0	0
1390	124	7	976	M	1160	27.945	SW	80	2011-05-24	Weekday	12:35:00	12	2011	Spring	SI	3	47	N	01:30:00	90	0.612317	55.1085		217.436	137.115	94.1493	-28.9683	-0.32187
1391	124	8	976	M	1160	27.945	SW	80	2011-05-24	Weekday	14:05:00	14	2011	Spring	BI	6	47	N	01:41:00	101	0.225855	22.8114	-175.068	42.3682	112.093	65.181	14.1266	0.139867
1392	124	9	976	M	1160	27.945	SW	80	2011-05-24	Weekday	15:46:00	15	2011	Spring	BI	4	47	N							118.236	79.3076
1393	125	0	976	M	1160	27.945	SW	80	2011-05-26	Weekday	08:52:00	8	2011	Spring	SI	8	55	N	00:36:00	36	1.4751	53.1037		26.9969	0	42.3491	27.61	0.766943
1394	125	1	976	M	1160	27.945	SW	81	2011-05-26	Weekday	09:28:00	9	2011	Spring	SI	7	55	Y	00:31:00	31	4.01986	124.616	144.931	171.927	53.1037	69.9591	-36.8373	-1.1883
1395	125	2	976	M	1160	27.945	SW	81	2011-05-26	Weekday	09:59:00	9	2011	Spring	SI	7	55	Y	00:43:00	43	0.0232544	0.999941	26.0726	198	86.6991	33.1218	0.624107	0.0145141
1396	125	3	976	M	1160	27.945	SW	81	2011-05-26	Weekday	10:42:00	10	2011	Spring	SI	4	55	N	00:10:00	10	0.536235	5.36235	-116.321	81.6794	87.3882	33.7459	2.54476	0.254476
1397	125	4	976	M	1160	27.945	SW	81	2011-05-26	Weekday	10:52:00	10	2011	Spring	SI	4	55	N	00:41:00	41	2.29038	93.9057	24.7636	106.443	89.3541	36.2906	19.0316	0.464187
1398	125	5	976	M	1160	27.945	SW	81	2011-05-26	Weekday	11:33:00	11	2011	Spring	SI	4	55	N	02:43:00	163	0				171.026	55.3223		0
1399	126	0	976	M	1160	27.945	SW	80	2011-05-31	Weekday	14:16:00	14	2011	Spring	SI	1		N	00:24:00	24	0	0		0	0	90.8297	0	0
1400	126	1	976	M	1160	27.945	SW	80	2011-05-31	Weekday	14:40:00	14	2011	Spring	SI	1		N	00:27:00	27	0.148148	4		60	0	90.8297	3.31957	0.122947
1401	126	2	976	M	1160	27.945	SW	80	2011-05-31	Weekday	15:07:00	15	2011	Spring	SI	6		N	00:51:00	51	0.214908	10.9603	159.403	219.403	4	94.1493	-6.02429	-0.118123
1402	126	3	976	M	1160	27.945	SW	80	2011-05-31	Weekday	15:58:00	15	2011	Spring	SI	6		N	00:07:00	7	0.178792	1.25154	-132.426	86.9771	7.3519	88.125	1.22452	0.174931
1403	126	4	976	M	1160	27.945	SW	80	2011-05-31	Weekday	16:05:00	16	2011	Spring	SI	1		N	00:37:00	37	0.0869856	3.21847	12.0503	99.0274	6.78463	89.3495	3.21845	0.086985
1404	126	5	976	M	1160	27.945	SW	80	2011-05-31	Weekday	16:42:00	16	2011	Spring	SI	1		N	00:33:00	33	0.53275	17.5807	-115.933	343.094	6.97102	92.568	-6.47643	-0.196256
1405	126	6	976	M	1160	27.945	SW	80	2011-05-31	Weekday	17:15:00	17	2011	Spring	SI	4		N	00:14:00	14	0.923266	12.9257	-83.8536	259.241	10.7572	86.0915	-12.5496	-0.896403
1406	126	7	976	M	1160	27.945	SW	80	2011-05-31	Weekday	17:29:00	17	2011	Spring	SI	4		N							18.4672	73.5419
1407	127	0	976	M	1160/1170	124.442	SW	80	2011-06-07	Weekday	10:06:00	10	2011	Summer	SI	5	47	N	00:14:00	14	1.15325	16.1454		143.389	0	74.8193	11.0352	0.788227
1408	127	1	976	M	1160/1170	124.442	SW	80	2011-06-07	Weekday	10:20:00	10	2011	Summer	SI	5	47	N							16.1454	85.8545
1409	128	0	976	M	1160/1170	124.442	ST	51	2011-06-22	Weekday	08:38:00	8	2011	Summer	BI			Y	00:36:00	36	3.53647	127.313		22.18	0	2.66453	41.9103	1.16418
1410	128	1	976	M	1160/1170	124.442	SW	79	2011-06-22	Weekday	09:14:00	9	2011	Summer	BI	1	29	Y	00:12:00	12	0.296818	3.56182	140.744	162.924	127.313	44.5748	1.22826	0.102355
1411	128	2	976	M	1160/1170	124.442	SW	79	2011-06-22	Weekday	09:26:00	9	2011	Summer	BI	1	29	N							124.575	45.8031
1412	129	0	976	M	1160/1170	124.442	SW	80	2011-06-24	Weekday	08:26:00	8	2011	Summer	SI	3	31	N	00:41:00	41	0.0748758	3.06991		290.08	0	98.9281	-2.93602	-0.0716101
1413	129	1	976	M	1160/1170	124.442	SW	80	2011-06-24	Weekday	09:07:00	9	2011	Summer	SI	0	31	N	04:05:00	245	0.218995	53.6539	-110.56	179.52	3.06991	95.9921	2.0921	0.00853918
1414	129	2	976	M	1160/1170	124.442	SW	80	2011-06-24	Weekday	13:12:00	13	2011	Summer	BI	0	31	N	00:13:00	13	1.75784	22.8519	155.15	334.67	52.6543	98.0842	-7.70097	-0.592382
1415	129	3	976	M	1160/1170	124.442	SW	80	2011-06-24	Weekday	13:25:00	13	2011	Summer	BI	0	31	N	00:11:00	11	2.54705	28.0175	30.6219	5.2918	34.1975	90.3832	-0.788648	-0.0716952
1416	129	4	976	M	1160/1170	124.442	SW	80	2011-06-24	Weekday	13:36:00	13	2011	Summer	BI	0	31	N	00:12:00	12	1.00178	12.0213	66.5874	71.8792	10.4423	89.5946	11.1455	0.928795
1417	129	5	976	M	1160/1170	124.442	SW	80	2011-06-24	Weekday	13:48:00	13	2011	Summer	BI	0	31	N	00:12:00	12	5.51638	66.1965	153.671	225.551	1.82397	100.74	-42.8635	-3.57196
1418	129	6	976	M	1160/1170	124.442	SW	80	2011-06-24	Weekday	14:00:00	14	2011	Summer	BI	5	31	N	00:13:00	13	2.32803	30.2644	174.68	40.2303	65.144	57.8767	18.089	1.39147
1419	129	7	976	M	1160/1170	124.442	SW	80	2011-06-24	Weekday	14:13:00	14	2011	Summer	BI	5	31	N	00:12:00	12	1.30065	15.6078	17.4005	57.6308	35.0185	75.9657	12.2915	1.02429
1420	129	8	976	M	1160/1170	124.442	SW	80	2011-06-24	Weekday	14:25:00	14	2011	Summer	BI	5	31	N	00:12:00	12	3.37208	40.465	155.041	212.671	19.826	88.2572	-20.2921	-1.69101
1421	129	9	976	M	1160/1170	124.442	SW	80	2011-06-24	Weekday	14:37:00	14	2011	Summer	BI	5	31	N	00:11:00	11	4.18969	46.0866	-155.437	57.2348	60.1839	67.9651	38.0349	3.45772
1422	129	10	976	M	1160/1170	124.442	SW	80	2011-06-24	Weekday	14:48:00	14	2011	Summer	BI	5	31	N	00:39:00	39	0.342793	13.3689	-127.082	290.153	24.6783	106	-12.923	-0.331358
1423	129	11	976	M	1160/1170	124.442	SW	80	2011-06-24	Weekday	15:27:00	15	2011	Summer	BI	1	31	N	00:17:00	17	2.28541	38.852	86.0953	16.2484	21.418	93.0771	7.40007	0.435298
1424	129	12	976	M	1160/1170	124.442	SW	80	2011-06-24	Weekday	15:44:00	15	2011	Summer	BI	1	31	N	00:19:00	19	2.39598	45.5237	-27.2324	349.016	17.762	100.477	-10.397	-0.547211
1425	129	13	976	M	1160/1170	124.442	SW	79	2011-06-24	Weekday	16:03:00	16	2011	Summer	BI	2	31	N	00:14:00	14	2.80353	39.2494	26.9792	15.9953	62.5795	90.0802	18.0409	1.28863
1426	129	14	976	M	1160/1170	124.442	SW	79	2011-06-24	Weekday	16:17:00	16	2011	Summer	BI	2	31	N	00:14:00	14	3.35695	46.9972	67.6019	83.5972	100.112	108.121	46.5449	3.32464
1427	129	15	976	M	1160/1170	124.442	SW	79	2011-06-24	Weekday	16:31:00	16	2011	Summer	BI	2	31	N	00:15:00	15	2.07021	31.0532	162.538	246.135	117.103	154.666	-30.5108	-2.03405
1428	129	16	976	M	1160/1170	124.442	SW	79	2011-06-24	Weekday	16:46:00	16	2011	Summer	BI	2	31	N	00:16:00	16	5.02571	80.4114	101.587	347.723	95.4811	124.155	8.60886	0.538054
1429	129	17	976	M	1160/1170	124.442	SW	79	2011-06-24	Weekday	17:02:00	17	2011	Summer	BI	5	31	N	00:16:00	16	7.54193	120.671	-179.973	167.75	171.354	132.764	-5.24065	-0.32754
1430	129	18	976	M	1160/1170	124.442	SW	79	2011-06-24	Weekday	17:18:00	17	2011	Summer	BI	5	31	N	00:16:00	16	3.33986	53.4378	-129.98	37.7699	61.9159	127.523	37.4108	2.33817
1431	129	19	976	M	1160/1170	124.442	SW	79	2011-06-24	Weekday	17:34:00	17	2011	Summer	BI	5	31	N	00:17:00	17	4.30825	73.2402	-138.667	259.103	115.125	164.934	-73.1692	-4.30407
1432	129	20	976	M	1160/1170	124.442	SW	79	2011-06-24	Weekday	17:51:00	17	2011	Summer	BI	5	31	N							82.0914	91.7649
1433	130	0	976	M	5123	75.168	SW	81	2012-06-19	Weekday	13:05:00	13	2012	Summer	SI	2	57	N	00:27:00	27	1.93099	52.1367		116.517	0	72.9775	-25.2496	-0.93517
1434	130	1	976	M	5123	75.168	SW	81	2012-06-19	Weekday	13:32:00	13	2012	Summer	SI	2	57	Y	00:16:00	16	4.82605	77.2169	66.3679	182.885	52.1367	47.7279	-19.0802	-1.19251
1435	130	2	976	M	5123	75.168	SW	81	2012-06-19	Weekday	13:48:00	13	2012	Summer	SI	2	57	Y	00:13:00	13	0.1538	1.99939	-172.882	10.0032	109.125	28.6478	-1.99884	-0.153757
1436	130	3	976	M	5123	75.168	SW	81	2012-06-19	Weekday	14:01:00	14	2012	Summer	SI	4	57	N	00:23:00	23	1.06663	24.5324	-1.17792	8.82525	107.455	26.6489	-24.5086	-1.06559
1437	130	4	976	M	5123	75.168	SW	81	2012-06-19	Weekday	14:24:00	14	2012	Summer	SI	4	57	Y	00:24:00	24	1.32033	31.6878	66.9584	75.7837	87.7546	2.14029	9.39419	0.391425
1438	130	5	976	M	5123	75.168	SW	81	2012-06-19	Weekday	14:48:00	14	2012	Summer	SI	4	57	Y	00:17:00	17	3.78268	64.3056	-45.2897	30.494	102.129	11.5345	60.7491	3.57348
1439	130	6	976	M	5123	75.168	SW	81	2012-06-19	Weekday	15:05:00	15	2012	Summer	SI	3	57	N	00:22:00	22	0.599483	13.1886	51.8677	82.3618	110.773	72.2836	4.52247	0.205567
1440	130	7	976	M	5123	75.168	SW	81	2012-06-19	Weekday	15:27:00	15	2012	Summer	SI	3	57	N	00:23:00	23	5.20667	119.753	-89.854	352.508	123.644	76.8061	113.105	4.91761
1441	130	8	976	M	5123	75.168	SW	81	2012-06-19	Weekday	15:50:00	15	2012	Summer	SI	3	57	N	00:13:00	13	5.58401	72.5921	-25.507	327.001	153.571	189.911	14.9309	1.14853
1442	130	9	976	M	5123	75.168	SW	79	2012-06-19	Weekday	16:03:00	16	2012	Summer	SI	8	57	N	00:10:00	10	6.89215	68.9215	-80.1369	246.864	183.497	204.842	-62.9601	-6.29601
1443	130	10	976	M	5123	75.168	SW	79	2012-06-19	Weekday	16:13:00	16	2012	Summer	SI	8	57	N	00:10:00	10	6.00227	60.0227	-150.167	96.6967	143.372	141.882	59.9042	5.99042
1444	130	11	976	M	5123	75.168	SW	79	2012-06-19	Weekday	16:23:00	16	2012	Summer	SI	8	57	N	00:16:00	16	6.46839	103.494	64.7398	161.437	150.735	201.786	-83.826	-5.23912
1445	130	12	976	M	5123	75.168	SW	81	2012-06-19	Weekday	16:39:00	16	2012	Summer	SI	8	57	N	00:10:00	10	6.3686	63.686	20.3793	181.816	104.552	117.96	-62.8064	-6.28064
1446	130	13	976	M	5123	75.168	SW	81	2012-06-19	Weekday	16:49:00	16	2012	Summer	SI	8	57	Y	00:13:00	13	5.08381	66.0896	27.3807	209.196	98.6565	55.1537	-47.3982	-3.64602
1447	130	14	976	M	5123	75.168	SW	81	2012-06-19	Weekday	17:02:00	17	2012	Summer	SI	3	57	Y	00:09:00	9	0.532278	4.7905	-109.595	99.6011	104.376	7.75548	-0.146151	-0.016239
1448	130	15	976	M	5123	75.168	SW	81	2012-06-19	Weekday	17:11:00	17	2012	Summer	SI	3	57	N	00:12:00	12	0	0		0	107.917	7.60933	0	0
1449	130	16	976	M	5123	75.168	SW	81	2012-06-19	Weekday	17:23:00	17	2012	Summer	SI	3	57	N	00:10:00	10	0	0		0	107.917	7.60933	0	0
1450	130	17	976	M	5123	75.168	SW	81	2012-06-19	Weekday	17:33:00	17	2012	Summer	SI	3	57	N	00:10:00	10	0	0		0	107.917	7.60933	0	0
1451	130	18	976	M	5123	75.168	SW	81	2012-06-19	Weekday	17:43:00	17	2012	Summer	SI	3	57	N							107.917	7.60933
1452	131	0	976	M	5123	75.168	SW	81	2012-06-21	Weekday	08:01:00	8	2012	Summer	SI	2	94	N	00:10:00	10	0.714115	7.14115		137.239	0	27.1041	4.18635	0.418635
1453	131	1	976	M	5123	75.168	SW	81	2012-06-21	Weekday	08:11:00	8	2012	Summer	SI	2	94	N	00:10:00	10	0.714115	7.14115	180	317.239	7.14115	31.2904	-4.18635	-0.418635
1454	131	2	976	M	5123	75.168	SW	81	2012-06-21	Weekday	08:21:00	8	2012	Summer	SI	2	94	N	00:10:00	10	0	0		0	0	27.1041	0	0
1455	131	3	976	M	5123	75.168	SW	81	2012-06-21	Weekday	08:31:00	8	2012	Summer	SI	2	94	N	00:10:00	10	1.18993	11.8993		121.329	0	27.1041	4.06574	0.406574
1456	131	4	976	M	5123	75.168	SW	81	2012-06-21	Weekday	08:41:00	8	2012	Summer	SI	2	94	N	00:20:00	20	2.02568	40.5136	73.9536	195.282	11.8993	31.1698	36.5562	1.82781
1457	131	5	976	M	5123	75.168	SW	81	2012-06-21	Weekday	09:01:00	9	2012	Summer	SI	7	94	N	00:19:00	19	0	0		0	45.2709	67.726	0	0
1458	131	6	976	M	5123	75.168	SW	81	2012-06-21	Weekday	09:20:00	9	2012	Summer	SI	7	94	N	00:17:00	17	1.82047	30.948		15.4403	45.2709	67.726	-27.0071	-1.58865
1459	131	7	976	M	5123	75.168	SW	81	2012-06-21	Weekday	09:37:00	9	2012	Summer	SI	7	94	N	06:24:00	384	0				17.2622	40.7189		0
1460	132	0	976	M	5123	75.168	SW	81	2012-07-02	Weekday	16:01:00	16	2012	Summer	SI	11	175	N	00:13:00	13	0.47064	6.11832		111.439	0	108.384	-1.07186	-0.0824504
1461	132	1	976	M	5123	75.168	SW	81	2012-07-02	Weekday	16:14:00	16	2012	Summer	SI	11	175	N	00:30:00	30	0.237973	7.1392	160.133	271.572	6.11832	107.313	-1.21243	-0.0404142
1462	132	2	976	M	5123	75.168	SW	81	2012-07-02	Weekday	16:44:00	16	2012	Summer	SI	11	175	N	00:08:00	8	6.80564	54.4451	109.843	21.415	2.49834	106.1	53.6071	6.70089
1463	132	3	976	M	5123	75.168	SW	81	2012-07-02	Weekday	16:52:00	16	2012	Summer	SI	11	175	N	00:08:00	8	14.9676	119.741	-137.082	244.333	52.0225	159.707	-52.3586	-6.54482
1464	132	4	976	M	5123	75.168	SW	81	2012-07-02	Weekday	17:00:00	17	2012	Summer	BI	17	175	N	00:04:00	4	41.1568	164.627	139.913	24.2462	89.5459	107.349	80.1298	20.0325
1465	132	5	976	M	5123	75.168	SW	79	2012-07-02	Weekday	17:04:00	17	2012	Summer	SI	17	175	N	00:12:00	12	3.87826	46.5391	115.03	139.276	148.507	187.478	29.7085	2.47571
1466	132	6	976	M	5123	75.168	SW	79	2012-07-02	Weekday	17:16:00	17	2012	Summer	SI	17	175	N	00:11:00	11	3.3731	37.1041	12.6375	151.913	111.938	217.187	-26.3572	-2.39611
1467	132	7	976	M	5123	75.168	SW	81	2012-07-02	Weekday	17:27:00	17	2012	Summer	SI	17	175	N	00:16:00	16	0.18749	2.99985	60.0871	212.001	83.0398	190.83	-2.80709	-0.175443
1468	132	8	976	M	5123	75.168	SW	81	2012-07-02	Weekday	17:43:00	17	2012	Summer	SI	17	175	N							80.1297	188.023
1469	133	0	976	M	5123	75.168	SW	79	2012-07-05	Weekday	11:05:00	11	2012	Summer	SI	5	87	N	00:10:00	10	8.16849	81.6849		6.95387	0	177.345	30.837	3.0837
1470	133	1	976	M	5123	75.168	SW	79	2012-07-05	Weekday	11:15:00	11	2012	Summer	SI	5	87	N	00:08:00	8	4.40284	35.2227	4.35383	11.3077	81.6849	208.182	5.67083	0.708854
1471	133	2	976	M	5123	75.168	SW	79	2012-07-05	Weekday	11:23:00	11	2012	Summer	SI	5	87	N	00:11:00	11	0.0908833	0.999717	5.69896	17.0067	116.837	213.853	0.338368	0.0307607
1472	133	3	976	M	5123	75.168	SW	79	2012-07-05	Weekday	11:34:00	11	2012	Summer	SI	5	87	N	00:15:00	15	2.16298	32.4447	96.9248	113.931	117.825	214.192	14.6874	0.979159
1473	133	4	976	M	5123	75.168	AC	74	2012-07-05	Weekday	11:49:00	11	2012	Summer	SI	5	37	N	00:12:00	12	0.445538	5.34645	115.134	229.065	113.491	228.879	3.77092	0.314244
1474	133	5	976	M	5123	75.168	AC	74	2012-07-05	Weekday	12:01:00	12	2012	Summer	SI	11	37	N	00:12:00	12	0	0		0	108.659	232.65	0	0
1475	133	6	976	M	5123	75.168	AC	74	2012-07-05	Weekday	12:13:00	12	2012	Summer	SI	11	37	N	00:10:00	10	0	0		0	108.659	232.65	0	0
1476	133	7	976	M	5123	75.168	AC	74	2012-07-05	Weekday	12:23:00	12	2012	Summer	SI	11	37	N	00:11:00	11	0	0		0	108.659	232.65	0	0
1477	133	8	976	M	5123	75.168	AC	74	2012-07-05	Weekday	12:34:00	12	2012	Summer	SI	11	37	N	00:12:00	12	0	0		0	108.659	232.65	0	0
1479	133	9	976	M	5123	75.168	AC	74	2012-07-05	Weekday	12:46:00	12	2012	Summer	SI	11	37	N							108.659	232.65
1480	134	0	976	M	5123	75.168	AC	75	2012-07-06	Weekday	10:01:00	10	2012	Summer	SI	10	20	N	00:15:00	15	7.28253	109.238		184.16	0	222.701	-19.7934	-1.31956
1481	134	1	976	M	5123	75.168	SW	79	2012-07-06	Weekday	10:16:00	10	2012	Summer	SI	10	78	N	00:19:00	19	0	0		0	109.238	202.908	0	0
1482	134	2	976	M	5123	75.168	SW	79	2012-07-06	Weekday	10:35:00	10	2012	Summer	SI	10	78	N	00:15:00	15	3.83803	57.5705		175.386	109.238	202.908	-33.1833	-2.21222
1483	134	3	976	M	5123	75.168	SW	81	2012-07-06	Weekday	10:50:00	10	2012	Summer	SI	10	78	N	00:15:00	15	8.68749	130.312	72.222	247.608	166.367	169.724	-79.5588	-5.30392
1484	134	4	976	M	5123	75.168	SW	80	2012-07-06	Weekday	11:05:00	11	2012	Summer	SI	4	78	N	00:26:00	26	3.579	93.0539	139.345	26.9534	248.931	90.1655	40.4163	1.55447
1485	134	5	976	M	5123	75.168	SW	79	2012-07-06	Weekday	11:31:00	11	2012	Summer	SI	4	78	N	00:16:00	16	0	0		0	156.063	130.582	0	0
1486	134	6	976	M	5123	75.168	SW	79	2012-07-06	Weekday	11:47:00	11	2012	Summer	SI	4	78	N	00:19:00	19	0	0		0	156.063	130.582	0	0
1487	134	7	976	M	5123	75.168	SW	79	2012-07-06	Weekday	12:06:00	12	2012	Summer	SI	8	78	N	00:19:00	19	0.789464	14.9998		353	156.063	130.582	-2.6295	-0.138395
1488	134	8	976	M	5123	75.168	SW	79	2012-07-06	Weekday	12:25:00	12	2012	Summer	SI	8	78	N	00:19:00	19	0.595705	11.3184	128.01	121.009	144.63	127.952	10.0016	0.526398
1489	134	9	976	M	5123	75.168	SW	79	2012-07-06	Weekday	12:44:00	12	2012	Summer	SI	8	78	N							144.24	137.954
1490	135	0	976	M	5123	75.168	SW	79	2012-07-10	Weekday	10:04:00	10	2012	Summer	SI	1	46	Y	00:27:00	27	8.48694	229.147		175.225	0	162.752	-147.682	-5.46972
1491	135	1	976	M	5123	75.168	SW	81	2012-07-10	Weekday	10:31:00	10	2012	Summer	SI	1	46	Y	00:16:00	16	3.91221	62.5953	14.5206	189.746	229.147	15.0697	58.6694	3.66684
1492	135	2	976	M	5123	75.168	SW	81	2012-07-10	Weekday	10:47:00	10	2012	Summer	SI	1	46	N							290.168	73.7391
1493	136	0	976	M	5123	75.168	SW	81	2012-07-11	Weekday	08:05:00	8	2012	Summer	SI	0	43	N	00:17:00	17	1.06688	18.137		4.66033	0	54.922	-18.0135	-1.05962
1494	136	1	976	M	5123	75.168	SW	81	2012-07-11	Weekday	08:22:00	8	2012	Summer	SI	0	43	N	00:14:00	14	0.255447	3.57626	130.685	135.346	18.137	36.9085	1.99962	0.14283
1495	136	2	976	M	5123	75.168	SW	81	2012-07-11	Weekday	08:36:00	8	2012	Summer	SI	0	43	N	00:19:00	19	0.731041	13.8898	37.4135	172.759	16.0366	38.9082	13.165	0.692896
1496	136	3	976	M	5123	75.168	SW	81	2012-07-11	Weekday	08:55:00	8	2012	Summer	SI	0	43	N	00:30:00	30	0				5.99991	52.0732		0
1497	137	0	978	F	8020	76.4021	ST	47	2011-04-22	Weekday	09:25:00	9	2011	Spring	BI	0	4	N	0.05625	81	2.20431	178.549		124.934	0	30.8282	-1.43928	-0.0177689
1498	137	1	978	F	8020	76.4021	ST	49	2011-04-22	Weekday	10:46:00	10	2011	Spring	BI	0	4	N	0.108333	156	0.745296	116.266	-165.527	319.407	178.549	29.3889	35.7566	0.229209
1499	137	2	978	F	8020	76.4021	ST	47	2011-04-22	Weekday	13:22:00	13	2011	Spring	BI	0	4	N	0.0534722	77	0.187824	14.4625	159.254	118.66	72.0876	65.1455	7.37298	0.0957529
1500	137	3	978	F	8020	76.4021	ST	47	2011-04-22	Weekday	14:39:00	14	2011	Spring	SI	0	4	Y	0.0215278	31	11.7869	365.393	87.7765	206.437	85.991	72.5185	205.895	6.64179
1501	137	4	978	F	8020	76.4021	ST	49	2011-04-22	Weekday	15:10:00	15	2011	Spring	SI	0	4	Y	0.0208333	30	12.4699	374.098	-179.592	26.8446	356.987	278.414	-197.211	-6.5737
1502	137	5	978	F	8020	76.4021	ST	47	2011-04-22	Weekday	15:40:00	15	2011	Spring	SI	0	4	Y	0.0305556	44	0.227739	10.0205	-50.578	336.267	90.8025	81.203	1.27723	0.029028
1503	137	6	978	F	8020	76.4021	ST	47	2011-04-22	Weekday	16:24:00	16	2011	Spring	SI	0	4	N	0.0326389	47	0.286684	13.4742	-150.682	185.585	85.7904	82.4803	-8.02208	-0.170683
1504	137	7	978	F	8020	76.4021	ST	47	2011-04-22	Weekday	17:11:00	17	2011	Spring	SI	0	4	N							86.3381	74.4582
1505	138	0	978	F	8020	76.4021	ST	47	2011-05-17	Weekday	09:07:00	9	2011	Spring	BI			N	0.0416667	60	0.400281	24.0169		91.5502	0	73.011	16.7363	0.278939
1506	138	1	978	F	8020	76.4021	ST	49	2011-05-17	Weekday	10:07:00	10	2011	Spring	SI			N	0.0145833	21	3.2727	68.7266	-150.412	301.139	24.0169	89.7473	-24.9246	-1.18689
1507	138	2	978	F	8020	76.4021	ST	47	2011-05-17	Weekday	10:28:00	10	2011	Spring	BI			N	0.0118056	17	2.26786	38.5537	168.077	109.215	49.2895	64.8227	20.7308	1.21946
1508	138	3	978	F	8020	76.4021	ST	47	2011-05-17	Weekday	10:45:00	10	2011	Spring	SI			N	0.0229167	33	0.929722	30.6808	-176.011	293.205	22.2575	85.5535	-15.7094	-0.476044
1509	138	4	978	F	8020	76.4021	ST	47	2011-05-17	Weekday	11:18:00	11	2011	Spring	SI			N	0.025	36	0.49364	17.771	178.597	111.801	43.4031	69.844	8.59304	0.238696
1510	138	5	978	F	8020	76.4021	ST	47	2011-05-17	Weekday	11:54:00	11	2011	Spring	SI			N	0.00138889	2	14.1856	28.3712	-36.5026	75.2988	29.4773	78.4371	27.1517	13.5759
1511	138	6	978	F	8020	76.4021	ST	47	2011-05-17	Weekday	11:56:00	11	2011	Spring	BI			N	0.0743056	107	0.457943	48.9999	112.313	187.612	38.9578	105.589	-33.4279	-0.31241
1512	138	7	978	F	8020	76.4021	ST	49	2011-05-17	Weekday	13:43:00	13	2011	Spring	BI			N	0.0409722	59	0.400841	23.6496	173.06	0.671586	17.4546	72.1609	15.745	0.266864
1513	138	8	978	F	8020	76.4021	ST	47	2011-05-17	Weekday	14:42:00	14	2011	Spring	BI			N	0.0423611	61	0.998476	60.907	-170.651	190.02	14.9344	87.9059	-52.6131	-0.86251
1514	138	9	978	F	8020	76.4021	ST	49	2011-05-17	Weekday	15:43:00	15	2011	Spring	BI			N							50.0113	35.2928
1515	139	0	978	F	8020	76.4021	ST	47	2011-05-25	Weekday	08:26:00	8	2011	Spring	SI	0	7	N	0.03125	45	0.582727	26.2227		318.714	0	78.8292	-2.02626	-0.0450279
1516	139	1	978	F	8020	76.4021	ST	47	2011-05-25	Weekday	09:11:00	9	2011	Spring	SI	1	7	N	0.0145833	21	0.77702	16.3174	169.947	128.66	26.2227	76.803	3.16379	0.150656
1517	139	2	978	F	8020	76.4021	ST	47	2011-05-25	Weekday	09:32:00	9	2011	Spring	SI	1	7	N	0.0145833	21	0.746807	15.683	23.1504	151.811	10.5477	79.9668	-0.927384	-0.0441611
1518	139	3	978	F	8020	76.4021	ST	47	2011-05-25	Weekday	09:53:00	9	2011	Spring	SI	1	7	N	0.0125	18	0.318246	5.72842	-130.916	20.8953	5.16751	79.0394	4.51434	0.250797
1519	139	4	978	F	8020	76.4021	ST	47	2011-05-25	Weekday	10:11:00	10	2011	Spring	SI	0	7	N	0.0159722	23	0.94431	21.7191	57.4646	78.3599	5	83.5537	20.5057	0.891551
1520	139	5	978	F	8020	76.4021	ST	47	2011-05-25	Weekday	10:34:00	10	2011	Spring	SI	0	7	N	0.0104167	15	2.07313	31.097	169.696	248.056	26.719	104.059	-30.7284	-2.04856
1521	139	6	978	F	8020	76.4021	ST	47	2011-05-25	Weekday	10:49:00	10	2011	Spring	SI	0	7	N	0.01875	27	1.41329	38.1588	132.598	20.6545	6.75396	73.331	30.8802	1.14371
1522	139	7	978	F	8020	76.4021	ST	47	2011-05-25	Weekday	11:16:00	11	2011	Spring	SI	4	7	N	0.0152778	22	0.363636	8	-26.6548	354	31.4141	104.211	4.52794	0.205815
1523	139	8	978	F	8020	76.4021	ST	47	2011-05-25	Weekday	11:38:00	11	2011	Spring	SI	4	7	N	0.0166667	24	0.5572	13.3728	-154.945	199.054	38.7601	108.739	-11.5153	-0.479805
1524	139	9	978	F	8020	76.4021	ST	47	2011-05-25	Weekday	12:02:00	12	2011	Spring	SI	0	7	N	0.0201389	29	2.41326	69.9845	74.8735	273.928	25.4418	97.2238	-39.3167	-1.35575
1525	139	10	978	F	8020	76.4021	ST	47	2011-05-25	Weekday	12:31:00	12	2011	Spring	SI	0	7	N	0.00833333	12	1.86176	22.3411	-158.1	115.827	70.7414	57.9071	3.572	0.297666
1526	139	11	978	F	8020	76.4021	ST	47	2011-05-25	Weekday	12:43:00	12	2011	Spring	SI	0	7	N	0.0180556	26	1.49133	38.7747	36.9919	152.819	48.4061	61.4791	-12.8197	-0.493066
1527	139	12	978	F	8020	76.4021	ST	47	2011-05-25	Weekday	13:09:00	13	2011	Spring	SI	0	7	N	0.0284722	41	1.40102	57.4418	-85.7384	67.081	30.1915	48.6594	56.8576	1.38677
1528	139	13	978	F	8020	76.4021	ST	47	2011-05-25	Weekday	13:50:00	13	2011	Spring	SI	0	7	N							27.5991	105.517
1529	140	0	978	F	8020	76.4021	ST	47	2011-06-04	Weekend	09:16:00	9	2011	Summer	SI	1	10	N	0.249306	359	0.101722	36.5183		106.805	0	138.93	-49.5493	-0.13802
1530	140	1	978	F	8020	76.4021	ST	47	2011-06-04	Weekend	15:15:00	15	2011	Summer	BI	1	10	N							36.5183	89.3805
1531	141	0	978	F	8020	76.4021	ST	47	2011-06-05	Weekend	07:55:00	7	2011	Summer	BI	0	3	N	0.0180556	26	0.577908	15.0256		103.555	0	89.1232	-32.1608	-1.23695
1532	141	1	978	F	8020	76.4021	ST	47	2011-06-05	Weekend	08:21:00	8	2011	Summer	BI	0	3	N	0.0173611	25	1.60166	40.0416	46.2541	149.809	15.0256	56.9624	38.5911	1.54364
1533	141	2	978	F	8020	76.4021	ST	47	2011-06-05	Weekend	08:46:00	8	2011	Summer	BI	0	3	N	0.0222222	32	1.25208	40.0667	-162.62	347.189	51.5861	95.5535	-32.8265	-1.02583
1534	141	3	978	F	8020	76.4021	ST	47	2011-06-05	Weekend	09:18:00	9	2011	Summer	BI	0	3	N	0.0402778	58	0.491689	28.5179	-71.1062	276.082	25.876	62.727	-31.7854	-0.548023
1535	141	4	978	F	8020	76.4021	ST	47	2011-06-05	Weekend	10:16:00	10	2011	Summer	BI	0	3	N	0.0145833	21	5.126	107.646	-168.622	107.46	4.68167	30.9417	46.1609	2.19814
1536	141	5	978	F	8020	76.4021	ST	47	2011-06-05	Weekend	10:37:00	10	2011	Summer	BI	0	3	N	0.0131944	19	0.670101	12.7319	-112.946	354.514	104.119	77.1026	0	0
1537	141	6	978	F	8020	76.4021	ST	47	2011-06-05	Weekend	10:56:00	10	2011	Summer	BI	0	3	N	0.0138889	20	1.98672	39.7344	-148.379	206.135	100.203	77.1026	9.97155	0.498578
1538	141	7	978	F	8020	76.4021	ST	47	2011-06-05	Weekend	11:16:00	11	2011	Summer	BI	0	3	N							96.2946	87.0741
1539	142	0	978	F	8020	76.4021	ST	47	2011-06-07	Weekday	12:19:00	12	2011	Summer	BI	0	0	N	0.0118056	17	0.521681	8.86857		267.845	0	10.7572	69.9494	4.11467
1540	142	1	978	F	8020	76.4021	ST	47	2011-06-07	Weekday	12:36:00	12	2011	Summer	BI	0	0	N	0.0215278	31	3.39285	105.178	164.212	72.0572	8.86857	80.7066	-43.1169	-1.39087
1541	142	2	978	F	8020	76.4021	ST	47	2011-06-07	Weekday	13:07:00	13	2011	Summer	BI	0	0	N	0.00972222	14	0.424864	5.9481	-72.0572	0	96.6743	37.5897	14.8945	1.06389
1542	142	3	978	F	8020	76.4021	ST	47	2011-06-07	Weekday	13:21:00	13	2011	Summer	BI	0	0	N	0.00902778	13	6.76931	88.001	166.946	166.946	98.8068	52.4842	28.5975	2.1998
1543	142	4	978	F	8020	76.4021	ST	49	2011-06-07	Weekday	13:34:00	13	2011	Summer	BI	0	0	N	0.0104167	15	2.0562	30.843	177.293	344.239	120.89	81.0816	-52.9107	-3.52738
1544	142	5	978	F	8020	76.4021	ST	47	2011-06-07	Weekday	13:49:00	13	2011	Summer	BI	0	0	N	0.0111111	16	2.8515	45.624	-178.086	166.153	104.27	28.1709	2.96684	0.185428
1545	142	6	978	F	8020	76.4021	ST	49	2011-06-07	Weekday	14:05:00	14	2011	Summer	BI	0	0	N	0.0118056	17	3.43386	58.3757	-158.054	8.0992	129.59	31.1377	32.0332	1.88431
1546	142	7	978	F	8020	76.4021	ST	47	2011-06-07	Weekday	14:22:00	14	2011	Summer	BI	0	0	N	0.0111111	16	5.02541	80.4065	-158.575	209.524	121.927	63.171	3.8944	0.2434
1547	142	8	978	F	8020	76.4021	ST	49	2011-06-07	Weekday	14:38:00	14	2011	Summer	BI	0	0	N	0.00972222	14	6.26508	87.7111	157.959	7.48288	110.95	67.0654	-10.1073	-0.721952
1548	142	9	978	F	8020	76.4021	ST	47	2011-06-07	Weekday	14:52:00	14	2011	Summer	BI	0	0	N	0.0125	18	2.84178	51.1521	-88.4251	279.058	94.4686	56.9581	5.33418	0.296343
1549	142	10	978	F	8020	76.4021	ST	47	2011-06-07	Weekday	15:10:00	15	2011	Summer	BI	0	0	N	0.00833333	12	1.843	22.116	172.719	91.7767	47.7609	62.2922	13.4439	1.12033
1550	142	11	978	F	8020	76.4021	ST	47	2011-06-07	Weekday	15:22:00	15	2011	Summer	BI	0	0	N	0.00694444	10	4.57422	45.7422	73.6721	165.449	68.1822	75.7362	-22.1661	-2.21661
1551	142	12	978	F	8020	76.4021	ST	47	2011-06-07	Weekday	15:32:00	15	2011	Summer	BI	0	0	N	0.0104167	15	3.42315	51.3473	56.6545	222.103	80.5249	53.5701	-27.7837	-1.85225
1552	142	13	978	F	8020	76.4021	ST	47	2011-06-07	Weekday	15:47:00	15	2011	Summer	BI	0	0	N							75.4994	25.7864
1553	143	0	978	F	8020	76.4021	ST	47	2011-06-18	Weekend	08:17:00	8	2011	Summer	SI	0	0	N	0.00972222	14	0.688333	9.63666		226.56	0	39.0425	63.0273	4.50195
1554	143	1	978	F	8020	76.4021	ST	47	2011-06-18	Weekend	08:31:00	8	2011	Summer	SI	0	0	N	0.00763889	11	1.15114	12.6625	-97.765	128.795	9.63666	102.07	-15.0535	-1.3685
1555	143	2	978	F	8020	76.4021	ST	47	2011-06-18	Weekend	08:42:00	8	2011	Summer	SI	0	0	N	0.0159722	23	1.62676	37.4156	-77.568	51.2272	14.8402	87.0162	-2.87473	-0.124988
1556	143	3	978	F	8020	76.4021	ST	47	2011-06-18	Weekend	09:05:00	9	2011	Summer	SI	0	0	N	0.0152778	22	2.82301	62.1061	4.53029	55.7575	33.2477	84.1415	7.97021	0.362282
1557	143	4	978	F	8020	76.4021	ST	49	2011-06-18	Weekend	09:27:00	9	2011	Summer	SI	0	0	N	0.0236111	34	1.82665	62.1061	180	235.757	94.1955	92.1117	-4.36196	-0.128293
1558	143	5	978	F	8020	76.4021	ST	47	2011-06-18	Weekend	10:01:00	10	2011	Summer	SI	0	0	N	0.0159722	23	3.33651	76.7396	130.308	6.06592	33.2477	87.7498	-11.8931	-0.517089
1559	143	6	978	F	8020	76.4021	ST	47	2011-06-18	Weekend	10:24:00	10	2011	Summer	SI	0	0	N	0.0131944	19	0.265545	5.04536	-172.819	193.247	94.17	75.8567	1.85318	0.097536
1560	143	7	978	F	8020	76.4021	ST	47	2011-06-18	Weekend	10:43:00	10	2011	Summer	SI	0	0	N	0.00902778	13	20.1793	262.331	-39.1879	154.059	89.2409	77.7099	6.43162	0.49474
1561	143	8	978	F	8020	76.4021	ST	49	2011-06-18	Weekend	10:56:00	10	2011	Summer	SI	0	0	N							218.769	84.1415
1562	144	0	978	F	8020	76.4021	ST	47	2011-06-20	Weekday	13:01:00	13	2011	Summer	SI			N	0.00972222	14	0.714285	9.99999		54.8698	0	71.3207	11.3377	0.809833
1563	144	1	978	F	8020	76.4021	ST	47	2011-06-20	Weekday	13:15:00	13	2011	Summer	SI			N	0.0104167	15	0.769712	11.5457	83.3682	138.238	9.99999	82.6584	-11.3377	-0.755844
1564	144	2	978	F	8020	76.4021	ST	47	2011-06-20	Weekday	13:30:00	13	2011	Summer	SI			N	0.0111111	16	0.230763	3.69221	-158.387	339.851	16.1236	71.3207	0	0
1565	144	3	978	F	8020	76.4021	ST	47	2011-06-20	Weekday	13:46:00	13	2011	Summer	SI			N	0.0111111	16	0.158782	2.54051	98.9776	78.8284	14.6092	71.3207	-5.321	-0.332562
1566	144	4	978	F	8020	76.4021	ST	47	2011-06-20	Weekday	14:02:00	14	2011	Summer	SI			N	0.0111111	16	0.913448	14.6152	-58.3349	20.4935	17.1243	65.9997	0	0
1567	144	5	978	F	8020	76.4021	ST	47	2011-06-20	Weekday	14:18:00	14	2011	Summer	SI			N	0.00902778	13	0	0		0	26.6807	65.9997	30.2361	2.32585
1568	144	6	978	F	8020	76.4021	ST	47	2011-06-20	Weekday	14:31:00	14	2011	Summer	SI			N	0.0104167	15	0.781082	11.7162		236.393	26.6807	96.2358	0	0
1569	144	7	978	F	8020	76.4021	ST	47	2011-06-20	Weekday	14:46:00	14	2011	Summer	SI			N							14.9645	96.2358
1570	145	0	978	F	8020	76.4021	ST	49	2011-06-22	Weekday	15:04:00	15	2011	Summer	BI			N	0.0104167	15	4.67956	70.1934		324.152	0	79.0335	14.5927	0.972846
1571	145	1	978	F	8020	76.4021	ST	47	2011-06-22	Weekday	15:19:00	15	2011	Summer	BI			N	0.0333333	48	1.403	67.344	-140.117	184.035	70.1934	93.6261	-22.3518	-0.465662
1572	145	2	978	F	8020	76.4021	ST	47	2011-06-22	Weekday	16:07:00	16	2011	Summer	BI			N	0.00555556	8	7.30036	58.4029	10.5822	194.617	46.9844	71.2744	9.34937	1.16867
1573	145	3	978	F	8020	76.4021	ST	49	2011-06-22	Weekday	16:15:00	16	2011	Summer	BI			N	0.00972222	14	6.44115	90.1761	-152.407	42.2095	90.1761	80.6237	12.2324	0.873744
1574	145	4	978	F	8020	76.4021	ST	49	2011-06-22	Weekday	16:29:00	16	2011	Summer	BI			N	0.00833333	12	4.1156	49.3872	-70.1106	332.099	0	92.8562	0	0
1575	145	5	978	F	8020	76.4021	ST	47	2011-06-22	Weekday	16:41:00	16	2011	Summer	BI			N	0.00902778	13	9.05583	117.726	-89.6419	242.457	49.3872	92.8562	-11.867	-0.912845
1576	145	6	978	F	8020	76.4021	ST	47	2011-06-22	Weekday	16:54:00	16	2011	Summer	BI			N	0.0125	18	5.38798	96.9837	-100.339	142.118	127.95	80.9892	9.9665	0.553694
1577	145	7	978	F	8020	76.4021	ST	49	2011-06-22	Weekday	17:12:00	17	2011	Summer	BI			N	0.025	36	2.31236	83.245	-133.04	9.07786	110.654	90.9557	0	0
1578	145	8	978	F	8020	76.4021	ST	47	2011-06-22	Weekday	17:48:00	17	2011	Summer	BI			N	0.00763889	11	8.00333	88.0366	-171.199	197.879	55.0483	90.9557	-0.125191	-0.011381
1579	145	9	978	F	8020	76.4021	ST	49	2011-06-22	Weekday	17:59:00	17	2011	Summer	BI			N							120.848	90.8305
1580	146	0	978	F	8020	76.4021	ST	47	2011-06-23	Weekday	08:21:00	8	2011	Summer	BI			N	0.0256944	37	1.20602	44.6229		46.0114	0	101.515	-46.4745	-1.25607
1581	146	1	978	F	8020	76.4021	ST	47	2011-06-23	Weekday	08:58:00	8	2011	Summer	BI			N	0.0152778	22	4.66251	102.575	-163.135	242.877	44.6229	55.0406	7.44063	0.33821
1582	146	2	978	F	8020	76.4021	ST	47	2011-06-23	Weekday	09:20:00	9	2011	Summer	BI			N	0.0138889	20	3.27302	65.4603	161.27	44.1464	61.2554	62.4812	-54.33	-2.7165
1583	146	3	978	F	8020	76.4021	ST	47	2011-06-23	Weekday	09:40:00	9	2011	Summer	BI			N	0.0138889	20	2.79065	55.8129	62.8697	107.016	34.0327	8.1512	48.4975	2.42488
1584	146	4	978	F	8020	76.4021	ST	47	2011-06-23	Weekday	10:00:00	10	2011	Summer	BI			N	0.0125	18	2.16689	39.004	125.88	232.896	42.4599	56.6487	-20.045	-1.11361
1585	146	5	978	F	8020	76.4021	ST	47	2011-06-23	Weekday	10:18:00	10	2011	Summer	BI			N	0.0118056	17	1.42619	24.2453	-59.3541	173.542	12.254	36.6037	16.2742	0.957304
1586	146	6	978	F	8020	76.4021	ST	47	2011-06-23	Weekday	10:35:00	10	2011	Summer	BI			N	0.00694444	10	4.28595	42.8595	-147.865	25.6772	34.6804	52.8779	-32.8002	-3.28002
1587	146	7	978	F	8020	76.4021	ST	47	2011-06-23	Weekday	10:45:00	10	2011	Summer	BI			N	0.00555556	8	3.72863	29.829	-143.73	241.947	30.5333	20.0777	50.8511	6.35638
1588	146	8	978	F	8020	76.4021	ST	47	2011-06-23	Weekday	10:53:00	10	2011	Summer	BI			N	0.00972222	14	1.10946	15.5324	-49.9474	192	8.93159	70.9288	-9.1088	-0.650628
1589	146	9	978	F	8020	76.4021	ST	47	2011-06-23	Weekday	11:07:00	11	2011	Summer	BI			N	0.00486111	7	2.87405	20.1183	-165.198	26.8022	23.3533	61.82	-11.6551	-1.66501
1590	146	10	978	F	8020	76.4021	ST	47	2011-06-23	Weekday	11:14:00	11	2011	Summer	BI			N	0.00694444	10	2.90407	29.0407	-176.085	210.718	10.9075	50.1649	-2.38853	-0.238853
1591	146	11	978	F	8020	76.4021	ST	47	2011-06-23	Weekday	11:24:00	11	2011	Summer	BI			N	0.0118056	17	2.15732	36.6745	-174.716	36.0011	30.8272	47.7763	3.81922	0.22466
1592	146	12	978	F	8020	76.4021	ST	47	2011-06-23	Weekday	11:41:00	11	2011	Summer	BI			N	0.00694444	10	2.37514	23.7514	103.331	139.333	16.2188	51.5956	6.39843	0.639843
1593	146	13	978	F	8020	76.4021	ST	47	2011-06-23	Weekday	11:51:00	11	2011	Summer	BI			N	0.00972222	14	3.54798	49.6717	146.309	285.641	36.7916	57.994	19.9609	1.42578
1594	146	14	978	F	8020	76.4021	ST	47	2011-06-23	Weekday	12:05:00	12	2011	Summer	BI			N	0.00625	9	0.572821	5.15539	-175.642	109.999	17.0013	77.9549	-32.079	-3.56433
1595	146	15	978	F	8020	76.4021	ST	47	2011-06-23	Weekday	12:14:00	12	2011	Summer	BI			N	0.00694444	10	4.64063	46.4063	0.00055631	110	13.3371	45.8759	0.531481	0.0531481
1596	146	16	978	F	8020	76.4021	ST	47	2011-06-23	Weekday	12:24:00	12	2011	Summer	BI			N	0.00625	9	0.804752	7.24277	179.999	289.999	39.6233	46.4074	18.2424	2.02693
1597	146	17	978	F	8020	76.4021	ST	47	2011-06-23	Weekday	12:33:00	12	2011	Summer	BI			N	0.0638889	92	0.471279	43.3577	-28.4476	261.552	32.6968	64.6498	-10.4215	-0.113277
1598	146	18	978	F	8020	76.4021	ST	47	2011-06-23	Weekday	14:05:00	14	2011	Summer	SI			N	0.00833333	12	0	0		0	31.9819	54.2283	6.3067	0.525558
1599	146	19	978	F	8020	76.4021	ST	47	2011-06-23	Weekday	14:17:00	14	2011	Summer	SI			N	0.0111111	16	0	0		0	31.9819	60.535	-5.24897	-0.328061
1600	146	20	978	F	8020	76.4021	ST	47	2011-06-23	Weekday	14:33:00	14	2011	Summer	SI			N	0.00833333	12	0	0		0	31.9819	55.286	5.73864	0.47822
1601	146	21	978	F	8020	76.4021	ST	47	2011-06-23	Weekday	14:45:00	14	2011	Summer	SI			N	0.0118056	17	0	0		0	31.9819	61.0247	-33.525	-1.97206
1602	146	22	978	F	8020	76.4021	ST	47	2011-06-23	Weekday	15:02:00	15	2011	Summer	SI			N	0.0131944	19	0	0		0	31.9819	27.4997	68.7361	3.61769
1603	146	23	978	F	8020	76.4021	ST	47	2011-06-23	Weekday	15:21:00	15	2011	Summer	SI			N	0.0180556	26	0.0800044	2.08011		278.5	31.9819	96.2358	0	0
1604	146	24	978	F	8020	76.4021	ST	47	2011-06-23	Weekday	15:47:00	15	2011	Summer	SI			N	0.0104167	15	0.138674	2.08011	-180	98.4999	32.8971	96.2358	-27.2762	-1.81842
1605	146	25	978	F	8020	76.4021	ST	47	2011-06-23	Weekday	16:02:00	16	2011	Summer	SI			N	0.00972222	14	0	0		0	31.9819	68.9596	22.8264	1.63046
1606	146	26	978	F	8020	76.4021	ST	47	2011-06-23	Weekday	16:16:00	16	2011	Summer	SI			N							31.9819	91.786
1607	147	0	978	F	8020	76.4021	ST	47	2011-06-25	Weekend	11:08:00	11	2011	Summer	BI			N	0.00625	9	2.76789	24.911		88.8476	0	66.5012	-45.5086	-5.05651
1608	147	1	978	F	8020	76.4021	ST	47	2011-06-25	Weekend	11:17:00	11	2011	Summer	BI			N	0.00625	9	1.05986	9.53878	129.11	217.958	24.911	20.9926	37.4569	4.16188
1609	147	2	978	F	8020	76.4021	ST	47	2011-06-25	Weekend	11:26:00	11	2011	Summer	BI			N	0.00625	9	1.50953	13.5858	-141.318	76.6398	20.2919	58.4496	2.12595	0.236216
1610	147	3	978	F	8020	76.4021	ST	47	2011-06-25	Weekend	11:35:00	11	2011	Summer	BI			N	0.00763889	11	0.110832	1.21916	-58.6418	17.998	32.4896	60.5755	109.038	9.91255
1611	147	4	978	F	8020	76.4021	ST	47	2011-06-25	Weekend	11:46:00	11	2011	Summer	BI			N							32.747	169.614
1612	148	0	978	F	8020	76.4021	ST	47	2011-07-12	Weekday	08:23:00	8	2011	Summer	SI	1	10	N	0.00833333	12	0	0		0	0	188.099	-4.07987	-0.339989
1613	148	1	978	F	8020	76.4021	ST	47	2011-07-12	Weekday	08:35:00	8	2011	Summer	SI	1	10	N	0.00972222	14	0	0		0	0	184.019	4.07987	0.291419
1614	148	2	978	F	8020	76.4021	ST	47	2011-07-12	Weekday	08:49:00	8	2011	Summer	SI	1	10	N	0.0145833	21	0	0		0	0	188.099	-0.0765074	-0.00364321
1615	148	3	978	F	8020	76.4021	ST	47	2011-07-12	Weekday	09:10:00	9	2011	Summer	SI	1	10	N	0.00486111	7	0	0		0	0	188.022	-79.1664	-11.3095
1616	148	4	978	F	8020	76.4021	ST	47	2011-07-12	Weekday	09:17:00	9	2011	Summer	SI	1	10	N	0.0125	18	0	0		0	0	108.856	-8.66331	-0.481295
1617	148	5	978	F	8020	76.4021	ST	47	2011-07-12	Weekday	09:35:00	9	2011	Summer	SI	1	10	N	0.00972222	14	0	0		0	0	100.193	0	0
1618	148	6	978	F	8020	76.4021	ST	47	2011-07-12	Weekday	09:49:00	9	2011	Summer	SI	1	10	N	0.0979167	141	0.935434	131.896		121.996	0	100.193	-17.2689	-0.122474
1619	148	7	978	F	8020	76.4021	ST	49	2011-07-12	Weekday	12:10:00	12	2011	Summer	SI	0	10	N	0.0340278	49	2.98044	146.042	-138.153	343.844	131.896	82.9239	-20.0705	-0.409601
1620	148	8	978	F	8020	76.4021	ST	47	2011-07-12	Weekday	12:59:00	12	2011	Summer	SI	0	10	N							100.134	62.8534
1621	149	0	978	F	8020	76.4021	ST	47	2011-07-13	Weekday	08:53:00	8	2011	Summer	SI	3	10	N	0.0173611	25	3.98275	99.5687		141.991	0	57.1591	-4.17448	-0.166979
1622	149	1	978	F	8020	76.4021	ST	49	2011-07-13	Weekday	09:18:00	9	2011	Summer	BI	1	10	N							99.5687	52.9846
1623	150	0	978	F	8020	76.4021	ST	47	2011-07-21	Weekday	08:45:00	8	2011	Summer	BI	1	8	N	0.359028	517	0.432744	223.728		337.507	0	116.32	71.7527	0.138787
1624	150	1	978	F	8020	76.4021	ST	27	2011-07-21	Weekday	17:22:00	17	2011	Summer	SI	0	8	N	0.00902778	13	17.2295	223.984	-177.451	160.055	223.728	188.073	-81.1889	-6.2453
1625	150	2	978	F	8020	76.4021	ST	47	2011-07-21	Weekday	17:35:00	17	2011	Summer	SI	0	8	N	0.00625	9	0	0		0	9.96012	106.884	0	0
1626	150	3	978	F	8020	76.4021	ST	47	2011-07-21	Weekday	17:44:00	17	2011	Summer	SI	0	8	N	0.00833333	12	0.838748	10.065		352.169	9.96012	106.884	5.98667	0.498889
1627	150	4	978	F	8020	76.4021	ST	47	2011-07-21	Weekday	17:56:00	17	2011	Summer	SI	0	8	N							12.2108	112.87
1628	151	0	978	F	8020	76.4021	ST	47	2011-07-22	Weekday	08:01:00	8	2011	Summer	SI	0	8	N	0.00902778	13	0.971142	12.6248		351.636	0	74.4632	4.88186	0.375528
1629	151	1	978	F	8020	76.4021	ST	47	2011-07-22	Weekday	08:14:00	8	2011	Summer	SI	0	8	N	0.0159722	23	4.95419	113.946	115.815	107.451	12.6248	79.345	24.1991	1.05213
1630	151	2	978	F	8020	76.4021	ST	49	2011-07-22	Weekday	08:37:00	8	2011	Summer	SI	0	8	N	0.202778	292	0.45056	131.564	-136.99	330.461	109.043	103.544	61.4825	0.210556
1631	151	3	978	F	8020	76.4021	ST	47	2011-07-22	Weekday	13:29:00	13	2011	Summer	SI	0	8	N	0.00833333	12	0	0		0	101.846	165.027	0	0
1632	151	4	978	F	8020	76.4021	ST	47	2011-07-22	Weekday	13:41:00	13	2011	Summer	SI	0	8	N	0.00902778	13	0	0		0	101.846	165.027	0	0
1633	151	5	978	F	8020	76.4021	ST	47	2011-07-22	Weekday	13:54:00	13	2011	Summer	SI	0	8	N	0.0513889	74	1.53065	113.268		198.067	101.846	165.027	-92.2657	-1.24683
1634	151	6	978	F	8020	76.4021	ST	47	2011-07-22	Weekday	15:08:00	15	2011	Summer	SI	0	8	N	0.00625	9	5.49447	49.4502	174.992	13.0595	16.4111	72.7609	34.6309	3.84788
1635	151	7	978	F	8020	76.4021	ST	47	2011-07-22	Weekday	15:17:00	15	2011	Summer	SI	0	8	N	0.0131944	19	2.69216	51.151	-53.2463	319.813	37.8492	107.392	7.55802	0.39779
1636	151	8	978	F	8020	76.4021	ST	47	2011-07-22	Weekday	15:36:00	15	2011	Summer	SI	0	8	N	0.0118056	17	3.55975	60.5158	110.45	70.2635	73.876	114.95	50.0768	2.94569
1637	151	9	978	F	8020	76.4021	ST	47	2011-07-22	Weekday	15:53:00	15	2011	Summer	SI	0	8	N	0.00625	9	5.43435	48.9092	-152.751	277.513	101.846	165.027	-23.1922	-2.57691
1638	151	10	978	F	8020	76.4021	ST	47	2011-07-22	Weekday	16:02:00	16	2011	Summer	SI	0	8	N	0.00972222	14	0	0		0	99.3881	141.834	0	0
1639	151	11	978	F	8020	76.4021	ST	47	2011-07-22	Weekday	16:16:00	16	2011	Summer	SI	0	8	N	0.0104167	15	3.26061	48.9092		97.5127	99.3881	141.834	23.1922	1.54615
1640	151	12	978	F	8020	76.4021	ST	47	2011-07-22	Weekday	16:31:00	16	2011	Summer	SI	0	8	N	0.0118056	17	0.160086	2.72147	81.4872	179	101.846	165.027	-1.9616	-0.115388
1641	151	13	978	F	8020	76.4021	ST	47	2011-07-22	Weekday	16:48:00	16	2011	Summer	SI	0	8	N	0.00555556	8	0	0		0	99.3933	163.065	0	0
1642	151	14	978	F	8020	76.4021	ST	47	2011-07-22	Weekday	16:56:00	16	2011	Summer	SI	0	8	N	0.00416667	6	8.2309	49.3854		280.637	99.3933	163.065	-21.2306	-3.53844
1643	151	15	978	F	8020	76.4021	ST	47	2011-07-22	Weekday	17:02:00	17	2011	Summer	SI	0	8	N	0.0111111	16	0	0		0	99.3881	141.834	0	0
1644	151	16	978	F	8020	76.4021	ST	47	2011-07-22	Weekday	17:18:00	17	2011	Summer	SI	0	8	N	0.00555556	8	5.86405	46.9124		106.574	99.3881	141.834	15.6745	1.95932
1645	151	17	978	F	8020	76.4021	ST	47	2011-07-22	Weekday	17:26:00	17	2011	Summer	SI	0	8	N	0.0131944	19	4.53981	86.2564	97.7511	204.325	94.0265	157.509	-76.8066	-4.04245
1646	151	18	978	F	8020	76.4021	ST	47	2011-07-22	Weekday	17:45:00	17	2011	Summer	SI	0	8	N	0.00694444	10	1.14562	11.4562	-32.5653	171.76	7.77478	80.7023	-4.30026	-0.430026
1647	151	19	978	F	8020	76.4021	ST	47	2011-07-22	Weekday	17:55:00	17	2011	Summer	SI	0	8	N							6.18061	76.4021
1648	152	0	978	F	8020	76.4021	ST	49	2011-07-25	Weekday	13:11:00	13	2011	Summer	BI	0	6	N	0.0194444	28	4.07556	114.116		323.335	0	162.569	37.5339	1.3405
1649	152	1	978	F	8020	76.4021	ST	47	2011-07-25	Weekday	13:39:00	13	2011	Summer	BI	0	6	N	0.00416667	6	6.14815	36.8889	-153.335	170	114.116	200.103	-21.8878	-3.64797
1650	152	2	978	F	8020	76.4021	ST	47	2011-07-25	Weekday	13:45:00	13	2011	Summer	BI	0	6	N	0.00277778	4	7.27608	29.1043	-141.712	28.2879	82.8213	178.216	27.5964	6.8991
1651	152	3	978	F	8020	76.4021	ST	47	2011-07-25	Weekday	13:49:00	13	2011	Summer	BI	0	6	N	0.00972222	14	2.52889	35.4045	29.4239	57.7118	93.9855	205.812	34.7176	2.47983
1652	152	4	978	F	8020	76.4021	ST	47	2011-07-25	Weekday	14:03:00	14	2011	Summer	BI	0	6	N	0.00347222	5	29.437	147.185	-160.411	257.301	101.363	240.53	-112.103	-22.4206
1653	152	5	978	F	8020	76.4021	ST	47	2011-07-25	Weekday	14:08:00	14	2011	Summer	BI	0	6	N	0.00625	9	4.44273	39.9846	-82.376	174.925	175.088	128.426	-31.9995	-3.5555
1654	152	6	978	F	8020	76.4021	ST	47	2011-07-25	Weekday	14:17:00	14	2011	Summer	BI	0	6	N							160.446	96.427
1655	153	0	978	F	8020	76.4021	ST	47	2011-07-27	Weekday	12:01:00	12	2011	Summer	SI	0	17	N	0.0152778	22	0.980096	21.5621		253.917	0	138.525	-16.336	-0.742547
1656	153	1	978	F	8020	76.4021	ST	47	2011-07-27	Weekday	12:23:00	12	2011	Summer	SI	0	17	N	0.00694444	10	0	0		0	21.5621	122.189	0	0
1657	153	2	978	F	8020	76.4021	ST	47	2011-07-27	Weekday	12:33:00	12	2011	Summer	SI	0	17	N	0.00902778	13	0.519825	6.75772		258.075	21.5621	122.189	-4.40558	-0.338891
1658	153	3	978	F	8020	76.4021	ST	47	2011-07-27	Weekday	12:46:00	12	2011	Summer	SI	0	17	N	0.0111111	16	1.32953	21.2725	-168.132	89.943	28.3063	117.783	11.2355	0.702218
1659	153	4	978	F	8020	76.4021	ST	47	2011-07-27	Weekday	13:02:00	13	2011	Summer	SI	0	17	N	0.0194444	28	0.483883	13.5487	-178.521	271.422	9.52334	129.019	-7.16322	-0.255829
1660	153	5	978	F	8020	76.4021	ST	47	2011-07-27	Weekday	13:30:00	13	2011	Summer	SI	0	17	N	0.0215278	31	0	0		0	20.8186	121.856	0	0
1661	153	6	978	F	8020	76.4021	ST	47	2011-07-27	Weekday	14:01:00	14	2011	Summer	SI	2	17	N	0.0138889	20	2.36549	47.3098		79.8544	20.8186	121.856	35.0642	1.75321
1662	153	7	978	F	8020	76.4021	ST	47	2011-07-27	Weekday	14:21:00	14	2011	Summer	SI	2	17	N	0.0152778	22	11.2823	248.21	70.3042	150.159	27.0003	156.92	-116.67	-5.30316
1663	153	8	978	F	8020	76.4021	ST	49	2011-07-27	Weekday	14:43:00	14	2011	Summer	SI	2	17	N	0.0125	18	0	0		0	261.591	40.2504	0	0
1664	153	9	978	F	8020	76.4021	ST	49	2011-07-27	Weekday	15:01:00	15	2011	Summer	SI	0	17	N	0.00833333	12	0.618621	7.42346		226.935	261.591	40.2504	-7.42316	-0.618596
1665	153	10	978	F	8020	76.4021	ST	49	2011-07-27	Weekday	15:13:00	15	2011	Summer	SI	0	17	N	0.0111111	16	16.8645	269.832	98.7608	325.696	262.72	32.8272	104.892	6.55575
1666	153	11	978	F	8020	76.4021	ST	47	2011-07-27	Weekday	15:29:00	15	2011	Summer	SI	0	17	N	0.0111111	16	16.8001	268.801	178.436	144.132	8.00586	137.719	-97.4688	-6.0918
1667	153	12	978	F	8020	76.4021	ST	49	2011-07-27	Weekday	15:45:00	15	2011	Summer	SI	0	17	N	0.0138889	20	0	0		0	261.591	40.2504	0	0
1668	153	13	978	F	8020	76.4021	ST	49	2011-07-27	Weekday	16:05:00	16	2011	Summer	SI	3	17	N	0.0243056	35	0	0		0	261.591	40.2504	0	0
1669	153	14	978	F	8020	76.4021	ST	49	2011-07-27	Weekday	16:40:00	16	2011	Summer	SI	3	17	N	0.0173611	25	0	0		0	261.591	40.2504	0	0
1670	153	15	978	F	8020	76.4021	ST	49	2011-07-27	Weekday	17:05:00	17	2011	Summer	SI	0	17	N	0.0277778	40	3.06	122.4		318.926	261.591	40.2504	39.291	0.982274
1671	153	16	978	F	8020	76.4021	ST	49	2011-07-27	Weekday	17:45:00	17	2011	Summer	SI	0	17	N							140.428	79.5414
1672	154	0	978	F	8020	76.4021	ST	47	2011-07-28	Weekday	13:04:00	13	2011	Summer	BI	1	14	N	0.0131944	19	1.09964	20.8931		73.3442	0	162.245	17.5873	0.925646
1673	154	1	978	F	8020	76.4021	ST	47	2011-07-28	Weekday	13:23:00	13	2011	Summer	BI	1	14	N	0.00486111	7	8.61274	60.2892	94.7185	168.063	20.8931	179.832	-27.094	-3.87056
1674	154	2	978	F	8020	76.4021	ST	47	2011-07-28	Weekday	13:30:00	13	2011	Summer	BI	1	14	N	0.00347222	5	9.1113	45.5565	-157.216	10.8466	62.1617	152.738	32.5294	6.50589
1675	154	3	978	F	8020	76.4021	ST	47	2011-07-28	Weekday	13:35:00	13	2011	Summer	BI	1	14	N	0.0305556	44	5.62359	247.438	147.22	158.066	41.8811	185.268	-149.413	-3.39575
1676	154	4	978	F	8020	76.4021	ST	49	2011-07-28	Weekday	14:19:00	14	2011	Summer	SI	0	14	N	0.0104167	15	17.6172	264.259	167.589	325.655	272.688	35.8545	101.342	6.75611
1677	154	5	978	F	8020	76.4021	ST	47	2011-07-28	Weekday	14:34:00	14	2011	Summer	SI	0	14	N	0.00902778	13	2.3889	31.0557	-82.2023	243.452	25.0489	137.196	-27.4491	-2.11147
1678	154	6	978	F	8020	76.4021	ST	47	2011-07-28	Weekday	14:47:00	14	2011	Summer	SI	0	14	N							54.7979	109.747
1679	155	0	978	F	8020	76.4021	ST	47	2011-08-06	Weekend	12:08:00	12	2011	Summer	SI	1	11	N	0.0298611	43	1.3429	57.7449		38.2009	0	130.94	54.12	1.25861
1680	155	1	978	F	8020	76.4021	ST	47	2011-08-06	Weekend	12:51:00	12	2011	Summer	SI	1	11	N	0.0472222	68	1.429	97.1718	-138.791	259.41	57.7449	185.06	-82.7884	-1.21748
1681	155	2	978	F	8020	76.4021	ST	47	2011-08-06	Weekend	13:59:00	13	2011	Summer	BI	1	11	N	0.0430556	62	0.522451	32.392	-0.0569019	259.353	65.8341	102.272	-22.2373	-0.358666
1682	155	3	978	F	8020	76.4021	ST	47	2011-08-06	Weekend	15:01:00	15	2011	Summer	BI	4	11	N							94.1368	80.0344
1683	156	0	981	F	80510100	85.4623	ST	47	2011-06-04	Weekend	08:27:00	8	2011	Summer	SI	1	10	N	0.00972222	14	0.278832	3.90365		208.016	0	127.899	71.4636	5.10454
1684	156	1	981	F	80510100	85.4623	ST	47	2011-06-04	Weekend	08:41:00	8	2011	Summer	SI	1	10	N	0.00833333	12	0.325305	3.90365	-180	28.0157	3.90365	199.362	27.7413	2.31178
1685	156	2	981	F	80510100	85.4623	ST	47	2011-06-04	Weekend	08:53:00	8	2011	Summer	SI	1	10	N	0.0256944	37	0	0		0	0	227.104	15.7624	0.42601
1686	156	3	981	F	80510100	85.4623	ST	47	2011-06-04	Weekend	09:30:00	9	2011	Summer	SI	1	10	N	0.00763889	11	0	0		0	0	242.866	-218.452	-19.8593
1687	156	4	981	F	80510100	85.4623	ST	47	2011-06-04	Weekend	09:41:00	9	2011	Summer	SI	1	10	N	0.0347222	50	0.622702	31.1351		179.287	0	24.4139	0	0
1688	156	5	981	F	80510100	85.4623	ST	47	2011-06-04	Weekend	10:31:00	10	2011	Summer	SI	0	10	N	0.00694444	10	17.5527	175.527	139.821	319.108	31.1351	24.4139	0	0
1689	156	6	981	F	80510100	85.4623	ST	47	2011-06-04	Weekend	10:41:00	10	2011	Summer	SI	0	10	N	0.00486111	7	22.716	159.012	172.181	131.289	153.063	24.4139	161.698	23.0998
1690	156	7	981	F	80510100	85.4623	ST	47	2011-06-04	Weekend	10:48:00	10	2011	Summer	SI	0	10	N	0.00972222	14	2.74489	38.4285	-100.381	30.9078	5.99637	186.112	1.98654	0.141896
1691	156	8	981	F	80510100	85.4623	ST	47	2011-06-04	Weekend	11:02:00	11	2011	Summer	SI	0	10	N	0.0125	18	0.210989	3.79781	-115.442	275.466	38.5528	188.099	-16.5238	-0.917988
1692	156	9	981	F	80510100	85.4623	ST	47	2011-06-04	Weekend	11:20:00	11	2011	Summer	SI	0	10	N	0.0145833	21	1.48153	31.1122	-62.0758	213.39	36.5432	171.575	14.5372	0.69225
1693	156	10	981	F	80510100	85.4623	ST	47	2011-06-04	Weekend	11:41:00	11	2011	Summer	SI	0	10	N	0.00833333	12	0.621636	7.45963	-28.5466	184.844	5.50512	186.112	-133.282	-11.1068
1694	156	11	981	F	80510100	85.4623	ST	47	2011-06-04	Weekend	11:53:00	11	2011	Summer	SI	0	10	N	0.0131944	19	0	0		0	4.68	52.8304	21.4919	1.13115
1695	156	12	981	F	80510100	85.4623	ST	47	2011-06-04	Weekend	12:12:00	12	2011	Summer	SI	0	10	N	0.0208333	30	0.156	4.68		317.423	4.68	74.3223	-3.00155	-0.100052
1696	156	13	981	F	80510100	85.4623	ST	47	2011-06-04	Weekend	12:42:00	12	2011	Summer	SI	0	10	N	0.00972222	14	0.334286	4.68	-180	137.423	0	71.3207	-4.96363	-0.354545
1697	156	14	981	F	80510100	85.4623	ST	47	2011-06-04	Weekend	12:56:00	12	2011	Summer	SI	0	10	N	0.00972222	14	0	0		0	4.68	66.3571	-1.49498	-0.106785
1698	156	15	981	F	80510100	85.4623	ST	47	2011-06-04	Weekend	13:10:00	13	2011	Summer	SI	0	10	N	0.00902778	13	0	0		0	4.68	64.8621	6.45861	0.496816
1699	156	16	981	F	80510100	85.4623	ST	47	2011-06-04	Weekend	13:23:00	13	2011	Summer	SI	0	10	N	0.0138889	20	0.234	4.68		317.423	4.68	71.3207	-7.60332	-0.380166
1700	156	17	981	F	80510100	85.4623	ST	47	2011-06-04	Weekend	13:43:00	13	2011	Summer	SI	0	10	N	0.00902778	13	0.36	4.68	-180	137.423	0	63.7174	6.34529	0.488099
1701	156	18	981	F	80510100	85.4623	ST	47	2011-06-04	Weekend	13:56:00	13	2011	Summer	SI	0	10	N	0.00972222	14	0.334286	4.68	180	317.423	4.68	70.0627	-20.6916	-1.47797
1702	156	19	981	F	80510100	85.4623	ST	47	2011-06-04	Weekend	14:10:00	14	2011	Summer	SI	3	10	N	0.0506944	73	0.565344	41.2701	-136.788	180.635	0	49.3711	0	0
1703	156	20	981	F	80510100	85.4623	ST	47	2011-06-04	Weekend	15:23:00	15	2011	Summer	BI	1	10	N							41.2701	49.3711
1704	157	0	981	F	80510100	85.4623	ST	47	2011-06-05	Weekend	08:01:00	8	2011	Summer	BI	0	3	N	0.0229167	33	0.696646	22.9893		312.776	0	77.1026	2.53514	0.0768225
1705	157	1	981	F	80510100	85.4623	ST	47	2011-06-05	Weekend	08:34:00	8	2011	Summer	BI	0	3	N	0.0361111	52	0.695813	36.1823	119.132	71.9081	22.9893	79.6377	-2.53514	-0.0487528
1706	157	2	981	F	80510100	85.4623	ST	47	2011-06-05	Weekend	09:26:00	9	2011	Summer	BI	0	3	N	0.0381944	55	0.378045	20.7925	127.44	199.348	32.0591	77.1026	0	0
1707	157	3	981	F	80510100	85.4623	ST	47	2011-06-05	Weekend	10:21:00	10	2011	Summer	BI	0	3	N							12.8564	77.1026
1708	158	0	981	F	80510100	85.4623	ST	47	2011-06-18	Weekend	14:31:00	14	2011	Summer	BI	0	0	N	0.0451389	65	1.03583	67.3289		297.104	0	29.6205	-8.27527	-0.127312
1709	158	1	981	F	80510100	85.4623	ST	47	2011-06-18	Weekend	15:36:00	15	2011	Summer	BI	0	0	N	0.0104167	15	8.65718	129.858	-170.622	126.482	67.3289	21.3452	-6.39879	-0.426586
1710	158	2	981	F	80510100	85.4623	ST	47	2011-06-18	Weekend	15:51:00	15	2011	Summer	BI	0	0	N							64.3706	14.9464
1711	159	0	981	F	80510100	85.4623	ST	47	2011-06-23	Weekday	13:16:00	13	2011	Summer	SI			N	0.00763889	11	11.1844	123.028		84.9576	0	84.5856	-3.18597	-0.289633
1712	159	1	981	F	80510100	85.4623	ST	47	2011-06-23	Weekday	13:27:00	13	2011	Summer	SI			N	0.00972222	14	0.37056	5.18783	-108.711	336.246	123.028	81.3996	0	0
1713	159	2	981	F	80510100	85.4623	ST	47	2011-06-23	Weekday	13:41:00	13	2011	Summer	SI			N	0.00625	9	0	0		0	121.463	81.3996	-25.0187	-2.77985
1714	159	3	981	F	80510100	85.4623	ST	47	2011-06-23	Weekday	13:50:00	13	2011	Summer	SI			N	0.0125	18	0	0		0	121.463	56.3809	-2.1526	-0.119589
1715	159	4	981	F	80510100	85.4623	ST	47	2011-06-23	Weekday	14:08:00	14	2011	Summer	SI			N	0.00902778	13	0.43871	5.70323		124.72	121.463	54.2283	0	0
1716	159	5	981	F	80510100	85.4623	ST	47	2011-06-23	Weekday	14:21:00	14	2011	Summer	SI			N							125.754	54.2283
1717	160	0	981	F	80510100	85.4623	ST	47	2011-06-25	Weekend	09:15:00	9	2011	Summer	BI			N	0.0444444	64	0.979979	62.7187		268.456	0	40.5833	93.3161	1.45806
1718	160	1	981	F	80510100	85.4623	ST	47	2011-06-25	Weekend	10:19:00	10	2011	Summer	BI			N	0.0118056	17	2.82665	48.053	-170.383	98.0729	62.7187	133.899	11.3522	0.667776
1719	160	2	981	F	80510100	85.4623	ST	47	2011-06-25	Weekend	10:36:00	10	2011	Summer	BI			N	0.00763889	11	5.2778	58.0558	-157.244	300.828	17.3146	145.252	-72.2725	-6.57022
1720	160	3	981	F	80510100	85.4623	ST	47	2011-06-25	Weekend	10:47:00	10	2011	Summer	BI			N							68.3785	72.9791
1721	161	0	981	F	80510100	85.4623	ST	47	2011-07-12	Weekday	16:01:00	16	2011	Summer	SI	0	10	N	0.00694444	10	0	0		0	0	85.4623	0	0
1723	161	1	981	F	80510100	85.4623	ST	47	2011-07-12	Weekday	16:11:00	16	2011	Summer	SI	0	10	N	0.0125	18	0.0621735	1.11912		234.335	0	85.4623	-0.919733	-0.0510963
1724	161	2	981	F	80510100	85.4623	ST	47	2011-07-12	Weekday	16:29:00	16	2011	Summer	SI	0	10	N	0.0118056	17	0.772705	13.136	121.149	355.485	1.11912	84.5426	11.3516	0.667743
1726	161	3	981	F	80510100	85.4623	ST	47	2011-07-12	Weekday	16:46:00	16	2011	Summer	SI	0	10	N	0.0104167	15	0.684289	10.2643	178.551	174.036	12.5936	95.8942	-8.67428	-0.578285
1728	161	4	981	F	80510100	85.4623	ST	47	2011-07-12	Weekday	17:01:00	17	2011	Summer	SI	1	10	N	0.00833333	12	0.255052	3.06063	11.8016	185.837	2.39987	87.22	-2.91901	-0.243251
1730	161	5	981	F	80510100	85.4623	ST	47	2011-07-12	Weekday	17:13:00	17	2011	Summer	SI	1	10	N	0.00902778	13	1.70448	22.1583	174.225	0.0623542	1.43841	84.3009	20.0424	1.54172
1731	161	6	981	F	80510100	85.4623	ST	47	2011-07-12	Weekday	17:26:00	17	2011	Summer	SI	1	10	N	0.0118056	17	1.23579	21.0084	-177.492	182.571	21.3792	104.343	-19.3514	-1.13831
1733	161	7	981	F	80510100	85.4623	ST	47	2011-07-12	Weekday	17:43:00	17	2011	Summer	SI	1	10	N							2.13688	84.992
1734	162	0	981	F	80510100	85.4623	ST	47	2011-07-13	Weekday	09:26:00	9	2011	Summer	BI	1	10	N	0.0118056	17	1.7608	29.9336		190	0	49.7254	-3.83601	-0.225648
1735	162	1	981	F	80510100	85.4623	ST	47	2011-07-13	Weekday	09:43:00	9	2011	Summer	BI	1	10	N	0.00694444	10	9.2841	92.841	117.233	307.233	29.9336	45.8894	-14.1972	-1.41972
1736	162	2	981	F	80510100	85.4623	ST	47	2011-07-13	Weekday	09:53:00	9	2011	Summer	BI	1	10	N	0.00416667	6	14.3226	85.9355	122.131	69.3642	83.4987	31.6922	31.8427	5.30711
1737	162	3	981	F	80510100	85.4623	ST	47	2011-07-13	Weekday	09:59:00	9	2011	Summer	BI	1	10	N	0.0159722	23	1.05624	24.2935	-133.491	295.874	56.996	63.5349	-0.364823	-0.0158619
1738	162	4	981	F	80510100	85.4623	ST	47	2011-07-13	Weekday	10:22:00	10	2011	Summer	BI	0	10	N	0.0145833	21	5.33429	112.02	-46.0095	249.864	70.6385	63.17	167.905	7.99549
1739	162	5	981	F	80510100	85.4623	ST	47	2011-07-13	Weekday	10:43:00	10	2011	Summer	BI	0	10	N	0.0256944	37	3.51547	130.073	-172.278	77.5864	129.032	231.075	0	0
1740	162	6	981	F	80510100	85.4623	ST	47	2011-07-13	Weekday	11:20:00	11	2011	Summer	BI	0	10	N	0.00694444	10	3.73762	37.3762	-121.509	316.078	56.996	231.075	0	0
1741	162	7	981	F	80510100	85.4623	ST	47	2011-07-13	Weekday	11:30:00	11	2011	Summer	BI	0	10	N	0.00694444	10	1.63511	16.3511	150.418	106.496	87.4404	231.075	0	0
1742	162	8	981	F	80510100	85.4623	ST	47	2011-07-13	Weekday	11:40:00	11	2011	Summer	BI	0	10	N	0.00694444	10	5.83956	58.3956	63.5042	170	79.7625	231.075	0	0
1743	162	9	981	F	80510100	85.4623	ST	47	2011-07-13	Weekday	11:50:00	11	2011	Summer	BI	0	10	N	0.00902778	13	6.56366	85.3275	136.366	306.366	21.784	231.075	0	0
1744	162	10	981	F	80510100	85.4623	ST	47	2011-07-13	Weekday	12:03:00	12	2011	Summer	BI	0	10	N	0.0819444	118	0.90357	106.621	-164.2	142.166	98.9538	231.075	-213.651	-1.8106
1745	162	11	981	F	80510100	85.4623	ST	47	2011-07-13	Weekday	14:01:00	14	2011	Summer	SI	0	10	N	0.00763889	11	2.45291	26.982	-125.575	16.5909	12.0495	17.4242	42.1316	3.83014
1746	162	12	981	F	80510100	85.4623	ST	47	2011-07-13	Weekday	14:12:00	14	2011	Summer	SI	0	10	N	0.0104167	15	0.885002	13.275	-19.8524	356.738	15.0713	59.5558	-0.772883	-0.0515256
1747	162	13	981	F	80510100	85.4623	ST	47	2011-07-13	Weekday	14:27:00	14	2011	Summer	SI	0	10	N	0.0111111	16	0.829689	13.275	-180	176.738	27.6752	58.7829	-14.1086	-0.881785
1748	162	14	981	F	80510100	85.4623	ST	47	2011-07-13	Weekday	14:43:00	14	2011	Summer	SI	0	10	N	0.0125	18	0	0		0	15.0713	44.6743	11.1005	0.616694
1749	162	15	981	F	80510100	85.4623	ST	47	2011-07-13	Weekday	15:01:00	15	2011	Summer	SI	0	10	N	0.0104167	15	0.381903	5.72855		262.957	15.0713	55.7748	14.4957	0.966382
1750	162	16	981	F	80510100	85.4623	ST	47	2011-07-13	Weekday	15:16:00	15	2011	Summer	SI	0	10	N	0.00972222	14	0.522396	7.31355	157.042	59.9999	13.2939	70.2706	-19.3819	-1.38442
1751	162	17	981	F	80510100	85.4623	ST	47	2011-07-13	Weekday	15:30:00	15	2011	Summer	SI	0	10	N	0.0138889	20	0.110526	2.21053	105.868	165.868	18.0622	50.8887	-15.7284	-0.786422
1752	162	18	981	F	80510100	85.4623	ST	47	2011-07-13	Weekday	15:50:00	15	2011	Summer	SI	0	10	N	0.0104167	15	2.52532	37.8797	151.033	316.901	16.2848	35.1603	7.52697	0.501798
1753	162	19	981	F	80510100	85.4623	ST	47	2011-07-13	Weekday	16:05:00	16	2011	Summer	SI	0	10	N	0.0104167	15	5.72138	85.8207	171.828	128.729	46.5644	42.6872	-1.46103	-0.0974019
1754	162	20	981	F	80510100	85.4623	ST	47	2011-07-13	Weekday	16:20:00	16	2011	Summer	SI	0	10	N	0.00902778	13	3.04962	39.6451	156.295	285.023	49.1468	41.2262	8.94123	0.687787
1755	162	21	981	F	80510100	85.4623	ST	47	2011-07-13	Weekday	16:33:00	16	2011	Summer	SI	0	10	N	0.00763889	11	1.26934	13.9627	54.9572	339.98	9.60446	50.1674	-6.06234	-0.551122
1756	162	22	981	F	80510100	85.4623	ST	47	2011-07-13	Weekday	16:44:00	16	2011	Summer	SI	0	10	N	0.0145833	21	0.192929	4.05151	146.614	126.594	13.073	44.1051	15.4561	0.736006
1757	162	23	981	F	80510100	85.4623	ST	47	2011-07-13	Weekday	17:05:00	17	2011	Summer	SI	0	10	N	0.00694444	10	0.489371	4.89371	-156.493	330.101	12.634	59.5612	3.90776	0.390776
1758	162	24	981	F	80510100	85.4623	ST	47	2011-07-13	Weekday	17:15:00	17	2011	Summer	SI	0	10	N	0.0104167	15	0	0		0	15.0713	63.469	-36.3114	-2.42076
1759	162	25	981	F	80510100	85.4623	ST	47	2011-07-13	Weekday	17:30:00	17	2011	Summer	SI	0	10	N	0.0118056	17	0.780884	13.275		356.738	15.0713	27.1576	31.1674	1.83338
1760	162	26	981	F	80510100	85.4623	ST	47	2011-07-13	Weekday	17:47:00	17	2011	Summer	SI	0	10	N							27.6752	58.325
1761	163	0	981	F	80510100	85.4623	ST	47	2011-07-14	Weekday	16:01:00	16	2011	Summer	SI	0	4	N	0.00694444	10	0.623753	6.23753		242.178	0	46.2111	-11.5884	-1.15884
1762	163	1	981	F	80510100	85.4623	ST	47	2011-07-14	Weekday	16:11:00	16	2011	Summer	SI	0	4	N	0.00902778	13	1.18991	15.4688	-118.041	124.137	6.23753	34.6227	24.1004	1.85388
1763	163	2	981	F	80510100	85.4623	ST	47	2011-07-14	Weekday	16:24:00	16	2011	Summer	SI	0	4	N	0.0111111	16	0.741099	11.8576	-154.039	330.098	13.6921	58.7231	-13.6964	-0.856025
1764	163	3	981	F	80510100	85.4623	ST	47	2011-07-14	Weekday	16:40:00	16	2011	Summer	SI	0	4	N	0.00694444	10	0.3652	3.652	6.01771	336.116	1.90172	45.0267	-24.6885	-2.46885
1765	163	4	981	F	80510100	85.4623	ST	47	2011-07-14	Weekday	16:50:00	16	2011	Summer	SI	0	4	N	0.0104167	15	0.0713725	1.07059	-170.129	165.987	2.02902	20.3383	31.6956	2.11304
1766	163	5	981	F	80510100	85.4623	ST	47	2011-07-14	Weekday	17:05:00	17	2011	Summer	SI	0	4	N	0.00833333	12	0	0		0	1	52.0339	10.1224	0.843533
1767	163	6	981	F	80510100	85.4623	ST	47	2011-07-14	Weekday	17:17:00	17	2011	Summer	SI	0	4	N	0.0125	18	0	0		0	1	62.1563	2.70462	0.150257
1768	163	7	981	F	80510100	85.4623	ST	47	2011-07-14	Weekday	17:35:00	17	2011	Summer	SI	0	4	N							1	64.8609
1769	164	0	981	F	80510100	85.4623	ST	47	2011-07-22	Weekday	08:05:00	8	2011	Summer	SI	0	8	N	0.00972222	14	1.9015	26.621		148.678	0	102.862	-14.8931	-1.06379
1770	164	1	981	F	80510100	85.4623	ST	47	2011-07-22	Weekday	08:19:00	8	2011	Summer	SI	0	8	N	0.0166667	24	0.154915	3.71795	61.1163	209.794	26.621	87.9687	-3.71378	-0.154741
1771	164	2	981	F	80510100	85.4623	ST	47	2011-07-22	Weekday	08:43:00	8	2011	Summer	SI	0	8	N	0.0104167	15	3.52336	52.8503	-173.268	36.5261	28.6027	84.2549	51.3744	3.42496
1772	164	3	981	F	80510100	85.4623	ST	47	2011-07-22	Weekday	08:58:00	8	2011	Summer	SI	0	8	N	0.0118056	17	2.46322	41.8747	-129.901	266.625	46.4758	135.629	-19.1141	-1.12436
1773	164	4	981	F	80510100	85.4623	ST	47	2011-07-22	Weekday	09:15:00	9	2011	Summer	SI	2	8	N	0.00833333	12	1.09859	13.183	-85.8479	180.777	14.1329	116.515	-12.2948	-1.02456
1774	164	5	981	F	80510100	85.4623	ST	47	2011-07-22	Weekday	09:27:00	9	2011	Summer	SI	2	8	N	0.00972222	14	2.02471	28.346	-23.3881	157.389	1.69763	104.22	-19.2119	-1.37228
1775	164	6	981	F	80510100	85.4623	ST	47	2011-07-22	Weekday	09:41:00	9	2011	Summer	SI	2	8	N	0.0215278	31	0.0627117	1.94406	-122.628	34.7612	28.171	85.0084	1.92662	0.062149
1776	164	7	981	F	80510100	85.4623	ST	47	2011-07-22	Weekday	10:12:00	10	2011	Summer	SI	0	8	N	0.00694444	10	0.339229	3.39229	131.63	166.392	27.2753	86.9351	-2.67613	-0.267613
1777	164	8	981	F	80510100	85.4623	ST	47	2011-07-22	Weekday	10:22:00	10	2011	Summer	SI	0	8	N	0.00972222	14	3.56362	49.8907	-143.418	22.9739	30.5505	84.2589	49.8309	3.55935
1778	164	9	981	F	80510100	85.4623	ST	47	2011-07-22	Weekday	10:36:00	10	2011	Summer	SI	0	8	N	0.00416667	6	7.86834	47.21	-177.546	205.428	38.6873	134.09	-47.1548	-7.85913
1779	164	10	981	F	80510100	85.4623	ST	47	2011-07-22	Weekday	10:42:00	10	2011	Summer	SI	0	8	N	0.138194	199	0.0147147	2.92822	-61.8828	143.545	27.2753	86.9351	-1.47272	-0.00740062
1780	164	11	981	F	80510100	85.4623	ST	47	2011-07-22	Weekday	14:01:00	14	2011	Summer	SI	0	8	N	0.00972222	14	0.199299	2.79018	131.799	275.344	30.1846	85.4623	-0.86554	-0.0618243
1781	164	12	981	F	80510100	85.4623	ST	47	2011-07-22	Weekday	14:15:00	14	2011	Summer	SI	0	8	N	0.0118056	17	1.02857	17.4857	155.141	70.4849	28.6499	84.5968	11.8603	0.697667
1782	164	13	981	F	80510100	85.4623	ST	47	2011-07-22	Weekday	14:32:00	14	2011	Summer	SI	0	8	N	0.0104167	15	0.332584	4.98877	-176.254	254.231	35.1417	96.4571	-3.26637	-0.217758
1783	164	14	981	F	80510100	85.4623	ST	47	2011-07-22	Weekday	14:47:00	14	2011	Summer	SI	0	8	N	0.00972222	14	0.0872121	1.22097	47.2689	301.5	32.1918	93.1908	0.167593	0.0119709
1784	164	15	981	F	80510100	85.4623	ST	47	2011-07-22	Weekday	15:01:00	15	2011	Summer	SI	0	8	N	0.0138889	20	0.491249	9.82498	-49.5765	251.923	30.9901	93.3584	-6.32278	-0.316139
1785	164	16	981	F	80510100	85.4623	ST	47	2011-07-22	Weekday	15:21:00	15	2011	Summer	SI	0	8	N	0.00763889	11	0.674188	7.41607	-110.708	141.216	27.4229	87.0356	-3.63859	-0.330781
1786	164	17	981	F	80510100	85.4623	ST	47	2011-07-22	Weekday	15:32:00	15	2011	Summer	SI	0	8	N	0.00972222	14	3.33268	46.6576	-162.234	338.982	34.7713	83.397	33.1181	2.36558
1787	164	18	981	F	80510100	85.4623	ST	47	2011-07-22	Weekday	15:46:00	15	2011	Summer	SI	0	8	N							14.1329	116.515
1788	165	0	981	F	80510100	85.4623	ST	47	2011-07-23	Weekend	08:03:00	8	2011	Summer	SI	1	12	N	0.0131944	19	3.10638	59.0213		153.754	0	120.764	-31.6927	-1.66804
1789	165	1	981	F	80510100	85.4623	ST	47	2011-07-23	Weekend	08:22:00	8	2011	Summer	SI	1	12	N	0.00763889	11	0.217802	2.39582	-0.1836	153.57	59.0213	89.0711	-1.15061	-0.104601
1790	165	2	981	F	80510100	85.4623	ST	47	2011-07-23	Weekend	08:33:00	8	2011	Summer	SI	1	12	N	0.00972222	14	2.2532	31.5448	152.378	305.948	61.4171	87.9205	1.23772	0.0884089
1791	165	3	981	F	80510100	85.4623	ST	47	2011-07-23	Weekend	08:47:00	8	2011	Summer	SI	1	12	N	0.0104167	15	1.5419	23.1285	-0.980612	304.967	36.5995	89.1582	3.51596	0.234398
1792	165	4	981	F	80510100	85.4623	ST	47	2011-07-23	Weekend	09:02:00	9	2011	Summer	SI	1	12	N	0.0131944	19	1.8805	35.7295	31.1213	336.089	29.0404	92.6742	23.8409	1.25479
1793	165	5	981	F	80510100	85.4623	ST	47	2011-07-23	Weekend	09:21:00	9	2011	Summer	SI	1	12	N	0.0159722	23	1.73098	39.8126	-174.288	161.8	33.1521	116.515	-29.3655	-1.27676
1794	165	6	981	F	80510100	85.4623	ST	47	2011-07-23	Weekend	09:44:00	9	2011	Summer	SI	1	12	N	0.025	36	1.00708	36.2549	-94.376	67.4244	34.4313	87.1497	27.2729	0.757581
1795	165	7	981	F	80510100	85.4623	ST	47	2011-07-23	Weekend	10:20:00	10	2011	Summer	SI	1	12	N	0.0208333	30	1.62154	48.6462	-119.055	308.369	20.2641	114.423	10.8304	0.361013
1796	165	8	981	F	80510100	85.4623	ST	47	2011-07-23	Weekend	10:50:00	10	2011	Summer	SI	1	12	N	0.00833333	12	1.85405	22.2486	152.018	100.387	28.6787	125.253	5.44856	0.454047
1797	165	9	981	F	80510100	85.4623	ST	47	2011-07-23	Weekend	11:02:00	11	2011	Summer	SI	0	12	N	0.00694444	10	4.36439	43.6439	102.852	203.239	11.8337	130.702	-43.5519	-4.35519
1798	165	10	981	F	80510100	85.4623	ST	47	2011-07-23	Weekend	11:12:00	11	2011	Summer	SI	0	12	N	0.0131944	19	0	0		0	34.4313	87.1497	0	0
1799	165	11	981	F	80510100	85.4623	ST	47	2011-07-23	Weekend	11:31:00	11	2011	Summer	SI	0	12	N	0.0118056	17	0.451272	7.67163		88.3384	34.4313	87.1497	3.04406	0.179062
1800	165	12	981	F	80510100	85.4623	ST	47	2011-07-23	Weekend	11:48:00	11	2011	Summer	SI	0	12	N	0.00972222	14	0.415294	5.81412	-122.695	325.643	30.5717	90.1937	3.24915	0.232082
1801	165	13	981	F	80510100	85.4623	ST	47	2011-07-23	Weekend	12:02:00	12	2011	Summer	SI	0	12	N	0.00625	9	0.740958	6.66862	-104.504	221.139	27.8226	93.4429	-6.29321	-0.699246
1802	165	14	981	F	80510100	85.4623	ST	47	2011-07-23	Weekend	12:11:00	12	2011	Summer	SI	0	12	N	0.00625	9	0	0		0	34.4313	87.1497	0	0
1803	165	15	981	F	80510100	85.4623	ST	47	2011-07-23	Weekend	12:20:00	12	2011	Summer	SI	0	12	N	0.00694444	10	0	0		0	34.4313	87.1497	0	0
1804	165	16	981	F	80510100	85.4623	ST	47	2011-07-23	Weekend	12:30:00	12	2011	Summer	SI	0	12	N	0.111111	160	0.247557	39.6091		224.707	34.4313	87.1497	-37.2624	-0.23289
1805	165	17	981	F	80510100	85.4623	ST	47	2011-07-23	Weekend	15:10:00	15	2011	Summer	BI	0	12	N	0.0527778	76	1.32964	101.052	76.3741	301.081	73.7329	49.8873	61.7035	0.811889
1806	165	18	981	F	80510100	85.4623	ST	47	2011-07-23	Weekend	16:26:00	16	2011	Summer	BI	0	12	N							133.854	111.591
1807	166	0	981	F	80510100	85.4623	ST	47	2011-07-25	Weekday	13:42:00	13	2011	Summer	BI	0	6	N	0.00347222	5	2.60783	13.0392		277.477	0	82.0404	-4.15453	-0.830906
1808	166	1	981	F	80510100	85.4623	ST	47	2011-07-25	Weekday	13:47:00	13	2011	Summer	BI	0	6	N	0.00208333	3	1.28151	3.84453	-137.477	140	13.0392	77.8858	-1.75554	-0.585179
1809	166	2	981	F	80510100	85.4623	ST	47	2011-07-25	Weekday	13:50:00	13	2011	Summer	BI	0	6	N	0.0104167	15	3.56393	53.4589	-76.9594	63.041	10.5313	76.1303	46.2854	3.08569
1810	166	3	981	F	80510100	85.4623	ST	47	2011-07-25	Weekday	14:05:00	14	2011	Summer	BI	0	6	N	0.0104167	15	3.87272	58.0908	170.707	233.748	43.7231	122.416	-55.0143	-3.66762
1811	166	4	981	F	80510100	85.4623	ST	47	2011-07-25	Weekday	14:20:00	14	2011	Summer	BI	0	6	N							14.9106	67.4013
1812	167	0	981	F	80510100	85.4623	ST	47	2011-07-27	Weekday	08:03:00	8	2011	Summer	SI	1	17	N	0.0111111	16	10.2718	164.349		126.531	0	64.149	-2.90022	-0.181264
1813	167	1	981	F	80510100	85.4623	ST	47	2011-07-27	Weekday	08:19:00	8	2011	Summer	SI	1	17	N	0.157639	227	0.845969	192.035	-164.752	321.779	164.349	61.2488	56.5101	0.248943
1814	167	2	981	F	80510100	85.4623	ST	47	2011-07-27	Weekday	12:06:00	12	2011	Summer	SI	0	17	N	0.00763889	11	0.728906	8.01797	-129.161	192.619	54.6694	117.759	-7.89488	-0.717716
1815	167	3	981	F	80510100	85.4623	ST	47	2011-07-27	Weekday	12:17:00	12	2011	Summer	SI	0	17	N	0.0180556	26	0.43112	11.2091	-168.175	24.444	46.6543	109.864	11.206	0.431001
1816	167	4	981	F	80510100	85.4623	ST	47	2011-07-27	Weekday	12:43:00	12	2011	Summer	SI	0	17	N	0.0159722	23	0.159348	3.66501	-116.944	267.5	57.721	121.07	-1.54144	-0.0670193
1817	167	5	981	F	80510100	85.4623	ST	47	2011-07-27	Weekday	13:06:00	13	2011	Summer	SI	0	17	N	0.00972222	14	0.143047	2.00266	-71.9974	195.502	56.6503	119.529	-1.99123	-0.142231
1818	167	6	981	F	80510100	85.4623	ST	47	2011-07-27	Weekday	13:20:00	13	2011	Summer	SI	0	17	N	0.0111111	16	2.01499	32.2398	11.1178	206.62	54.6501	117.537	-32.075	-2.00469
1819	167	7	981	F	80510100	85.4623	ST	47	2011-07-27	Weekday	13:36:00	13	2011	Summer	SI	0	17	N	0.00694444	10	0	0		0	24.6353	85.4623	0	0
1820	167	8	981	F	80510100	85.4623	ST	47	2011-07-27	Weekday	13:46:00	13	2011	Summer	SI	0	17	N	0.0534722	77	0.0467763	3.60178		337.568	24.6353	85.4623	2.50632	0.0325496
1821	167	9	981	F	80510100	85.4623	ST	47	2011-07-27	Weekday	15:03:00	15	2011	Summer	SI	0	17	N	0.0111111	16	0	0		0	28.1059	87.9687	0	0
1822	167	10	981	F	80510100	85.4623	ST	47	2011-07-27	Weekday	15:19:00	15	2011	Summer	SI	0	17	N	0.0118056	17	0.211869	3.60178		157.568	28.1059	87.9687	-2.50632	-0.14743
1823	167	11	981	F	80510100	85.4623	ST	47	2011-07-27	Weekday	15:36:00	15	2011	Summer	SI	0	17	N	0.0104167	15	0.240118	3.60178	180	337.568	24.6353	85.4623	2.50632	0.167088
1824	167	12	981	F	80510100	85.4623	ST	47	2011-07-27	Weekday	15:51:00	15	2011	Summer	SI	0	17	N							28.1059	87.9687
1825	168	0	981	F	80510100	85.4623	ST	47	2011-07-28	Weekday	13:19:00	13	2011	Summer	BI	1	14	N	0.00486111	7	3.89025	27.2317		269.522	0	68.8196	-11.4909	-1.64156
1826	168	1	981	F	80510100	85.4623	ST	47	2011-07-28	Weekday	13:26:00	13	2011	Summer	BI	1	14	N	0.00416667	6	7.28688	43.7213	157.124	66.6466	27.2317	57.3287	32.1626	5.36043
1827	168	2	981	F	80510100	85.4623	ST	47	2011-07-28	Weekday	13:32:00	13	2011	Summer	BI	1	14	N	0.0298611	43	1.13206	48.6784	-94.1873	332.459	21.4287	89.4913	30.6867	0.713645
1828	168	3	981	F	80510100	85.4623	ST	47	2011-07-28	Weekday	14:15:00	14	2011	Summer	SI	0	14	N	0.025	36	0.138889	5	-175.46	157	61.0262	120.178	-3.66288	-0.101747
1829	168	4	981	F	80510100	85.4623	ST	47	2011-07-28	Weekday	14:51:00	14	2011	Summer	SI	0	14	N							56.1866	116.515
1830	169	0	981	F	80510100	85.4623	ST	47	2011-08-06	Weekend	11:06:00	11	2011	Summer	SI	3	11	N	0.00902778	13	0	0		0	0	116.515	0	0
1831	169	1	981	F	80510100	85.4623	ST	47	2011-08-06	Weekend	11:19:00	11	2011	Summer	SI	3	11	N	0.0145833	21	0	0		0	0	116.515	0	0
1832	169	2	981	F	80510100	85.4623	ST	47	2011-08-06	Weekend	11:40:00	11	2011	Summer	SI	3	11	N	0.0145833	21	0	0		0	0	116.515	0	0
1833	169	3	981	F	80510100	85.4623	ST	47	2011-08-06	Weekend	12:01:00	12	2011	Summer	SI	1	11	N	0.0118056	17	0.411765	7		75.9999	0	116.515	4.12497	0.242645
1834	169	4	981	F	80510100	85.4623	ST	47	2011-08-06	Weekend	12:18:00	12	2011	Summer	SI	1	11	N	0.0131944	19	2.19464	41.6982	98.0742	174.074	7	120.64	-35.8453	-1.8866
1835	169	5	981	F	80510100	85.4623	ST	47	2011-08-06	Weekend	12:37:00	12	2011	Summer	SI	1	11	N	0.0583333	84	0.337217	28.3262	50.5471	224.621	41.3007	84.7948	-26.673	-0.317536
1836	169	6	981	F	80510100	85.4623	ST	47	2011-08-06	Weekend	14:01:00	14	2011	Summer	BI	0	11	N	0.04375	63	0.35047	22.0796	-13.8304	210.791	60.5861	58.1218	-21.9343	-0.348164
1837	169	7	981	F	80510100	85.4623	ST	47	2011-08-06	Weekend	15:04:00	15	2011	Summer	BI	4	11	N							81.4312	36.1875
1838	170	0	984	M	8007	53.0735	ST	47	2011-06-05	Weekend	08:07:00	8	2011	Summer	BI	0	3	N	0.0180556	26	0.119721	3.11275		108	0	77.1026	0	0
1839	170	1	984	M	8007	53.0735	ST	47	2011-06-05	Weekend	08:33:00	8	2011	Summer	BI	0	3	N	0.0236111	34	2.07369	70.5055	-133.462	334.538	3.11275	77.1026	0	0
1840	170	2	984	M	8007	53.0735	ST	47	2011-06-05	Weekend	09:07:00	9	2011	Summer	BI	0	3	N	0.0152778	22	1.9601	43.1222	-175.593	158.945	68.4017	77.1026	2.21805	0.10082
1841	170	3	984	M	8007	53.0735	ST	47	2011-06-05	Weekend	09:29:00	9	2011	Summer	BI	0	3	N	0.0291667	42	0.389069	16.3409	-152.764	6.18059	25.3915	79.3206	-0.760879	-0.0181162
1842	170	4	984	M	8007	53.0735	ST	47	2011-06-05	Weekend	10:11:00	10	2011	Summer	BI	0	3	N	0.00972222	14	3.46105	48.4546	47.849	54.0295	39.9942	78.5598	-6.28082	-0.44863
1843	170	5	984	M	8007	53.0735	ST	47	2011-06-05	Weekend	10:25:00	10	2011	Summer	BI	0	3	N	0.0916667	132	1.27013	167.657	-137.872	276.158	73.1987	72.2789	-30.8585	-0.233777
1844	170	6	984	M	8007	53.0735	ST	47	2011-06-05	Weekend	12:37:00	12	2011	Summer	SI	0	3	N	0.0104167	15	6.73626	101.044	-179.567	96.5907	161.79	41.4204	-2.32736	-0.155157
1845	170	7	984	M	8007	53.0735	ST	47	2011-06-05	Weekend	12:52:00	12	2011	Summer	SI	0	3	N	0.00486111	7	5.2545	36.7815	66.9799	163.571	82.4179	39.0931	37.8128	5.40183
1846	170	8	984	M	8007	53.0735	ST	47	2011-06-05	Weekend	12:59:00	12	2011	Summer	SI	0	3	N	0.00972222	14	0.774673	10.8454	42.1032	205.674	46.7149	76.9059	9.84213	0.703009
1847	170	9	984	M	8007	53.0735	ST	47	2011-06-05	Weekend	13:13:00	13	2011	Summer	SI	0	3	N	0.00972222	14	0.142857	2	-149.674	56	42.4691	86.748	-9.64539	-0.688956
1848	170	10	984	M	8007	53.0735	ST	47	2011-06-05	Weekend	13:27:00	13	2011	Summer	SI	0	3	N	0.0118056	17	0	0		0	42.0347	77.1026	0	0
1849	170	11	984	M	8007	53.0735	ST	47	2011-06-05	Weekend	13:44:00	13	2011	Summer	SI	0	3	N	0.00902778	13	0	0		0	42.0347	77.1026	7.11025	0.546942
1850	170	12	984	M	8007	53.0735	ST	47	2011-06-05	Weekend	13:57:00	13	2011	Summer	SI	0	3	N	0.0104167	15	0	0		0	42.0347	84.2128	4.74859	0.316573
1851	170	13	984	M	8007	53.0735	ST	47	2011-06-05	Weekend	14:12:00	14	2011	Summer	SI	0	3	N	0.00972222	14	0	0		0	42.0347	88.9614	-0.481102	-0.0343644
1852	170	14	984	M	8007	53.0735	ST	47	2011-06-05	Weekend	14:26:00	14	2011	Summer	SI	0	3	N	0.00833333	12	0.129873	1.55848		206.558	42.0347	88.4803	-2.30765	-0.192305
1853	170	15	984	M	8007	53.0735	ST	47	2011-06-05	Weekend	14:38:00	14	2011	Summer	SI	0	3	N	0.0111111	16	0.331204	5.29927	-51.3046	155.254	41.5737	86.1727	-5.08588	-0.317867
1854	170	16	984	M	8007	53.0735	ST	47	2011-06-05	Weekend	14:54:00	14	2011	Summer	SI	0	3	N	0.00625	9	0.304192	2.73773	-154.07	1.18348	36.7343	81.0868	-2.76644	-0.307382
1855	170	17	984	M	8007	53.0735	ST	47	2011-06-05	Weekend	15:03:00	15	2011	Summer	SI	1	3	N	0.0104167	15	0.751409	11.2711	3.58806	4.77154	38.4944	78.3204	7.14198	0.476132
1856	170	18	984	M	8007	53.0735	ST	47	2011-06-05	Weekend	15:18:00	15	2011	Summer	SI	1	3	N	0.0138889	20	1.03096	20.6191	38.2429	43.0145	46.2936	85.4623	2.4678	0.12339
1857	170	19	984	M	8007	53.0735	ST	47	2011-06-05	Weekend	15:38:00	15	2011	Summer	SI	1	3	N	0.00486111	7	0.503453	3.52417	-66.7626	336.252	54.0978	87.9301	-0.806842	-0.115263
1858	170	20	984	M	8007	53.0735	ST	47	2011-06-05	Weekend	15:45:00	15	2011	Summer	SI	1	3	N	0.0118056	17	0	0		0	57.5759	87.1233	0	0
1859	170	21	984	M	8007	53.0735	ST	47	2011-06-05	Weekend	16:02:00	16	2011	Summer	SI	0	3	N	0.00972222	14	0	0		0	57.5759	87.1233	0	0
1860	170	22	984	M	8007	53.0735	ST	47	2011-06-05	Weekend	16:16:00	16	2011	Summer	SI	0	3	N	0.0104167	15	0	0		0	57.5759	87.1233	-17.6778	-1.17852
1861	170	23	984	M	8007	53.0735	ST	47	2011-06-05	Weekend	16:31:00	16	2011	Summer	SI	0	3	N	0.0118056	17	0.241044	4.09774		189.469	57.5759	69.4455	-36.8311	-2.16653
1862	170	24	984	M	8007	53.0735	ST	47	2011-06-05	Weekend	16:48:00	16	2011	Summer	SI	0	3	N	0.0104167	15	0.266667	4	136.531	326	53.8655	32.6144	-5.45686	-0.363791
1863	170	25	984	M	8007	53.0735	ST	47	2011-06-05	Weekend	17:03:00	17	2011	Summer	SI	0	3	N	0.00902778	13	0	0		0	57.694	27.1576	-7.26659	-0.558968
1864	170	26	984	M	8007	53.0735	ST	47	2011-06-05	Weekend	17:16:00	17	2011	Summer	SI	0	3	N	0.0104167	15	0	0		0	57.694	19.891	0	0
1865	170	27	984	M	8007	53.0735	ST	47	2011-06-05	Weekend	17:31:00	17	2011	Summer	SI	0	3	N	0.00972222	14	0	0		0	57.694	19.891	7.26659	0.519042
1866	170	28	984	M	8007	53.0735	ST	47	2011-06-05	Weekend	17:45:00	17	2011	Summer	SI	0	3	N							57.694	27.1576
1867	171	0	984	M	8007	53.0735	ST	47	2011-06-18	Weekend	15:06:00	15	2011	Summer	BI	0	0	N	0.0111111	16	0.47203	7.55249		44.6234	0	34.8556	11.8485	0.740531
1868	171	1	984	M	8007	53.0735	ST	47	2011-06-18	Weekend	15:22:00	15	2011	Summer	BI	0	0	N	0.0131944	19	0.0933843	1.7743	93.3783	138.002	7.55249	46.7041	-7.78525	-0.40975
1869	171	2	984	M	8007	53.0735	ST	47	2011-06-18	Weekend	15:41:00	15	2011	Summer	BI	0	0	N	0.0395833	57	1.26053	71.8503	-19.6809	118.321	7.65564	38.9189	-9.72842	-0.170674
1870	171	3	984	M	8007	53.0735	ST	47	2011-06-18	Weekend	16:38:00	16	2011	Summer	BI	0	0	N	0.0145833	21	3.43717	72.1805	177.042	295.363	75.9329	29.1904	50.4991	2.40472
1871	171	4	984	M	8007	53.0735	ST	47	2011-06-18	Weekend	16:59:00	16	2011	Summer	BI	0	0	N	0.00902778	13	1.22447	15.9182	174.527	109.89	4.60601	79.6895	-62.7443	-4.82649
1872	171	5	984	M	8007	53.0735	ST	47	2011-06-18	Weekend	17:12:00	17	2011	Summer	BI	0	0	N	0.00833333	12	2.84203	34.1044	167.823	277.713	20.0068	16.9452	68.274	5.6895
1873	171	6	984	M	8007	53.0735	ST	47	2011-06-18	Weekend	17:24:00	17	2011	Summer	BI	0	0	N	0.00833333	12	0.782424	9.38909	135.015	52.7275	14.308	85.2192	-48.777	-4.06475
1874	171	7	984	M	8007	53.0735	ST	47	2011-06-18	Weekend	17:36:00	17	2011	Summer	BI	0	0	N	0.0138889	20	0.958263	19.1653	24.9804	77.7079	8.92427	36.4423	28.5326	1.42663
1875	171	8	984	M	8007	53.0735	ST	47	2011-06-18	Weekend	17:56:00	17	2011	Summer	BI	0	0	N							15.4184	64.9749
1876	172	0	984	M	8007	53.0735	ST	47	2011-06-20	Weekday	08:32:00	8	2011	Summer	SI			N	0.00694444	10	0.2	2		55	0	67.2623	-12.9162	-1.29162
1877	172	1	984	M	8007	53.0735	ST	47	2011-06-20	Weekday	08:42:00	8	2011	Summer	SI			N	0.00486111	7	0.550646	3.85452	164.5	219.5	2	54.3461	6.89464	0.984948
1878	172	2	984	M	8007	53.0735	ST	47	2011-06-20	Weekday	08:49:00	8	2011	Summer	SI			N	0.0152778	22	0.152603	3.35726	49.8364	269.336	2	61.2407	-7.80594	-0.354815
1879	172	3	984	M	8007	53.0735	ST	47	2011-06-20	Weekday	09:11:00	9	2011	Summer	SI			N	0.0111111	16	2.47933	39.6694	121.556	30.8925	4.56891	53.4348	10.1365	0.633534
1880	172	4	984	M	8007	53.0735	ST	47	2011-06-20	Weekday	09:27:00	9	2011	Summer	SI			N	0.00972222	14	0.0714286	1	-12.8925	18	36.0223	63.5714	4.95605	0.354003
1881	172	5	984	M	8007	53.0735	ST	47	2011-06-20	Weekday	09:41:00	9	2011	Summer	SI			N	0.0243056	35	4.6941	164.293	-21.2059	356.794	37.0111	68.5274	-2.52769	-0.0722196
1882	172	6	984	M	8007	53.0735	ST	47	2011-06-20	Weekday	10:16:00	10	2011	Summer	SI			N	0.0458333	66	1.13415	74.8541	-174.032	182.762	197.299	65.9997	0	0
1883	172	7	984	M	8007	53.0735	ST	47	2011-06-20	Weekday	11:22:00	11	2011	Summer	SI			N	0.00902778	13	0	0		0	122.452	65.9997	0	0
1884	172	8	984	M	8007	53.0735	ST	47	2011-06-20	Weekday	11:35:00	11	2011	Summer	SI			N	0.0118056	17	0	0		0	122.452	65.9997	-28.2537	-1.66198
1885	172	9	984	M	8007	53.0735	ST	47	2011-06-20	Weekday	11:52:00	11	2011	Summer	SI			N							122.452	37.746
1886	173	0	984	M	8007	53.0735	ST	47	2011-06-25	Weekend	08:08:00	8	2011	Summer	BI			N	0.0180556	26	6.23198	162.031		111.815	0	83.7775	-20.566	-0.791
1887	173	1	984	M	8007	53.0735	ST	47	2011-06-25	Weekend	08:34:00	8	2011	Summer	BI			N	0.0222222	32	4.56199	145.984	-138.267	333.548	162.031	63.2115	-17.7094	-0.553418
1888	173	2	984	M	8007	53.0735	ST	47	2011-06-25	Weekend	09:06:00	9	2011	Summer	BI			N	0.0513889	74	1.66713	123.368	-17.001	316.547	110.732	45.5021	83.2867	1.1255
1889	173	3	984	M	8007	53.0735	ST	47	2011-06-25	Weekend	10:20:00	10	2011	Summer	SI			N	0.0215278	31	8.15409	252.777	-123.161	193.386	160.046	128.789	-64.5275	-2.08153
1890	173	4	984	M	8007	53.0735	ST	47	2011-06-25	Weekend	10:51:00	10	2011	Summer	BI			N	0.0715278	103	0.616912	63.5419	95.1233	288.51	103.601	64.2613	4.19447	0.040723
1891	173	5	984	M	8007	53.0735	ST	47	2011-06-25	Weekend	12:34:00	12	2011	Summer	BI			N	0.00555556	8	10.0592	80.4733	168.773	97.2823	135.249	68.4558	-0.0244674	-0.00305842
1892	173	6	984	M	8007	53.0735	ST	47	2011-06-25	Weekend	12:42:00	12	2011	Summer	BI			N	0.00625	9	2.80496	25.2447	46.828	144.11	85.0544	68.4313	-2.57564	-0.286183
1893	173	7	984	M	8007	53.0735	ST	47	2011-06-25	Weekend	12:51:00	12	2011	Summer	BI			N							99.1931	65.8557
1894	174	0	984	M	8007	53.0735	ST	47	2011-07-13	Weekday	12:40:00	12	2011	Summer	BI	0	10	N	0.00555556	8	5.34252	42.7402		332.591	0	231.075	-146.209	-18.2762
1895	174	1	984	M	8007	53.0735	ST	47	2011-07-13	Weekday	12:48:00	12	2011	Summer	BI	0	10	N	0.00486111	7	2.45225	17.1658	-69.4622	263.129	42.7402	84.866	-0.724506	-0.103501
1896	174	2	984	M	8007	53.0735	ST	47	2011-07-13	Weekday	12:55:00	12	2011	Summer	BI	0	10	N							51.3436	84.1415
1897	175	0	1008	M	8036	83.8305	ST	49	2012-05-24	Weekday	13:01:00	13	2012	Spring	SI	2	12	N	00:16:00	16	5.95224	95.2358		347.437	0	62.6864	42.9553	2.68471
1898	175	1	1008	M	8036	83.8305	ST	47	2012-05-24	Weekday	13:17:00	13	2012	Spring	SI	2	12	N	00:13:00	13	0	0		0	95.2358	105.642	0	0
1899	175	2	1008	M	8036	83.8305	ST	47	2012-05-24	Weekday	13:30:00	13	2012	Spring	SI	2	12	N	00:08:00	8	2.74133	21.9307		129.757	95.2358	105.642	1.02627	0.128284
1900	175	3	1008	M	8036	83.8305	ST	47	2012-05-24	Weekday	13:38:00	13	2012	Spring	SI	2	12	N	00:15:00	15	0	0		0	79.0241	106.668	0	0
1901	175	4	1008	M	8036	83.8305	ST	47	2012-05-24	Weekday	13:53:00	13	2012	Spring	SI	2	12	N	00:08:00	8	0	0		0	79.0241	106.668	0	0
1902	175	5	1008	M	8036	83.8305	ST	47	2012-05-24	Weekday	14:01:00	14	2012	Spring	SI	2	12	N	00:10:00	10	0	0		0	79.0241	106.668	0	0
1903	175	6	1008	M	8036	83.8305	ST	47	2012-05-24	Weekday	14:11:00	14	2012	Spring	SI	2	12	N	00:20:00	20	1.54629	30.9258		246.39	79.0241	106.668	-28.8136	-1.44068
1904	175	7	1008	M	8036	83.8305	ST	47	2012-05-24	Weekday	14:31:00	14	2012	Spring	SI	2	12	N	00:10:00	10	0	0		0	73.9223	77.8544	0	0
1905	175	8	1008	M	8036	83.8305	ST	47	2012-05-24	Weekday	14:41:00	14	2012	Spring	SI	2	12	N	00:11:00	11	0	0		0	73.9223	77.8544	0	0
1906	175	9	1008	M	8036	83.8305	ST	47	2012-05-24	Weekday	14:52:00	14	2012	Spring	SI	2	12	N	00:09:00	9	0	0		0	73.9223	77.8544	0	0
1907	175	10	1008	M	8036	83.8305	ST	47	2012-05-24	Weekday	15:01:00	15	2012	Spring	SI	0	12	N	00:12:00	12	0	0		0	73.9223	77.8544	0	0
1908	175	11	1008	M	8036	83.8305	ST	47	2012-05-24	Weekday	15:13:00	15	2012	Spring	SI	0	12	N	00:10:00	10	0	0		0	73.9223	77.8544	0	0
1909	175	12	1008	M	8036	83.8305	ST	47	2012-05-24	Weekday	15:23:00	15	2012	Spring	SI	0	12	N	00:15:00	15	0	0		0	73.9223	77.8544	0	0
1910	175	13	1008	M	8036	83.8305	ST	47	2012-05-24	Weekday	15:38:00	15	2012	Spring	SI	0	12	N	00:14:00	14	0	0		0	73.9223	77.8544	0	0
1911	175	14	1008	M	8036	83.8305	ST	47	2012-05-24	Weekday	15:52:00	15	2012	Spring	SI	0	12	N	00:09:00	9	0	0		0	73.9223	77.8544	0	0
1912	175	15	1008	M	8036	83.8305	ST	47	2012-05-24	Weekday	16:01:00	16	2012	Spring	SI	3	12	N	00:13:00	13	0	0		0	73.9223	77.8544	0	0
1913	175	16	1008	M	8036	83.8305	ST	47	2012-05-24	Weekday	16:14:00	16	2012	Spring	SI	3	12	N	00:11:00	11	0	0		0	73.9223	77.8544	0	0
1914	175	17	1008	M	8036	83.8305	ST	47	2012-05-24	Weekday	16:25:00	16	2012	Spring	SI	3	12	N	00:10:00	10	0	0		0	73.9223	77.8544	0	0
1915	175	18	1008	M	8036	83.8305	ST	47	2012-05-24	Weekday	16:35:00	16	2012	Spring	SI	3	12	N	00:11:00	11	0	0		0	73.9223	77.8544	0	0
1916	175	19	1008	M	8036	83.8305	ST	47	2012-05-24	Weekday	16:46:00	16	2012	Spring	SI	3	12	N	00:16:00	16	2.26782	36.2852		140.616	73.9223	77.8544	1.57402	0.0983761
1917	175	20	1008	M	8036	83.8305	ST	47	2012-05-24	Weekday	17:02:00	17	2012	Spring	SI	0	12	N	00:11:00	11	4.0632	44.6952	39.567	180.183	39.5759	79.4284	-27.3414	-2.48558
1918	175	21	1008	M	8036	83.8305	ST	49	2012-05-24	Weekday	17:13:00	17	2012	Spring	SI	0	12	N	00:14:00	14	2.55488	35.7683	168.235	348.418	11.185	52.087	16.2259	1.15899
1919	175	22	1008	M	8036	83.8305	ST	47	2012-05-24	Weekday	17:27:00	17	2012	Spring	SI	0	12	N	00:10:00	10	0	0		0	33.2266	68.3129	0	0
1920	175	23	1008	M	8036	83.8305	ST	47	2012-05-24	Weekday	17:37:00	17	2012	Spring	SI	0	12	N	00:11:00	11	0	0		0	33.2266	68.3129	0	0
1921	175	24	1008	M	8036	83.8305	ST	47	2012-05-24	Weekday	17:48:00	17	2012	Spring	SI	0	12	N							33.2266	68.3129
1922	176	0	1008	M	8036	83.8305	ST	47	2012-05-31	Weekday	13:44:00	13	2012	Spring	BI	1	10	N	00:11:00	11	4.98796	54.8675		64.3775	0	39.5863	41.7834	3.79849
1923	176	1	1008	M	8036	83.8305	ST	47	2012-05-31	Weekday	13:55:00	13	2012	Spring	BI	1	10	N	00:12:00	12	1.06095	12.7314	-17.6865	46.691	54.8675	81.3698	12.0702	1.00585
1924	176	2	1008	M	8036	83.8305	ST	47	2012-05-31	Weekday	14:07:00	14	2012	Spring	BI	1	10	N	00:13:00	13	0.796939	10.3602	158.93	205.621	67.1087	93.44	-10.3345	-0.794961
1925	176	3	1008	M	8036	83.8305	ST	47	2012-05-31	Weekday	14:20:00	14	2012	Spring	BI	1	10	N	00:09:00	9	1.11026	9.99235	-124.039	81.5821	58.9762	83.1055	6.53943	0.726603
1926	176	4	1008	M	8036	83.8305	ST	47	2012-05-31	Weekday	14:29:00	14	2012	Spring	BI	1	10	N	00:11:00	11	1.94104	21.3514	-103.582	338	68.6898	89.6449	13.2214	1.20194
1927	176	5	1008	M	8036	83.8305	ST	47	2012-05-31	Weekday	14:40:00	14	2012	Spring	BI	1	10	N	00:10:00	10	0.946487	9.46487	-77.3916	260.608	71.5637	102.866	-5.02026	-0.502026
1928	176	6	1008	M	8036	83.8305	ST	47	2012-05-31	Weekday	14:50:00	14	2012	Spring	BI	1	10	N	00:21:00	21	2.01345	42.2825	166.795	67.403	63.4457	97.8461	32.523	1.54871
1929	176	7	1008	M	8036	83.8305	ST	47	2012-05-31	Weekday	15:11:00	15	2012	Spring	BI	1	10	N	00:10:00	10	3.2134	32.134	142.167	209.57	104.207	130.369	-32.0032	-3.20032
1930	176	8	1008	M	8036	83.8305	ST	47	2012-05-31	Weekday	15:21:00	15	2012	Spring	BI	1	10	N	00:13:00	13	2.94952	38.3438	-135.229	74.3417	76.5952	98.3659	29.0023	2.23095
1931	176	9	1008	M	8036	83.8305	ST	47	2012-05-31	Weekday	15:34:00	15	2012	Spring	BI	1	10	N	00:15:00	15	1.79663	26.9495	140.743	215.085	114.67	127.368	-26.9406	-1.79604
1932	176	10	1008	M	8036	83.8305	ST	47	2012-05-31	Weekday	15:49:00	15	2012	Spring	BI	1	10	N	00:11:00	11	4.857	53.427	40.1658	255.251	93.4554	100.428	-39.4172	-3.58338
1933	176	11	1008	M	8036	83.8305	ST	47	2012-05-31	Weekday	16:00:00	16	2012	Spring	SI	0	10	N	00:15:00	15	4.45064	66.7596	94.8169	350.068	40.1719	61.0103	55.505	3.70033
1934	176	12	1008	M	8036	83.8305	ST	47	2012-05-31	Weekday	16:15:00	16	2012	Spring	SI	0	10	N	00:15:00	15	0.0666682	1.00002	-66.0633	284.004	76.9509	116.515	-0.112836	-0.0075224
1935	176	13	1008	M	8036	83.8305	ST	47	2012-05-31	Weekday	16:30:00	16	2012	Spring	SI	0	10	N	00:10:00	10	0.654912	6.54912	-136.382	147.623	76.8264	116.402	-3.85598	-0.385598
1936	176	14	1008	M	8036	83.8305	ST	47	2012-05-31	Weekday	16:40:00	16	2012	Spring	SI	0	10	N	00:10:00	10	0.634027	6.34027	-154.914	352.708	73.088	112.546	5.52387	0.552387
1937	176	15	1008	M	8036	83.8305	ST	47	2012-05-31	Weekday	16:50:00	16	2012	Spring	SI	0	10	N	00:10:00	10	9.45867	94.5867	150.26	142.969	78.5264	118.07	-38.3055	-3.83055
1938	176	16	1008	M	8036	83.8305	ST	47	2012-05-31	Weekday	17:00:00	17	2012	Spring	SI	1	10	N	00:10:00	10	0	0		0	86.9785	79.7649	0	0
1939	176	17	1008	M	8036	83.8305	ST	47	2012-05-31	Weekday	17:10:00	17	2012	Spring	SI	1	10	N	00:10:00	10	0	0		0	86.9785	79.7649	0	0
1940	176	18	1008	M	8036	83.8305	ST	47	2012-05-31	Weekday	17:20:00	17	2012	Spring	SI	1	10	N							86.9785	79.7649
1941	177	0	1008	M	8036	83.8305	ST	47	2012-06-07	Weekday	08:03:00	8	2012	Summer	SI	0	20	N	00:11:00	11	2.70392	29.7431		85.5997	0	116.515	14.1866	1.28969
1942	177	1	1008	M	8036	83.8305	ST	47	2012-06-07	Weekday	08:14:00	8	2012	Summer	SI	0	20	N	00:14:00	14	3.63236	50.8531	39.7143	125.314	29.7431	130.702	-4.78093	-0.341495
1943	177	2	1008	M	8036	83.8305	ST	47	2012-06-07	Weekday	08:28:00	8	2012	Summer	SI	0	20	N	00:10:00	10	6.35033	63.5033	120.772	246.086	76.1425	125.921	-52.5083	-5.25083
1944	177	3	1008	M	8036	83.8305	ST	47	2012-06-07	Weekday	08:38:00	8	2012	Summer	SI	0	20	N	00:13:00	13	6.04961	78.6449	-151.558	94.5282	54.455	73.4126	40.213	3.09331
1945	177	4	1008	M	8036	83.8305	ST	47	2012-06-07	Weekday	08:51:00	8	2012	Summer	SI	0	20	N	00:12:00	12	3.04598	36.5517	162.932	257.46	108.907	113.626	-29.6178	-2.46815
1946	177	5	1008	M	8036	83.8305	ST	47	2012-06-07	Weekday	09:03:00	9	2012	Summer	SI	2	20	N	00:11:00	11	0	0		0	87.206	84.0078	0	0
1947	177	6	1008	M	8036	83.8305	ST	47	2012-06-07	Weekday	09:14:00	9	2012	Summer	SI	2	20	N	00:10:00	10	0	0		0	87.206	84.0078	0	0
1948	177	7	1008	M	8036	83.8305	ST	47	2012-06-07	Weekday	09:24:00	9	2012	Summer	SI	2	20	N	00:10:00	10	0.761	7.61		148.679	87.206	84.0078	-2.77982	-0.277982
1949	177	8	1008	M	8036	83.8305	ST	47	2012-06-07	Weekday	09:34:00	9	2012	Summer	SI	2	20	N	00:12:00	12	0.333327	3.99993	39.321	188	94.7396	81.2279	-3.37358	-0.281132
1950	177	9	1008	M	8036	83.8305	ST	47	2012-06-07	Weekday	09:46:00	9	2012	Summer	SI	2	20	N	00:19:00	19	0	0		0	97.5054	77.8544	0	0
1951	177	10	1008	M	8036	83.8305	ST	47	2012-06-07	Weekday	10:05:00	10	2012	Summer	SI	0	20	N	00:09:00	9	0	0		0	97.5054	77.8544	0	0
1952	177	11	1008	M	8036	83.8305	ST	47	2012-06-07	Weekday	10:14:00	10	2012	Summer	SI	0	20	N	00:10:00	10	0	0		0	97.5054	77.8544	0	0
1953	177	12	1008	M	8036	83.8305	ST	47	2012-06-07	Weekday	10:24:00	10	2012	Summer	SI	0	20	N	00:11:00	11	0	0		0	97.5054	77.8544	0	0
1954	177	13	1008	M	8036	83.8305	ST	47	2012-06-07	Weekday	10:35:00	10	2012	Summer	SI	0	20	N	00:13:00	13	0	0		0	97.5054	77.8544	0	0
1955	177	14	1008	M	8036	83.8305	ST	47	2012-06-07	Weekday	10:48:00	10	2012	Summer	SI	0	20	N	00:13:00	13	0	0		0	97.5054	77.8544	0	0
1956	177	15	1008	M	8036	83.8305	ST	47	2012-06-07	Weekday	11:01:00	11	2012	Summer	SI	0	20	N	00:12:00	12	0	0		0	97.5054	77.8544	0	0
1957	177	16	1008	M	8036	83.8305	ST	47	2012-06-07	Weekday	11:13:00	11	2012	Summer	SI	0	20	N	00:12:00	12	0	0		0	97.5054	77.8544	0	0
1958	177	17	1008	M	8036	83.8305	ST	47	2012-06-07	Weekday	11:25:00	11	2012	Summer	SI	0	20	N	00:15:00	15	0	0		0	97.5054	77.8544	0	0
1959	177	18	1008	M	8036	83.8305	ST	47	2012-06-07	Weekday	11:40:00	11	2012	Summer	SI	0	20	N	00:10:00	10	0	0		0	97.5054	77.8544	0	0
1960	177	19	1008	M	8036	83.8305	ST	47	2012-06-07	Weekday	11:50:00	11	2012	Summer	SI	0	20	N	00:13:00	13	0	0		0	97.5054	77.8544	0	0
1961	177	20	1008	M	8036	83.8305	ST	47	2012-06-07	Weekday	12:03:00	12	2012	Summer	SI	4	20	N	00:12:00	12	0	0		0	97.5054	77.8544	0	0
1962	177	21	1008	M	8036	83.8305	ST	47	2012-06-07	Weekday	12:15:00	12	2012	Summer	SI	4	20	N	00:13:00	13	0	0		0	97.5054	77.8544	0	0
1963	177	22	1008	M	8036	83.8305	ST	47	2012-06-07	Weekday	12:28:00	12	2012	Summer	SI	4	20	N	00:12:00	12	0	0		0	97.5054	77.8544	0	0
1964	177	23	1008	M	8036	83.8305	ST	47	2012-06-07	Weekday	12:40:00	12	2012	Summer	SI	4	20	N	00:10:00	10	0	0		0	97.5054	77.8544	0	0
1965	177	24	1008	M	8036	83.8305	ST	47	2012-06-07	Weekday	12:50:00	12	2012	Summer	SI	4	20	N	00:35:00	35	0.0410613	1.43715		114.514	97.5054	77.8544	0.426671	0.0121906
1966	177	25	1008	M	8036	83.8305	ST	47	2012-06-07	Weekday	13:25:00	13	2012	Summer	BI	1	20	N							98.7756	78.281
1967	178	0	1008	M	8036	83.8305	ST	47	2012-06-16	Weekend	13:02:00	13	2012	Summer	SI	0	4	N	00:10:00	10	0	0		0	0	77.8544	0	0
1968	178	1	1008	M	8036	83.8305	ST	47	2012-06-16	Weekend	13:12:00	13	2012	Summer	SI	0	4	N	00:10:00	10	0	0		0	0	77.8544	0	0
1969	178	2	1008	M	8036	83.8305	ST	47	2012-06-16	Weekend	13:22:00	13	2012	Summer	SI	0	4	N	00:10:00	10	0	0		0	0	77.8544	0	0
1970	178	3	1008	M	8036	83.8305	ST	47	2012-06-16	Weekend	13:32:00	13	2012	Summer	SI	0	4	N	00:10:00	10	0	0		0	0	77.8544	0	0
1971	178	4	1008	M	8036	83.8305	ST	47	2012-06-16	Weekend	13:42:00	13	2012	Summer	SI	0	4	N	00:19:00	19	0	0		0	0	77.8544	0	0
1972	178	5	1008	M	8036	83.8305	ST	47	2012-06-16	Weekend	14:01:00	14	2012	Summer	SI	0	4	N	00:10:00	10	0	0		0	0	77.8544	0	0
1973	178	6	1008	M	8036	83.8305	ST	47	2012-06-16	Weekend	14:11:00	14	2012	Summer	SI	0	4	N	00:12:00	12	0	0		0	0	77.8544	0	0
1974	178	7	1008	M	8036	83.8305	ST	47	2012-06-16	Weekend	14:23:00	14	2012	Summer	SI	0	4	N	00:12:00	12	0	0		0	0	77.8544	0	0
1975	178	8	1008	M	8036	83.8305	ST	47	2012-06-16	Weekend	14:35:00	14	2012	Summer	SI	0	4	N	00:11:00	11	0	0		0	0	77.8544	0	0
1976	178	9	1008	M	8036	83.8305	ST	47	2012-06-16	Weekend	14:46:00	14	2012	Summer	SI	0	4	N	00:16:00	16	0	0		0	0	77.8544	0	0
1977	178	10	1008	M	8036	83.8305	ST	47	2012-06-16	Weekend	15:02:00	15	2012	Summer	SI	0	4	N	00:28:00	28	0	0		0	0	77.8544	0	0
1978	178	11	1008	M	8036	83.8305	ST	47	2012-06-16	Weekend	15:30:00	15	2012	Summer	SI	0	4	N	00:23:00	23	0	0		0	0	77.8544	0	0
1979	178	12	1008	M	8036	83.8305	ST	47	2012-06-16	Weekend	15:53:00	15	2012	Summer	SI	0	4	N	00:08:00	8	0	0		0	0	77.8544	0	0
1980	178	13	1008	M	8036	83.8305	ST	47	2012-06-16	Weekend	16:01:00	16	2012	Summer	SI	0	4	N	00:12:00	12	0	0		0	0	77.8544	0	0
1981	178	14	1008	M	8036	83.8305	ST	47	2012-06-16	Weekend	16:13:00	16	2012	Summer	SI	0	4	N	00:19:00	19	3.88202	73.7584		335.408	0	77.8544	40.6983	2.14201
1982	178	15	1008	M	8036	83.8305	ST	47	2012-06-16	Weekend	16:32:00	16	2012	Summer	SI	0	4	N	00:10:00	10	0.891756	8.91756	-1.4085	333.999	73.7584	118.553	5.7498	0.57498
1983	178	16	1008	M	8036	83.8305	ST	47	2012-06-16	Weekend	16:42:00	16	2012	Summer	SI	0	4	N	00:10:00	10	0	0		0	82.6736	124.302	0	0
1984	178	17	1008	M	8036	83.8305	ST	47	2012-06-16	Weekend	16:52:00	16	2012	Summer	SI	0	4	N							82.6736	124.302
1985	179	0	1008	M	8036	83.8305	ST	47	2012-07-09	Weekday	08:10:00	8	2012	Summer	SI	0	12	N	00:10:00	10	0.887866	8.87866		197.06	0	77.8544	-8.00203	-0.800203
1986	179	1	1008	M	8036	83.8305	ST	47	2012-07-09	Weekday	08:20:00	8	2012	Summer	SI	0	12	N	00:10:00	10	1.07708	10.7708	88.9302	285.99	8.87866	69.8523	-4.41194	-0.441194
1987	179	2	1008	M	8036	83.8305	ST	47	2012-07-09	Weekday	08:30:00	8	2012	Summer	SI	0	12	N	00:15:00	15	5.7618	86.4271	177.642	103.632	14.0859	65.4404	47.9079	3.19386
1988	179	3	1008	M	8036	83.8305	ST	49	2012-07-09	Weekday	08:45:00	8	2012	Summer	SI	0	12	N	00:09:00	9	5.16777	46.5099	83.0077	186.639	75.6048	113.348	-46.4957	-5.16619
1989	179	4	1008	M	8036	83.8305	ST	49	2012-07-09	Weekday	08:54:00	8	2012	Summer	SI	0	12	N	00:07:00	7	1.02553	7.17872	-165.865	20.7743	97.506	66.8526	7.00253	1.00036
1990	179	5	1008	M	8036	83.8305	ST	49	2012-07-09	Weekday	09:01:00	9	2012	Summer	SI	0	12	N	00:11:00	11	0	0		0	94.4754	73.8551	0	0
1991	179	6	1008	M	8036	83.8305	ST	49	2012-07-09	Weekday	09:12:00	9	2012	Summer	SI	0	12	N	00:12:00	12	0.89555	10.7466		153.138	94.4754	73.8551	-8.56935	-0.714112
1992	179	7	1008	M	8036	83.8305	ST	49	2012-07-09	Weekday	09:24:00	9	2012	Summer	SI	0	12	N	00:10:00	10	1.45501	14.5501	-106.45	46.6876	104.676	65.2858	12.526	1.2526
1993	179	8	1008	M	8036	83.8305	ST	49	2012-07-09	Weekday	09:34:00	9	2012	Summer	SI	0	12	N	00:13:00	13	0	0		0	105.921	77.8118	0	0
1994	179	9	1008	M	8036	83.8305	ST	49	2012-07-09	Weekday	09:47:00	9	2012	Summer	SI	0	12	N	00:16:00	16	4.66727	74.6763		235.613	105.921	77.8118	-56.7337	-3.54586
1995	179	10	1008	M	8036	83.8305	ST	49	2012-07-09	Weekday	10:03:00	10	2012	Summer	SI	4	12	N	00:18:00	18	4.90546	88.2982	-176.164	59.4486	109.397	21.078	63.9833	3.55463
1996	179	11	1008	M	8036	83.8305	ST	49	2012-07-09	Weekday	10:21:00	10	2012	Summer	SI	4	12	N	00:17:00	17	8.92365	151.702	-111.823	307.626	116.163	85.0614	5.18872	0.305219
1997	179	12	1008	M	8036	83.8305	ST	47	2012-07-09	Weekday	10:38:00	10	2012	Summer	SI	4	12	N	00:08:00	8	4.69119	37.5296	-163.685	143.94	37.5296	90.2501	-12.3957	-1.54946
1998	179	13	1008	M	8036	83.8305	ST	47	2012-07-09	Weekday	10:46:00	10	2012	Summer	SI	4	12	N	00:11:00	11	0.999974	10.9997	84.0615	228.002	0	77.8544	-10.9117	-0.991976
1999	179	14	1008	M	8036	83.8305	ST	47	2012-07-09	Weekday	10:57:00	10	2012	Summer	SI	4	12	N	00:04:00	4	0	0		0	10.9997	66.9426	0	0
2000	179	15	1008	M	8036	83.8305	ST	47	2012-07-09	Weekday	11:01:00	11	2012	Summer	SI	1	12	N	00:10:00	10	1.09997	10.9997		48.0017	10.9997	66.9426	10.9117	1.09117
2001	179	16	1008	M	8036	83.8305	ST	47	2012-07-09	Weekday	11:11:00	11	2012	Summer	SI	1	12	N	00:10:00	10	0	0		0	0	77.8544	0	0
2002	179	17	1008	M	8036	83.8305	ST	47	2012-07-09	Weekday	11:21:00	11	2012	Summer	SI	1	12	N	00:10:00	10	0	0		0	0	77.8544	0	0
2003	179	18	1008	M	8036	83.8305	ST	47	2012-07-09	Weekday	11:31:00	11	2012	Summer	SI	1	12	N	00:17:00	17	0	0		0	0	77.8544	0	0
2004	179	19	1008	M	8036	83.8305	ST	47	2012-07-09	Weekday	11:48:00	11	2012	Summer	SI	1	12	N	03:20:00	200	0.0443933	8.87866		197.06	0	77.8544	-8.00203	-0.0400101
2005	179	20	1008	M	8036	83.8305	ST	47	2012-07-09	Weekday	15:08:00	15	2012	Summer	SI	0	12	N	00:26:00	26	0.286128	7.43932	104.993	302.052	8.87866	69.8523	-1.18829	-0.0457036
2006	179	21	1008	M	8036	83.8305	ST	47	2012-07-09	Weekday	15:34:00	15	2012	Summer	SI	0	12	N	00:21:00	21	2.92743	61.476	168.14	110.192	9.99999	68.664	34.346	1.63552
2007	179	22	1008	M	8036	83.8305	ST	47	2012-07-09	Weekday	15:55:00	15	2012	Summer	SI	0	12	N	01:06:00	66	0.548951	36.2308	-152.571	317.622	55.1707	103.01	-6.69407	-0.101425
2008	179	23	1008	M	8036	83.8305	ST	47	2012-07-09	Weekday	17:01:00	17	2012	Summer	SI	0	12	N	00:10:00	10	0	0		0	24.3879	96.3159	0	0
2009	179	24	1008	M	8036	83.8305	ST	47	2012-07-09	Weekday	17:11:00	17	2012	Summer	SI	0	12	N	00:10:00	10	0	0		0	24.3879	96.3159	0	0
2010	179	25	1008	M	8036	83.8305	ST	47	2012-07-09	Weekday	17:21:00	17	2012	Summer	SI	0	12	N	00:15:00	15	0	0		0	24.3879	96.3159	0	0
2011	179	26	1008	M	8036	83.8305	ST	47	2012-07-09	Weekday	17:36:00	17	2012	Summer	SI	0	12	N	00:10:00	10	0	0		0	24.3879	96.3159	0	0
2012	179	27	1008	M	8036	83.8305	ST	47	2012-07-09	Weekday	17:46:00	17	2012	Summer	SI	0	12	N							24.3879	96.3159
2013	180	0	1008	M	8036	83.8305	ST	49	2012-07-12	Weekday	17:06:00	17	2012	Summer	SI	0	10	N	00:10:00	10	1.64049	16.4049		192.343	0	35.2855	-16.2407	-1.62407
2014	180	1	1008	M	8036	83.8305	ST	49	2012-07-12	Weekday	17:16:00	17	2012	Summer	SI	0	10	N	00:10:00	10	1.11601	11.1601	-41.4008	150.942	16.4049	19.0448	-7.33693	-0.733693
2015	180	2	1008	M	8036	83.8305	ST	49	2012-07-12	Weekday	17:26:00	17	2012	Summer	SI	0	10	Y	00:10:00	10	3.44572	34.4572	55.6285	206.571	25.8521	11.7079	10.7542	1.07542
2016	180	3	1008	M	8036	83.8305	ST	49	2012-07-12	Weekday	17:36:00	17	2012	Summer	SI	0	10	Y	00:10:00	10	4.7863	47.863	-14.0449	192.526	58.1867	22.4621	47.5168	4.75168
[truncated: 684 more rows]
