# Supplementary material for: Differential Effects of Roads and Traffic on Space Use and Movements of Native Forest-Dependent and Introduced Edge-Tolerant Species
Source: PLoS One. 2016 Jan 28;11(1):e0148121. doi: 10.1371/journal.pone.0148121 (PMC4731065; doi:10.1371/journal.pone.0148121)
Supplement: S1 Dataset — (ZIP) [file pone.0148121.s001.zip › Data/S3_table_Road crossing.xlsx]

## Sheet: SCAB&TAHU
ID	AnimalID	Sex	Species	Road	Type	Date	Road open	Hour	Year	Season	hour total	Daily total	Road crossing (N/hr)	Random walk crossing
1	786	M	TAHU	ST	LRD	2010-08-07	Y	13	2010	Summer			0	0
2	786	M	TAHU	ST	LRD	2010-08-07	Y	16	2010	Summer			0	0
3	786	M	TAHU	ST	LRD	2010-08-07	Y	17	2010	Summer			0	0
4	786	M	TAHU	ST	LRD	2011-04-22	Y	15	2011	Spring	0	4	0	0
5	786	M	TAHU	ST	LRD	2011-05-17	Y	10	2011	Spring			0	0
6	786	M	TAHU	ST	LRD	2011-05-17	Y	11	2011	Spring			0	0
7	786	M	TAHU	ST	LRD	2011-05-25	Y	9	2011	Spring	1	7	0	0
8	786	M	TAHU	ST	LRD	2011-05-25	Y	10	2011	Spring	0	7	0	0
9	786	M	TAHU	ST	LRD	2011-05-25	Y	11	2011	Spring	4	7	0	0
10	786	M	TAHU	ST	LRD	2011-06-04	Y	8	2011	Summer	1	10	0	0
11	786	M	TAHU	ST	LRD	2011-06-04	Y	9	2011	Summer	1	10	0	0
12	786	M	TAHU	ST	LRD	2011-06-04	Y	10	2011	Summer	0	10	0	0
13	786	M	TAHU	ST	LRD	2011-06-04	Y	11	2011	Summer	0	10	0	0
14	786	M	TAHU	ST	LRD	2011-06-04	Y	12	2011	Summer	0	10	0	0
15	786	M	TAHU	ST	LRD	2011-06-04	Y	13	2011	Summer	0	10	0	0
16	786	M	TAHU	ST	LRD	2011-06-04	Y	14	2011	Summer	3	10	0	0
17	786	M	TAHU	ST	LRD	6/5/2011	Y	8	2011	Summer	0	3	0	0
18	786	M	TAHU	ST	LRD	6/7/2011	Y	12	2011	Summer	0	0	0	0
19	786	M	TAHU	ST	LRD	6/7/2011	Y	13	2011	Summer	0	0	0	0
20	786	M	TAHU	ST	LRD	6/7/2011	Y	14	2011	Summer	0	0	0	2
21	786	M	TAHU	ST	LRD	6/7/2011	Y	15	2011	Summer	0	0	0	0
22	786	M	TAHU	ST	LRD	2011-06-18	N	8	2011	Summer	0	0	0	0
23	786	M	TAHU	ST	LRD	2011-06-20	N	8	2011	Summer			0	0
24	786	M	TAHU	ST	LRD	2011-06-20	N	9	2011	Summer			0	0
25	786	M	TAHU	ST	LRD	2011-06-20	N	12	2011	Summer			0	0
26	786	M	TAHU	ST	LRD	6/22/2011	N	15	2011	Summer			0	0
27	786	M	TAHU	ST	LRD	6/22/2011	N	16	2011	Summer			0	0
28	786	M	TAHU	ST	LRD	6/22/2011	N	17	2011	Summer			0	0
29	786	M	TAHU	ST	LRD	6/23/2011	N	8	2011	Summer			0	0
30	786	M	TAHU	ST	LRD	6/25/2011	N	8	2011	Summer			0	0
31	786	M	TAHU	ST	LRD	2011-07-12	N	11	2011	Summer	0	10	0	0
32	786	M	TAHU	ST	LRD	2011-07-12	N	12	2011	Summer	0	10	0	0
33	786	M	TAHU	ST	LRD	2011-07-12	N	13	2011	Summer	1	10	0	0
34	786	M	TAHU	ST	LRD	2011-07-12	N	15	2011	Summer	1	10	0	0
35	786	M	TAHU	ST	LRD	2011-07-12	N	16	2011	Summer	0	10	0	0
36	786	M	TAHU	ST	LRD	2011-07-12	N	17	2011	Summer	1	10	0	0
37	786	M	TAHU	ST	LRD	7/13/2011	N	10	2011	Summer	0	10	0	0
38	786	M	TAHU	ST	LRD	7/13/2011	N	11	2011	Summer	0	10	0	0
39	786	M	TAHU	ST	LRD	7/13/2011	N	13	2011	Summer	2	10	0	0
40	786	M	TAHU	ST	LRD	7/13/2011	N	14	2011	Summer	0	10	0	0
41	786	M	TAHU	ST	LRD	7/13/2011	N	15	2011	Summer	0	10	0	0
42	786	M	TAHU	ST	LRD	7/13/2011	N	16	2011	Summer	0	10	0	1
43	786	M	TAHU	ST	LRD	7/13/2011	N	17	2011	Summer	0	10	0	0
44	786	M	TAHU	ST	LRD	2011-07-14	N	17	2011	Summer	0	4	0	0
45	786	M	TAHU	ST	LRD	2011-07-22	Y	9	2011	Summer	2	8	0	0
46	786	M	TAHU	ST	LRD	2011-07-22	Y	10	2011	Summer	0	8	0	0
47	786	M	TAHU	ST	LRD	2011-07-22	Y	14	2011	Summer	0	8	0	0
48	915	M	TAHU	SW	HRD	2010-06-30	Y	9	2010	Summer			1	0
49	915	M	TAHU	SW	HRD	2010-07-24	Y	15	2010	Summer			0	0
50	915	M	TAHU	SW	HRD	2010-07-26	Y	14	2010	Summer	11		0	0
51	915	M	TAHU	SW	HRD	2010-07-26	Y	15	2010	Summer	6		0	0
52	915	M	TAHU	SW	HRD	2010-07-26	Y	16	2010	Summer	4		0	0
53	915	M	TAHU	SW	HRD	2010-08-08	Y	9	2010	Summer	9		0	0
54	915	M	TAHU	SW	HRD	2010-08-08	Y	10	2010	Summer	7		0	0
55	915	M	TAHU	SW	HRD	2010-08-10	Y	14	2010	Summer			0	0
56	915	M	TAHU	SW	HRD	2010-08-10	Y	15	2010	Summer			0	0
57	915	M	TAHU	SW	HRD	2010-08-10	Y	16	2010	Summer			0	0
58	915	M	TAHU	SW	HRD	2010-08-10	Y	17	2010	Summer			1	0
59	915	M	TAHU	SW	HRD	2010-08-28	Y	11	2010	Summer	8		1	0
61	915	M	TAHU	SW	HRD	2010-09-04	Y	10	2010	fall	25		0	0
62	915	M	TAHU	SW	HRD	2010-09-04	Y	11	2010	fall	28		0	0
63	915	M	TAHU	SW	HRD	2010-09-04	Y	12	2010	fall	28		0	0
64	928	F	TAHU	ST	LRD	2010-08-10	Y	9	2010	Summer	4		0	0
65	928	F	TAHU	ST	LRD	2010-10-11	Y	10	2010	Fall	0		0	0
66	928	F	TAHU	ST	LRD	2010-10-11	Y	11	2010	Fall	0		0	0
67	928	F	TAHU	ST	LRD	2010-10-11	Y	12	2010	Fall	0		0	0
68	928	F	TAHU	ST	LRD	2010-10-11	Y	13	2010	Fall	0		0	0
69	928	F	TAHU	ST	LRD	2010-10-11	Y	14	2010	Fall	0		0	0
70	928	F	TAHU	ST	LRD	2010-10-11	Y	15	2010	Fall	0		0	0
71	942	F	TAHU	SW	HRD	2010-07-24	Y	9	2010	Summer	19		0	0
72	942	F	TAHU	SW	HRD	2010-07-24	Y	10	2010	Summer	17		0	0
73	942	F	TAHU	SW	HRD	2010-07-24	Y	16	2010	Summer			0	1
74	942	F	TAHU	SW	HRD	2010-07-24	Y	17	2010	Summer			0	1
75	942	F	TAHU	SW	HRD	2011-05-18	Y	9	2011	Spring	3	103	0	0
76	942	F	TAHU	SW	HRD	2011-05-18	Y	10	2011	Spring	2	103	0	0
77	942	F	TAHU	SW	HRD	2011-05-24	Y	9	2011	Spring	4	47	0	0
78	942	F	TAHU	SW	HRD	2011-05-24	Y	10	2011	Spring	9	47	0	1
79	942	F	TAHU	SW	HRD	2011-05-24	Y	11	2011	Spring	6	47	0	0
80	942	F	TAHU	SW	HRD	2011-05-24	Y	12	2011	Spring	3	47	0	0
81	942	F	TAHU	SW	HRD	2011-05-26	Y	8	2011	Spring	8	55	0	0
82	942	F	TAHU	SW	HRD	2011-05-26	Y	10	2011	Spring	4	55	0	0
83	942	F	TAHU	SW	HRD	2011-05-26	Y	12	2011	Spring	10	55	0	3
84	942	F	TAHU	SW	HRD	2011-05-26	Y	13	2011	Spring	3	55	0	0
85	942	F	TAHU	SW	HRD	2011-05-26	Y	14	2011	Spring	2	55	0	0
86	942	F	TAHU	SW	HRD	2011-05-26	Y	15	2011	Spring	4	55	0	0
87	942	F	TAHU	SW	HRD	2011-05-26	Y	16	2011	Spring	3	55	0	1
88	942	F	TAHU	SW	HRD	2011-05-26	Y	17	2011	Spring	2	55	0	0
89	942	F	TAHU	SW	HRD	2011-05-31	Y	14	2011	Spring	1		0	1
90	942	F	TAHU	SW	HRD	2011-05-31	Y	16	2011	Spring	1		0	2
91	942	F	TAHU	SW	HRD	6/22/2011	N	8	2011	Summer	1	29	0	0
92	942	F	TAHU	SW	HRD	6/22/2011	N	9	2011	Summer	1	29	0	0
93	942	F	TAHU	SW	HRD	6/24/2011	N	13	2011	Summer	0	31	0	0
94	942	F	TAHU	SW	HRD	6/24/2011	N	14	2011	Summer	5	31	0	0
95	942	F	TAHU	SW	HRD	6/24/2011	N	15	2011	Summer	1	31	0	1
96	942	F	TAHU	SW	HRD	6/24/2011	N	16	2011	Summer	2	31	0	0
97	942	F	TAHU	SW	HRD	6/24/2011	N	17	2011	Summer	5	31	0	0
98	942	F	TAHU	SW	HRD	6/25/2011	N	14	2011	Summer	0		0	0
99	942	F	TAHU	SW	HRD	6/25/2011	N	15	2011	Summer	2		0	0
100	942	F	TAHU	SW	HRD	6/25/2011	N	16	2011	Summer	1		0	0
101	942	F	TAHU	SW	HRD	6/25/2011	N	17	2011	Summer	7		0	0
102	942	F	TAHU	SW	HRD	2011-06-26	N	9	2011	Summer	2		0	0
103	942	F	TAHU	SW	HRD	2011-07-10	N	15	2011	Summer	7	18	0	0
104	942	F	TAHU	SW	HRD	2011-07-11	N	8	2011	Summer	1	12	0	0
105	942	F	TAHU	SW	HRD	2011-07-11	N	9	2011	Summer	1	12	0	0
106	942	F	TAHU	SW	HRD	2011-07-11	N	10	2011	Summer	1	12	0	0
107	942	F	TAHU	SW	HRD	2011-07-11	N	11	2011	Summer	2	12	0	2
108	942	F	TAHU	SW	HRD	2011-07-11	N	12	2011	Summer	0	12	0	0
109	942	F	TAHU	SW	HRD	2011-07-11	N	13	2011	Summer	2	12	0	0
110	942	F	TAHU	SW	HRD	2011-07-11	N	14	2011	Summer	0	12	0	0
111	942	F	TAHU	SW	HRD	2011-07-14	N	8	2011	Summer	2	45	0	0
112	942	F	TAHU	SW	HRD	2011-07-14	N	10	2011	Summer	6	45	0	0
113	942	F	TAHU	SW	HRD	2011-07-14	N	11	2011	Summer	4	45	0	0
114	942	F	TAHU	SW	HRD	2011-07-14	N	12	2011	Summer	3	45	0	0
115	942	F	TAHU	SW	HRD	7/28/2011	Y	11	2011	Summer	6	86	0	0
116	942	F	TAHU	SW	HRD	7/28/2011	Y	12	2011	Summer	6	86	0	0
117	948	F	TAHU	SW	HRD	2010-10-09	Y	10	2010	Fall	1		0	1
118	948	F	TAHU	SW	HRD	2010-10-09	Y	11	2010	Fall	6		0	0
119	948	F	TAHU	SW	HRD	2010-10-09	Y	12	2010	Fall	16		0	0
120	948	F	TAHU	SW	HRD	2010-10-09	Y	14	2010	Fall	11		0	0
121	948	F	TAHU	SW	HRD	2010-10-09	Y	15	2010	Fall			0	1
122	948	F	TAHU	SW	HRD	2010-10-09	Y	16	2010	Fall			0	0
123	948	F	TAHU	SW	HRD	2011-05-24	Y	9	2011	Spring	4	47	0	0
124	948	F	TAHU	SW	HRD	2011-05-24	Y	10	2011	Spring	9	47	0	0
125	948	F	TAHU	SW	HRD	2011-05-24	Y	11	2011	Spring	6	47	0	0
126	948	F	TAHU	SW	HRD	2011-05-24	Y	12	2011	Spring	3	47	0	1
127	948	F	TAHU	SW	HRD	2011-05-26	Y	8	2011	Spring	8	55	0	0
128	948	F	TAHU	SW	HRD	2011-05-26	Y	11	2011	Spring	4	55	0	1
129	948	F	TAHU	SW	HRD	2011-05-31	Y	14	2011	Spring	1		0	0
130	948	F	TAHU	SW	HRD	2011-05-31	Y	15	2011	Spring	6		0	0
131	948	F	TAHU	SW	HRD	2011-05-31	Y	16	2011	Spring	1		0	0
132	948	F	TAHU	SW	HRD	2011-05-31	Y	17	2011	Spring	4		0	0
133	948	F	TAHU	SW	HRD	2011-06-07	Y	10	2011	Summer	5	47	0	0
134	948	F	TAHU	SW	HRD	2011-06-07	Y	11	2011	Summer	5	47	0	0
135	948	F	TAHU	SW	HRD	6/22/2011	N	9	2011	Summer	1	29	0	0
136	948	F	TAHU	SW	HRD	2011-06-24	N	8	2011	Summer	3	31	0	1
137	948	F	TAHU	SW	HRD	2011-06-24	N	10	2011	Summer	2	31	1	0
138	948	F	TAHU	SW	HRD	2011-06-24	N	11	2011	Summer	3	31	0	0
139	948	F	TAHU	SW	HRD	2011-06-24	N	12	2011	Summer	1	31	1	0
140	948	F	TAHU	SW	HRD	2011-06-24	N	13	2011	Summer	0	31	0	0
141	948	F	TAHU	SW	HRD	2011-06-24	N	14	2011	Summer	5	31	1	0
142	948	F	TAHU	SW	HRD	2011-06-24	N	15	2011	Summer	1	31	1	0
143	948	F	TAHU	SW	HRD	2011-06-24	N	16	2011	Summer	2	31	0	0
144	948	F	TAHU	SW	HRD	2011-06-24	N	17	2011	Summer	5	31	0	0
145	948	F	TAHU	SW	HRD	2011-06-25	N	13	2011	Summer	2	26	0	0
146	948	F	TAHU	SW	HRD	2011-06-26	N	9	2011	Summer	2	26	0	2
147	948	F	TAHU	SW	HRD	2011-07-10	N	15	2011	Summer	7	18	0	0
148	948	F	TAHU	SW	HRD	2011-07-10	N	16	2011	Summer	0	18	2	0
149	948	F	TAHU	SW	HRD	2011-07-10	N	17	2011	Summer	0	18	0	0
150	948	F	TAHU	SW	HRD	7/11/2011	N	12	2011	Summer	0	12	0	0
151	948	F	TAHU	SW	HRD	7/11/2011	N	13	2011	Summer	2	12	0	0
152	948	F	TAHU	SW	HRD	7/11/2011	N	14	2011	Summer	0	12	0	1
153	948	F	TAHU	SW	HRD	7/11/2011	N	15	2011	Summer	0	12	0	0
154	948	F	TAHU	SW	HRD	2011-07-14	N	14	2011	Summer	2	45	0	0
155	948	F	TAHU	SW	HRD	7/28/2011	Y	12	2011	Summer	6	86	0	0
156	958	F	TAHU	SW	HRD	2011-05-17	Y	13	2011	Spring	4		0	0
157	958	F	TAHU	SW	HRD	2011-05-17	Y	14	2011	Spring	1		0	0
158	958	F	TAHU	SW	HRD	2011-05-17	Y	15	2011	Spring	2		0	1
159	958	F	TAHU	SW	HRD	2011-05-17	Y	16	2011	Spring	2		0	0
160	958	F	TAHU	SW	HRD	2011-05-23	Y	16	2011	Spring	5		0	0
161	958	F	TAHU	SW	HRD	2011-05-23	Y	17	2011	Spring	14		0	0
162	958	F	TAHU	SW	HRD	2011-05-25	Y	14	2011	Spring	3	62	0	0
163	958	F	TAHU	SW	HRD	2011-05-25	Y	15	2011	Spring	5	62	0	0
164	958	F	TAHU	SW	HRD	2011-05-25	Y	16	2011	Spring	6	62	0	0
165	958	F	TAHU	SW	HRD	2011-05-25	Y	17	2011	Spring	6	62	0	1
166	958	F	TAHU	SW	HRD	2011-05-27	Y	8	2011	Spring	5	101	0	0
167	958	F	TAHU	SW	HRD	2011-05-27	Y	9	2011	Spring	4	101	0	0
168	958	F	TAHU	SW	HRD	2011-06-04	Y	14	2011	Summer	17	113	0	0
169	958	F	TAHU	SW	HRD	2011-06-04	Y	15	2011	Summer	12	113	0	0
170	958	F	TAHU	SW	HRD	2011-06-04	Y	16	2011	Summer	9	113	0	0
171	958	F	TAHU	SW	HRD	2011-06-04	Y	17	2011	Summer	13	113	0	1
172	958	F	TAHU	SW	HRD	6/6/2011	Y	8	2011	Summer	4	44	0	0
173	958	F	TAHU	SW	HRD	6/6/2011	Y	9	2011	Summer	2	44	0	0
174	958	F	TAHU	SW	HRD	6/6/2011	Y	10	2011	Summer	2	44	0	0
175	958	F	TAHU	SW	HRD	2011-06-08	Y	8	2011	Summer	2	53	0	0
176	958	F	TAHU	SW	HRD	2011-06-08	Y	9	2011	Summer	3	53	0	0
177	958	F	TAHU	SW	HRD	2011-06-21	N	12	2011	Summer	0	24	0	0
178	958	F	TAHU	SW	HRD	2011-06-21	N	13	2011	Summer	5	24	0	0
179	958	F	TAHU	SW	HRD	2011-06-21	N	14	2011	Summer	3	24	0	0
180	958	F	TAHU	SW	HRD	2011-06-21	N	15	2011	Summer	1	24	0	0
181	958	F	TAHU	SW	HRD	2011-06-21	N	16	2011	Summer	6	24	0	0
182	958	F	TAHU	SW	HRD	2011-06-21	N	17	2011	Summer	1	24	0	0
183	958	F	TAHU	SW	HRD	6/22/2011	N	10	2011	Summer	0	29	0	0
184	958	F	TAHU	SW	HRD	6/22/2011	N	11	2011	Summer	4	29	0	0
185	958	F	TAHU	SW	HRD	6/22/2011	N	12	2011	Summer	1	29	0	0
186	958	F	TAHU	SW	HRD	6/22/2011	N	13	2011	Summer	4	29	0	0
187	958	F	TAHU	SW	HRD	6/25/2011	N	14	2011	Summer	0	26	0	0
188	958	F	TAHU	SW	HRD	6/25/2011	N	15	2011	Summer	2	26	0	0
189	958	F	TAHU	SW	HRD	2011-06-26	N	8	2011	Summer	0	26	0	0
190	958	F	TAHU	SW	HRD	7/11/2011	N	10	2011	Summer	1	12	0	0
191	958	F	TAHU	SW	HRD	7/11/2011	N	11	2011	Summer	2	12	0	0
192	958	F	TAHU	SW	HRD	2011-07-14	N	9	2011	Summer	1	45	0	0
193	958	F	TAHU	SW	HRD	2011-07-14	N	10	2011	Summer	6	45	0	0
194	958	F	TAHU	SW	HRD	2011-07-14	N	11	2011	Summer	4	45	0	1
195	958	F	TAHU	SW	HRD	2011-07-14	N	12	2011	Summer	3	45	0	1
196	958	F	TAHU	SW	HRD	2011-07-14	N	13	2011	Summer	5	45	0	1
197	958	F	TAHU	SW	HRD	2011-07-14	N	14	2011	Summer	2	45	0	0
198	958	F	TAHU	SW	HRD	2011-07-22	Y	11	2011	Summer	8	94	0	0
199	958	F	TAHU	SW	HRD	2011-07-22	Y	12	2011	Summer	7	94	0	0
200	958	F	TAHU	SW	HRD	7/28/2011	Y	10	2011	Summer	4	86	0	0
201	958	F	TAHU	SW	HRD	7/28/2011	Y	13	2011	Summer	8	86	0	0
202	961	M	TAHU	SW	HRD	2010-10-09	Y	9	2010	Fall	1		0	0
203	961	M	TAHU	SW	HRD	2010-10-10	Y	9	2010	Fall	4		0	1
204	961	M	TAHU	SW	HRD	2010-10-10	Y	10	2010	Fall	8		0	1
205	961	M	TAHU	SW	HRD	2010-10-10	Y	11	2010	Fall	18		0	1
206	961	M	TAHU	SW	HRD	2010-10-10	Y	12	2010	Fall	11		0	1
207	961	M	TAHU	SW	HRD	2010-10-10	Y	13	2010	Fall	13		0	0
208	961	M	TAHU	SW	HRD	2010-10-10	Y	14	2010	Fall	6		0	0
209	961	M	TAHU	SW	HRD	2010-10-10	Y	15	2010	Fall	1		0	0
210	961	M	TAHU	SW	HRD	2010-10-10	Y	16	2010	Fall	5		0	0
211	961	M	TAHU	SW	HRD	2010-10-10	Y	17	2010	Fall	7		0	0
212	964	M	TAHU	ST	LRD	2011-05-17	Y	10	2011	Spring			0	0
213	964	M	TAHU	ST	LRD	2011-05-17	Y	11	2011	Spring			0	0
214	964	M	TAHU	ST	LRD	2011-05-24	Y	14	2011	Spring	0		0	0
215	964	M	TAHU	ST	LRD	2011-05-24	Y	15	2011	Spring	0		0	0
216	964	M	TAHU	ST	LRD	2011-05-24	Y	16	2011	Spring	0		0	0
217	964	M	TAHU	ST	LRD	2011-05-25	Y	9	2011	Spring	1	7	0	0
218	964	M	TAHU	ST	LRD	2011-05-25	Y	10	2011	Spring	0	7	0	0
219	964	M	TAHU	ST	LRD	2011-05-25	Y	11	2011	Spring	4	7	0	0
220	964	M	TAHU	ST	LRD	2011-05-25	Y	12	2011	Spring	0	7	0	0
221	964	M	TAHU	ST	LRD	2011-05-25	Y	13	2011	Spring	0	7	0	0
222	964	M	TAHU	ST	LRD	6/5/2011	Y	8	2011	Summer	0	3	0	0
223	964	M	TAHU	ST	LRD	6/7/2011	Y	12	2011	Summer	0	0	0	0
224	964	M	TAHU	ST	LRD	6/7/2011	Y	13	2011	Summer	0	0	0	3
225	964	M	TAHU	ST	LRD	6/7/2011	Y	14	2011	Summer	0	0	0	0
226	964	M	TAHU	ST	LRD	6/7/2011	Y	15	2011	Summer	0	0	0	0
227	964	M	TAHU	ST	LRD	6/7/2011	Y	16	2011	Summer	0	0	0	0
228	964	M	TAHU	ST	LRD	6/7/2011	Y	17	2011	Summer	0	0	0	0
229	964	M	TAHU	ST	LRD	2011-06-18	N	8	2011	Summer	0	0	0	0
230	964	M	TAHU	ST	LRD	2011-06-18	N	9	2011	Summer	0	0	0	0
231	964	M	TAHU	ST	LRD	2011-06-18	N	11	2011	Summer	0	0	0	0
232	964	M	TAHU	ST	LRD	2011-06-18	N	12	2011	Summer	0	0	0	0
233	964	M	TAHU	ST	LRD	2011-06-18	N	13	2011	Summer	0	0	0	0
234	964	M	TAHU	ST	LRD	2011-06-18	N	14	2011	Summer	0	0	0	0
235	964	M	TAHU	ST	LRD	2011-06-18	N	15	2011	Summer	0	0	0	0
236	964	M	TAHU	ST	LRD	2011-06-18	N	16	2011	Summer	0	0	0	0
237	964	M	TAHU	ST	LRD	2011-06-18	N	17	2011	Summer	0	0	0	0
238	964	M	TAHU	ST	LRD	2011-06-20	N	13	2011	Summer			0	0
239	964	M	TAHU	ST	LRD	2011-06-20	N	14	2011	Summer			0	0
240	964	M	TAHU	ST	LRD	2011-06-20	N	15	2011	Summer			0	0
241	964	M	TAHU	ST	LRD	2011-06-20	N	16	2011	Summer			0	0
242	964	M	TAHU	ST	LRD	2011-06-20	N	17	2011	Summer			0	1
243	964	M	TAHU	ST	LRD	6/23/2011	N	8	2011	Summer			0	0
244	964	M	TAHU	ST	LRD	6/23/2011	N	9	2011	Summer			0	1
245	964	M	TAHU	ST	LRD	6/23/2011	N	10	2011	Summer			0	0
246	964	M	TAHU	ST	LRD	6/23/2011	N	11	2011	Summer			0	0
247	964	M	TAHU	ST	LRD	6/23/2011	N	12	2011	Summer			0	0
249	964	M	TAHU	ST	LRD	6/23/2011	N	14	2011	Summer			1	0
250	964	M	TAHU	ST	LRD	6/23/2011	N	16	2011	Summer			1	0
251	964	M	TAHU	ST	LRD	6/23/2011	N	17	2011	Summer			0	0
252	964	M	TAHU	ST	LRD	6/25/2011	N	8	2011	Summer			0	0
253	964	M	TAHU	ST	LRD	6/25/2011	N	11	2011	Summer			0	0
254	964	M	TAHU	ST	LRD	2011-07-12	N	8	2011	Summer	1	10	0	0
255	964	M	TAHU	ST	LRD	2011-07-12	N	9	2011	Summer	1	10	0	0
256	964	M	TAHU	ST	LRD	2011-07-12	N	10	2011	Summer	0	10	0	0
257	964	M	TAHU	ST	LRD	7/13/2011	N	9	2011	Summer	1	10	0	0
258	964	M	TAHU	ST	LRD	7/13/2011	N	10	2011	Summer	0	10	0	0
259	964	M	TAHU	ST	LRD	2011-07-22	Y	10	2011	Summer	0	8	0	0
260	968	F	TAHU	SW	HRD	2011-04-22	Y	8	2011	Spring	3	42	0	0
261	968	F	TAHU	SW	HRD	2011-04-22	Y	10	2011	Spring	10	42	0	0
262	968	F	TAHU	SW	HRD	2011-05-17	Y	12	2011	Spring	3		0	0
263	968	F	TAHU	SW	HRD	2011-05-17	Y	13	2011	Spring	4		0	0
264	968	F	TAHU	SW	HRD	2011-05-17	Y	14	2011	Spring	1		0	0
265	968	F	TAHU	SW	HRD	2011-05-17	Y	15	2011	Spring	2		0	0
266	968	F	TAHU	SW	HRD	2011-05-17	Y	16	2011	Spring	2		0	0
267	968	F	TAHU	SW	HRD	2011-05-23	Y	16	2011	Spring	5		0	0
268	968	F	TAHU	SW	HRD	2011-05-23	Y	17	2011	Spring	14		0	0
269	968	F	TAHU	SW	HRD	2011-05-25	Y	14	2011	Spring	3	62	0	1
270	968	F	TAHU	SW	HRD	2011-05-25	Y	15	2011	Spring	5	62	0	0
271	968	F	TAHU	SW	HRD	2011-05-25	Y	16	2011	Spring	6	62	0	0
272	968	F	TAHU	SW	HRD	2011-05-25	Y	17	2011	Spring	6	62	0	1
273	968	F	TAHU	SW	HRD	2011-05-27	Y	8	2011	Spring	5	101	0	0
274	968	F	TAHU	SW	HRD	2011-05-27	Y	9	2011	Spring	4	101	0	0
275	968	F	TAHU	SW	HRD	2011-06-04	Y	14	2011	Spring	17	113	0	0
276	968	F	TAHU	SW	HRD	2011-06-04	Y	15	2011	Spring	12	113	0	1
277	968	F	TAHU	SW	HRD	2011-06-04	Y	16	2011	Spring	9	113	0	0
278	968	F	TAHU	SW	HRD	2011-06-04	Y	17	2011	Spring	13	113	0	0
279	968	F	TAHU	SW	HRD	6/6/2011	Y	8	2011	Summer	4	44	0	1
280	968	F	TAHU	SW	HRD	6/6/2011	Y	9	2011	Summer	2	44	0	0
281	968	F	TAHU	SW	HRD	6/6/2011	Y	10	2011	Summer	2	44	0	0
282	968	F	TAHU	SW	HRD	2011-06-08	Y	8	2011	Summer	2	53	0	1
283	968	F	TAHU	SW	HRD	2011-06-08	Y	9	2011	Summer	3	53	0	1
284	968	F	TAHU	SW	HRD	2011-06-19	N	8	2011	Summer	1	22	1	0
285	968	F	TAHU	SW	HRD	2011-06-19	N	9	2011	Summer	0	22	1	0
286	968	F	TAHU	SW	HRD	2011-06-19	N	10	2011	Summer	0	22	0	1
287	968	F	TAHU	SW	HRD	2011-06-19	N	11	2011	Summer	2	22	1	0
288	968	F	TAHU	SW	HRD	2011-06-19	N	12	2011	Summer	1	22	1	0
289	968	F	TAHU	SW	HRD	2011-06-19	N	13	2011	Summer	1	22	1	0
290	968	F	TAHU	SW	HRD	2011-06-19	N	14	2011	Summer	0	22	0	0
291	968	F	TAHU	SW	HRD	2011-06-19	N	15	2011	Summer	7	22	0	0
292	968	F	TAHU	SW	HRD	2011-06-19	N	16	2011	Summer	4	22	0	1
293	968	F	TAHU	SW	HRD	2011-06-19	N	17	2011	Summer	1	22	1	0
294	968	F	TAHU	SW	HRD	2011-06-21	N	13	2011	Summer	5	24	0	0
295	968	F	TAHU	SW	HRD	2011-06-21	N	14	2011	Summer	3	24	0	0
296	968	F	TAHU	SW	HRD	2011-06-21	N	15	2011	Summer	1	24	0	0
297	968	F	TAHU	SW	HRD	2011-06-21	N	16	2011	Summer	6	24	0	0
298	968	F	TAHU	SW	HRD	2011-06-21	N	17	2011	Summer	1	24	0	0
299	968	F	TAHU	SW	HRD	6/22/2011	N	10	2011	Summer	0	29	0	0
300	968	F	TAHU	SW	HRD	6/22/2011	N	11	2011	Summer	4	29	0	0
301	968	F	TAHU	SW	HRD	6/22/2011	N	12	2011	Summer	1	29	0	1
302	968	F	TAHU	SW	HRD	6/22/2011	N	13	2011	Summer	4	29	0	0
303	968	F	TAHU	SW	HRD	7/11/2011	N	10	2011	Summer	1	12	0	0
304	968	F	TAHU	SW	HRD	7/14/2011	N	11	2011	Summer	4	45	0	0
305	968	F	TAHU	SW	HRD	7/14/2011	N	12	2011	Summer	3	45	0	1
306	968	F	TAHU	SW	HRD	2011-07-22	Y	12	2011	Summer	7	94	0	0
307	976	M	TAHU	SW	HRD	2011-04-22	Y	8	2011	Spring	3	42	1	0
308	976	M	TAHU	SW	HRD	2011-04-22	Y	11	2011	Spring	5	42	1	0
309	976	M	TAHU	SW	HRD	2011-04-22	Y	9	2011	Spring	6	42	1	0
310	976	M	TAHU	SW	HRD	2011-05-18	Y	9	2011	Spring	3	103	2	0
311	976	M	TAHU	SW	HRD	2011-05-18	Y	10	2011	Spring	2	103	0	1
312	976	M	TAHU	SW	HRD	2011-05-18	Y	11	2011	Spring	2	103	0	0
313	976	M	TAHU	SW	HRD	2011-05-18	Y	12	2011	Spring	2	103	0	0
314	976	M	TAHU	SW	HRD	2011-05-18	Y	13	2011	Spring	6	103	0	0
315	976	M	TAHU	SW	HRD	2011-05-18	Y	14	2011	Spring	6	103	0	0
316	976	M	TAHU	SW	HRD	2011-05-18	Y	15	2011	Spring	2	103	0	0
317	976	M	TAHU	SW	HRD	2011-05-24	Y	9	2011	Spring	4	47	0	0
318	976	M	TAHU	SW	HRD	2011-05-24	Y	10	2011	Spring	9	47	0	0
319	976	M	TAHU	SW	HRD	2011-05-24	Y	11	2011	Spring	6	47	0	1
320	976	M	TAHU	SW	HRD	2011-05-24	Y	12	2011	Spring	3	47	0	0
321	976	M	TAHU	SW	HRD	2011-05-26	Y	9	2011	Spring	7	55	1	0
322	976	M	TAHU	SW	HRD	2011-05-26	Y	10	2011	Spring	4	55	0	0
323	976	M	TAHU	SW	HRD	2011-05-31	Y	14	2011	Spring	1		0	0
324	976	M	TAHU	SW	HRD	2011-05-31	Y	15	2011	Spring	6		0	0
325	976	M	TAHU	SW	HRD	2011-05-31	Y	16	2011	Spring	1		0	0
326	976	M	TAHU	SW	HRD	2011-05-31	Y	17	2011	Spring	4		0	0
327	976	M	TAHU	SW	HRD	2011-06-07	Y	10	2011	Summer	5	47	0	0
328	976	M	TAHU	SW	HRD	6/22/2011	N	9	2011	Summer	1	29	1	1
329	976	M	TAHU	SW	HRD	2011-06-24	N	13	2011	Summer	0	31	0	0
330	976	M	TAHU	SW	HRD	2011-06-24	N	14	2011	Summer	5	31	0	0
331	976	M	TAHU	SW	HRD	2011-06-24	N	15	2011	Summer	1	31	0	0
332	976	M	TAHU	SW	HRD	2011-06-24	N	16	2011	Summer	2	31	0	0
333	976	M	TAHU	SW	HRD	2011-06-24	N	17	2011	Summer	5	31	0	0
334	976	M	TAHU	SW	HRD	2012-06-19	Y	13	2012	Summer	2	57	1	0
335	976	M	TAHU	SW	HRD	2012-06-19	Y	14	2012	Summer	4	57	1	0
336	976	M	TAHU	SW	HRD	2012-06-19	Y	15	2012	Summer	3	57	0	0
337	976	M	TAHU	SW	HRD	2012-06-19	Y	16	2012	Summer	8	57	1	2
338	976	M	TAHU	SW	HRD	2012-06-19	Y	17	2012	Summer	3	57	0	1
339	976	M	TAHU	SW	HRD	2012-06-21	Y	8	2012	Summer	2	94	0	1
340	976	M	TAHU	SW	HRD	2012-06-21	Y	9	2012	Summer	7	94	0	0
341	976	M	TAHU	SW	HRD	2012-07-02	Y	16	2012	Summer	11	175	0	0
342	976	M	TAHU	SW	HRD	2012-07-02	Y	17	2012	Summer	17	175	0	0
343	976	M	TAHU	SW	HRD	2012-07-05	Y	11	2012	Summer	5	87	0	0
344	976	M	TAHU	AC	MRD	2012-07-05	Y	12	2012	Summer			0	0
345	976	M	TAHU	SW	HRD	2012-07-06	Y	10	2012	Summer	10	78	0	0
346	976	M	TAHU	SW	HRD	2012-07-06	Y	11	2012	Summer	4	78	0	0
347	976	M	TAHU	SW	HRD	2012-07-06	Y	12	2012	Summer	8	78	0	0
348	976	M	TAHU	SW	HRD	2012-07-10	Y	10	2012	Summer	1	46	1	0
349	976	M	TAHU	SW	HRD	2012-07-11	Y	8	2012	Summer	0	43	0	0
350	978	F	TAHU	ST	LRD	2011-04-22	Y	14	2011	Spring	0	4	1	0
351	978	F	TAHU	ST	LRD	2011-04-22	Y	15	2011	Spring	0	4	1	0
352	978	F	TAHU	ST	LRD	2011-05-17	Y	10	2011	Spring			0	1
353	978	F	TAHU	ST	LRD	2011-05-17	Y	11	2011	Spring			0	0
354	978	F	TAHU	ST	LRD	2011-05-25	Y	9	2011	Spring	1	7	0	0
355	978	F	TAHU	ST	LRD	2011-05-25	Y	10	2011	Spring	0	7	0	1
356	978	F	TAHU	ST	LRD	2011-05-25	Y	11	2011	Spring	4	7	0	1
357	978	F	TAHU	ST	LRD	2011-05-25	Y	12	2011	Spring	0	7	0	1
358	978	F	TAHU	ST	LRD	2011-05-25	Y	13	2011	Spring	0	7	0	0
359	978	F	TAHU	ST	LRD	2011-06-05	Y	8	2011	Summer	0	3	0	0
360	978	F	TAHU	ST	LRD	2011-06-05	Y	10	2011	Summer	0	3	0	0
361	978	F	TAHU	ST	LRD	6/7/2011	Y	12	2011	Summer	0	0	0	0
362	978	F	TAHU	ST	LRD	6/7/2011	Y	13	2011	Summer	0	0	0	0
363	978	F	TAHU	ST	LRD	6/7/2011	Y	14	2011	Summer	0	0	0	0
364	978	F	TAHU	ST	LRD	6/7/2011	Y	15	2011	Summer	0	0	0	0
365	978	F	TAHU	ST	LRD	2011-06-18	N	8	2011	Summer	0	0	0	0
366	978	F	TAHU	ST	LRD	2011-06-18	N	9	2011	Summer	0	0	0	0
367	978	F	TAHU	ST	LRD	2011-06-18	N	10	2011	Summer	0	0	0	0
368	978	F	TAHU	ST	LRD	2011-06-20	N	13	2011	Summer			0	0
369	978	F	TAHU	ST	LRD	2011-06-20	N	14	2011	Summer			0	0
370	978	F	TAHU	ST	LRD	6/22/2011	N	15	2011	Summer			0	0
371	978	F	TAHU	ST	LRD	6/22/2011	N	16	2011	Summer			0	0
372	978	F	TAHU	ST	LRD	6/22/2011	N	17	2011	Summer			0	0
373	978	F	TAHU	ST	LRD	6/23/2011	N	8	2011	Summer			0	0
374	978	F	TAHU	ST	LRD	6/23/2011	N	9	2011	Summer			0	0
375	978	F	TAHU	ST	LRD	6/23/2011	N	10	2011	Summer			0	0
376	978	F	TAHU	ST	LRD	6/23/2011	N	11	2011	Summer			0	0
377	978	F	TAHU	ST	LRD	6/23/2011	N	12	2011	Summer			0	0
378	978	F	TAHU	ST	LRD	6/23/2011	N	14	2011	Summer			0	1
379	978	F	TAHU	ST	LRD	6/23/2011	N	15	2011	Summer			0	1
380	978	F	TAHU	ST	LRD	6/25/2011	N	11	2011	Summer			0	0
381	978	F	TAHU	ST	LRD	2011-07-12	N	8	2011	Summer	1	10	0	0
382	978	F	TAHU	ST	LRD	2011-07-12	N	9	2011	Summer	1	10	0	0
383	978	F	TAHU	ST	LRD	2011-07-12	N	12	2011	Summer	0	10	0	0
384	978	F	TAHU	ST	LRD	2011-07-21	Y	17	2011	Summer	0	8	0	1
385	978	F	TAHU	ST	LRD	2011-07-22	Y	8	2011	Summer	0	8	0	0
386	978	F	TAHU	ST	LRD	2011-07-22	Y	13	2011	Summer	0	8	0	0
387	978	F	TAHU	ST	LRD	2011-07-22	Y	15	2011	Summer	0	8	0	0
388	978	F	TAHU	ST	LRD	2011-07-22	Y	16	2011	Summer	0	8	0	0
389	978	F	TAHU	ST	LRD	2011-07-22	Y	17	2011	Summer	0	8	0	0
390	978	F	TAHU	ST	LRD	7/25/2011	Y	13	2011	Summer	0	6	0	0
391	978	F	TAHU	ST	LRD	7/25/2011	Y	14	2011	Summer	0	6	0	0
392	978	F	TAHU	ST	LRD	2011-07-27	Y	13	2011	Summer	0	17	0	0
393	978	F	TAHU	ST	LRD	2011-07-27	Y	14	2011	Summer	2	17	0	0
394	978	F	TAHU	ST	LRD	2011-07-27	Y	15	2011	Summer	0	17	0	0
395	978	F	TAHU	ST	LRD	2011-07-27	Y	16	2011	Summer	3	17	0	0
396	978	F	TAHU	ST	LRD	2011-07-27	Y	17	2011	Summer	0	17	0	0
397	978	F	TAHU	ST	LRD	7/28/2011	Y	13	2011	Summer	1	14	0	0
398	978	F	TAHU	ST	LRD	7/28/2011	Y	14	2011	Summer	0	14	0	0
399	978	F	TAHU	ST	LRD	2011-08-06	Y	12	2011	Summer	1	11	0	0
400	981	F	TAHU	ST	LRD	2011-06-04	Y	8	2011	Summer	1	10	0	0
401	981	F	TAHU	ST	LRD	2011-06-04	Y	9	2011	Summer	1	10	0	0
402	981	F	TAHU	ST	LRD	2011-06-04	Y	10	2011	Summer	0	10	0	0
403	981	F	TAHU	ST	LRD	2011-06-04	Y	11	2011	Summer	0	10	0	0
404	981	F	TAHU	ST	LRD	2011-06-04	Y	12	2011	Summer	0	10	0	0
405	981	F	TAHU	ST	LRD	2011-06-04	Y	13	2011	Summer	0	10	0	0
406	981	F	TAHU	ST	LRD	6/5/2011	Y	8	2011	Summer	0	3	0	0
407	981	F	TAHU	ST	LRD	6/18/2011	N	15	2011	Summer	0	0	0	0
408	981	F	TAHU	ST	LRD	2011-06-23	N	13	2011	Summer			0	0
409	981	F	TAHU	ST	LRD	2011-06-23	N	14	2011	Summer			0	0
410	981	F	TAHU	ST	LRD	6/25/2011	N	10	2011	Summer			0	0
411	981	F	TAHU	ST	LRD	2011-07-12	N	16	2011	Summer	0	10	0	0
412	981	F	TAHU	ST	LRD	2011-07-12	N	17	2011	Summer	1	10	0	0
413	981	F	TAHU	ST	LRD	7/13/2011	N	9	2011	Summer	0	10	0	0
414	981	F	TAHU	ST	LRD	7/13/2011	N	10	2011	Summer	0	10	0	0
415	981	F	TAHU	ST	LRD	7/13/2011	N	11	2011	Summer	0	10	0	0
416	981	F	TAHU	ST	LRD	7/13/2011	N	14	2011	Summer	0	10	0	0
417	981	F	TAHU	ST	LRD	7/13/2011	N	15	2011	Summer	0	10	0	0
418	981	F	TAHU	ST	LRD	7/13/2011	N	16	2011	Summer	0	10	0	0
419	981	F	TAHU	ST	LRD	7/13/2011	N	17	2011	Summer	0	10	0	0
420	981	F	TAHU	ST	LRD	2011-07-14	N	16	2011	Summer	0	4	0	0
421	981	F	TAHU	ST	LRD	2011-07-14	N	17	2011	Summer	0	4	0	0
422	981	F	TAHU	ST	LRD	2011-07-22	Y	8	2011	Summer	0	8	0	0
423	981	F	TAHU	ST	LRD	2011-07-22	Y	9	2011	Summer	2	8	0	0
424	981	F	TAHU	ST	LRD	2011-07-22	Y	10	2011	Summer	0	8	0	0
425	981	F	TAHU	ST	LRD	2011-07-22	Y	14	2011	Summer	0	8	0	0
426	981	F	TAHU	ST	LRD	2011-07-22	Y	15	2011	Summer	0	8	0	1
427	981	F	TAHU	ST	LRD	2011-07-23	Y	8	2011	Summer	1	12	0	0
428	981	F	TAHU	ST	LRD	2011-07-23	Y	9	2011	Summer	1	12	0	0
429	981	F	TAHU	ST	LRD	2011-07-23	Y	10	2011	Summer	1	12	0	0
430	981	F	TAHU	ST	LRD	2011-07-23	Y	11	2011	Summer	0	12	0	0
431	981	F	TAHU	ST	LRD	2011-07-23	Y	12	2011	Summer	0	12	0	0
432	981	F	TAHU	ST	LRD	7/25/2011	Y	13	2011	Summer	0	6	0	2
433	981	F	TAHU	ST	LRD	7/25/2011	Y	14	2011	Summer	0	6	0	1
434	981	F	TAHU	ST	LRD	2011-07-27	Y	8	2011	Summer	1	17	0	0
435	981	F	TAHU	ST	LRD	2011-07-27	Y	12	2011	Summer	0	17	0	0
436	981	F	TAHU	ST	LRD	2011-07-27	Y	13	2011	Summer	0	17	0	0
437	981	F	TAHU	ST	LRD	2011-07-27	Y	15	2011	Summer	0	17	0	0
438	981	F	TAHU	ST	LRD	7/28/2011	Y	13	2011	Summer	1	14	0	0
439	981	F	TAHU	ST	LRD	7/28/2011	Y	14	2011	Summer	0	14	0	0
440	981	F	TAHU	ST	LRD	2011-08-06	Y	11	2011	Summer	3	11	0	0
441	981	F	TAHU	ST	LRD	2011-08-06	Y	12	2011	Summer	1	11	0	0
442	984	M	TAHU	ST	LRD	6/5/2011	Y	8	2011	Summer	0	3	0	0
443	984	M	TAHU	ST	LRD	6/5/2011	Y	9	2011	Summer	0	3	0	0
444	984	M	TAHU	ST	LRD	6/5/2011	Y	10	2011	Summer	0	3	0	0
445	984	M	TAHU	ST	LRD	6/5/2011	Y	12	2011	Summer	0	3	0	0
446	984	M	TAHU	ST	LRD	6/5/2011	Y	13	2011	Summer	0	3	0	0
447	984	M	TAHU	ST	LRD	6/5/2011	Y	14	2011	Summer	0	3	0	1
448	984	M	TAHU	ST	LRD	6/5/2011	Y	15	2011	Summer	1	3	0	0
449	984	M	TAHU	ST	LRD	6/5/2011	Y	16	2011	Summer	0	3	0	0
450	984	M	TAHU	ST	LRD	6/5/2011	Y	17	2011	Summer	0	3	0	0
451	984	M	TAHU	ST	LRD	6/18/2011	N	15	2011	Summer	0	0	0	0
452	984	M	TAHU	ST	LRD	6/18/2011	N	16	2011	Summer	0	0	0	0
453	984	M	TAHU	ST	LRD	6/18/2011	N	17	2011	Summer	0	0	0	0
454	984	M	TAHU	ST	LRD	2011-06-20	N	8	2011	Summer			0	0
455	984	M	TAHU	ST	LRD	2011-06-20	N	9	2011	Summer			0	0
456	984	M	TAHU	ST	LRD	2011-06-20	N	11	2011	Summer			0	0
457	984	M	TAHU	ST	LRD	2011-06-25	N	8	2011	Summer			0	0
458	984	M	TAHU	ST	LRD	2011-06-25	N	10	2011	Summer			0	0
459	984	M	TAHU	ST	LRD	2011-06-25	N	12	2011	Summer			0	1
460	984	M	TAHU	ST	LRD	7/13/2011	N	12	2011	Summer	0	10	0	0
461	1008	M	TAHU	ST	LRD	2012-05-24	Y	13	2012	Spring	2	12	0	0
462	1008	M	TAHU	ST	LRD	2012-05-24	Y	14	2012	Spring	2	12	0	0
463	1008	M	TAHU	ST	LRD	2012-05-24	Y	15	2012	Spring	0	12	0	0
464	1008	M	TAHU	ST	LRD	2012-05-24	Y	16	2012	Spring	3	12	0	0
465	1008	M	TAHU	ST	LRD	2012-05-24	Y	17	2012	Spring	0	12	0	0
466	1008	M	TAHU	ST	LRD	5/31/2012	Y	14	2012	Spring	1	10	0	0
467	1008	M	TAHU	ST	LRD	5/31/2012	Y	15	2012	Spring	1	10	0	0
468	1008	M	TAHU	ST	LRD	5/31/2012	Y	16	2012	Spring	0	10	0	0
469	1008	M	TAHU	ST	LRD	5/31/2012	Y	17	2012	Spring	1	10	0	0
470	1008	M	TAHU	ST	LRD	2012-06-07	Y	8	2012	Summer	0	20	0	0
471	1008	M	TAHU	ST	LRD	2012-06-07	Y	9	2012	Summer	2	20	0	0
472	1008	M	TAHU	ST	LRD	2012-06-07	Y	10	2012	Summer	0	20	0	0
473	1008	M	TAHU	ST	LRD	2012-06-07	Y	11	2012	Summer	0	20	0	0
474	1008	M	TAHU	ST	LRD	2012-06-07	Y	12	2012	Summer	4	20	0	0
475	1008	M	TAHU	ST	LRD	2012-06-16	Y	13	2012	Summer	0	4	0	0
476	1008	M	TAHU	ST	LRD	2012-06-16	Y	14	2012	Summer	0	4	0	2
477	1008	M	TAHU	ST	LRD	2012-06-16	Y	15	2012	Summer	0	4	0	2
478	1008	M	TAHU	ST	LRD	2012-06-16	Y	16	2012	Summer	0	4	0	0
479	1008	M	TAHU	ST	LRD	2012-07-09	Y	8	2012	Summer	0	12	0	0
480	1008	M	TAHU	ST	LRD	2012-07-09	Y	9	2012	Summer	0	12	0	0
481	1008	M	TAHU	ST	LRD	2012-07-09	Y	10	2012	Summer	4	12	0	0
482	1008	M	TAHU	ST	LRD	2012-07-09	Y	11	2012	Summer	1	12	0	0
483	1008	M	TAHU	ST	LRD	2012-07-09	Y	15	2012	Summer	0	12	0	0
484	1008	M	TAHU	ST	LRD	2012-07-09	Y	17	2012	Summer	0	12	0	0
485	1008	M	TAHU	ST	LRD	2012-07-12	Y	17	2012	Summer	0	10	2	1
486	1008	M	TAHU	ST	LRD	2012-07-17	Y	8	2012	Summer	0	7	0	0
487	1008	M	TAHU	ST	LRD	2012-07-17	Y	9	2012	Summer	3	7	1	0
488	1008	M	TAHU	ST	LRD	2012-07-17	Y	10	2012	Summer	0	7	1	0
489	1008	M	TAHU	ST	LRD	2012-07-17	Y	11	2012	Summer	1	7	1	0
490	1008	M	TAHU	ST	LRD	2012-07-17	Y	12	2012	Summer	2	7	0	0
491	1008	M	TAHU	ST	LRD	2012-07-17	Y	13	2012	Summer	0	7	0	0
492	1008	M	TAHU	ST	LRD	2012-07-18	Y	17	2012	Summer	2	13	0	0
493	1008	M	TAHU	ST	LRD	2012-07-22	Y	12	2012	Summer	1	10	0	0
494	1035	F	TAHU	BC	MRD	2012-05-17	Y	8	2012	Spring	1		2	2
495	1035	F	TAHU	BC	MRD	2012-05-17	Y	9	2012	Spring	1		0	0
496	1035	F	TAHU	BC	MRD	2012-05-17	Y	10	2012	Spring	0		1	0
497	1035	F	TAHU	BC	MRD	2012-05-17	Y	11	2012	Spring	0		0	0
498	1035	F	TAHU	BC	MRD	2012-05-17	Y	12	2012	Spring	1		1	0
499	1035	F	TAHU	BC	MRD	2012-05-17	Y	13	2012	Spring	0		1	0
500	1035	F	TAHU	BC	MRD	2012-05-17	Y	14	2012	Spring	3		0	0
501	1035	F	TAHU	BC	MRD	2012-05-17	Y	15	2012	Spring	2		0	0
502	1035	F	TAHU	BC	MRD	2012-05-17	Y	16	2012	Spring	0		0	0
503	1035	F	TAHU	BC	MRD	2012-05-17	Y	17	2012	Spring	0		0	0
504	1035	F	TAHU	BC	MRD	5/23/2012	Y	8	2012	Spring	4	42	0	0
505	1035	F	TAHU	BC	MRD	5/23/2012	Y	9	2012	Spring	5	42	0	0
506	1035	F	TAHU	BC	MRD	5/23/2012	Y	10	2012	Spring	8	42	1	0
507	1035	F	TAHU	BC	MRD	5/23/2012	Y	11	2012	Spring	10	42	1	0
508	1035	F	TAHU	BC	MRD	6/1/2012	Y	8	2012	Summer	6	38	0	0
509	1035	F	TAHU	BC	MRD	6/1/2012	Y	9	2012	Summer	0	38	1	0
510	1035	F	TAHU	BC	MRD	2012-06-06	Y	10	2012	Summer	0	12	2	0
511	1035	F	TAHU	BC	MRD	2012-06-06	Y	11	2012	Summer	1	12	0	1
512	1035	F	TAHU	BC	MRD	2012-06-14	Y	12	2012	Summer	1	58	0	1
513	1035	F	TAHU	BC	MRD	2012-06-14	Y	13	2012	Summer	0	58	0	0
514	1035	F	TAHU	BC	MRD	2012-06-14	Y	14	2012	Summer	12	58	0	1
515	1035	F	TAHU	BC	MRD	2012-06-14	Y	15	2012	Summer	1	58	0	0
516	1035	F	TAHU	BC	MRD	2012-06-14	Y	16	2012	Summer	6	58	0	0
517	1035	F	TAHU	BC	MRD	2012-06-14	Y	17	2012	Summer	5	58	0	1
518	1035	F	TAHU	BC	MRD	2012-06-17	Y	8	2012	Summer	0	31	0	0
519	1035	F	TAHU	BC	MRD	2012-06-17	Y	10	2012	Summer	0	31	0	0
520	1035	F	TAHU	BC	MRD	2012-06-17	Y	11	2012	Summer	1	31	0	0
521	1035	F	TAHU	BC	MRD	2012-07-03	Y	12	2012	Summer	3	80	1	0
522	1035	F	TAHU	BC	MRD	2012-07-03	Y	13	2012	Summer	7	80	0	0
523	1035	F	TAHU	BC	MRD	2012-07-03	Y	14	2012	Summer	9	80	1	0
524	1035	F	TAHU	BC	MRD	2012-07-04	Y	16	2012	Summer	3	29	0	0
525	1035	F	TAHU	BC	MRD	2012-07-04	Y	17	2012	Summer	3	29	0	0
526	1035	F	TAHU	BC	MRD	2012-07-05	Y	15	2012	Summer	2	30	0	0
527	1035	F	TAHU	BC	MRD	2012-07-05	Y	16	2012	Summer	0	30	0	0
528	1035	F	TAHU	BC	MRD	2012-07-05	Y	17	2012	Summer	0	30	0	1
529	1036	M	TAHU	SW	HRD	2012-05-16	Y	10	2012	Spring			0	0
530	1036	M	TAHU	SW	HRD	2012-05-16	Y	11	2012	Spring			0	0
531	1036	M	TAHU	SW	HRD	2012-05-16	Y	12	2012	Spring			0	0
532	1036	M	TAHU	SW	HRD	2012-05-16	Y	13	2012	Spring	0		0	0
533	1036	M	TAHU	SW	HRD	5/23/2012	Y	10	2012	Spring	11	84	0	0
534	1036	M	TAHU	SW	HRD	5/23/2012	Y	11	2012	Spring	9	84	0	1
535	1036	M	TAHU	AC	MRD	2012-06-13	Y	8	2012	Summer	6	38	0	0
536	1036	M	TAHU	AC	MRD	2012-06-13	Y	9	2012	Summer	5	38	0	0
537	1036	M	TAHU	AC	MRD	2012-06-13	Y	10	2012	Summer	0	38	0	1
538	1036	M	TAHU	AC	MRD	2012-06-13	Y	11	2012	Summer	3	38	0	1
539	1036	M	TAHU	SW	HRD	2012-06-13	Y	12	2012	Summer	4	50	1	0
540	1036	M	TAHU	SW	HRD	2012-06-13	Y	13	2012	Summer	4	50	0	2
541	1036	M	TAHU	SW	HRD	2012-06-13	Y	14	2012	Summer	5	50	0	1
542	1036	M	TAHU	SW	HRD	2012-06-13	Y	15	2012	Summer	3	50	0	0
543	1036	M	TAHU	SW	HRD	2012-06-13	Y	16	2012	Summer	5	50	1	1
544	1036	M	TAHU	SW	HRD	2012-06-13	Y	17	2012	Summer	3	50	0	0
545	1036	M	TAHU	SW	HRD	2012-06-17	Y	12	2012	Summer	10	145	0	0
546	1036	M	TAHU	SW	HRD	2012-06-18	Y	15	2012	Summer	4	76	0	0
547	1036	M	TAHU	AC	MRD	2012-06-18	Y	16	2012	Summer	2	37	0	0
548	1036	M	TAHU	AC	MRD	2012-06-18	Y	17	2012	Summer	0	37	0	0
549	1036	M	TAHU	AC	MRD	2012-06-20	Y	12	2012	Summer	1	36	0	0
550	1036	M	TAHU	AC	MRD	2012-06-20	Y	13	2012	Summer	4	36	0	0
551	1036	M	TAHU	AC	MRD	2012-06-20	Y	14	2012	Summer	3	36	0	0
552	1036	M	TAHU	AC	MRD	2012-06-20	Y	15	2012	Summer	5	36	0	0
553	1036	M	TAHU	AC	MRD	2012-06-20	Y	16	2012	Summer	4	36	0	0
554	1036	M	TAHU	SW	HRD	2012-06-20	Y	17	2012	Summer	5	66	0	0
555	1036	M	TAHU	SW	HRD	2012-06-21	Y	9	2012	Summer	7	94	0	2
556	1036	M	TAHU	SW	HRD	2012-07-05	Y	8	2012	Summer	5	87	0	0
557	1036	M	TAHU	SW	HRD	2012-07-05	Y	9	2012	Summer	14	87	0	0
558	1036	M	TAHU	SW	HRD	2012-07-05	Y	10	2012	Summer	9	87	0	0
559	1036	M	TAHU	SW	HRD	2012-07-06	Y	8	2012	Summer	2	78	0	0
560	1036	M	TAHU	AC	MRD	2012-07-06	Y	9	2012	Summer	3	20	0	0
561	1036	M	TAHU	SW	HRD	2012-07-07	Y	14	2012	Summer	18	124	0	0
562	1043	F	TAHU	BC	MRD	2012-06-15	Y	8	2012	Summer	2	27	0	0
563	1043	F	TAHU	BC	MRD	2012-06-15	Y	9	2012	Summer	3	27	0	0
564	1043	F	TAHU	BC	MRD	2012-06-15	Y	10	2012	Summer	0	27	0	0
565	1043	F	TAHU	BC	MRD	2012-06-15	Y	11	2012	Summer	1	27	0	0
566	1043	F	TAHU	BC	MRD	2012-06-15	Y	12	2012	Summer	1	27	0	0
567	1043	F	TAHU	BC	MRD	2012-06-15	Y	13	2012	Summer	2	27	0	0
568	1043	F	TAHU	BC	MRD	2012-06-15	Y	14	2012	Summer	1	27	0	0
569	1043	F	TAHU	BC	MRD	2012-06-15	Y	15	2012	Summer	3	27	0	0
570	1043	F	TAHU	BC	MRD	2012-06-15	Y	16	2012	Summer	0	27	0	0
571	1043	F	TAHU	BC	MRD	2012-06-15	Y	17	2012	Summer	2	27	0	0
572	1043	F	TAHU	BC	MRD	2012-07-08	Y	8	2012	Summer	5	19	0	0
573	1043	F	TAHU	BC	MRD	2012-07-08	Y	9	2012	Summer	1	19	0	0
574	1043	F	TAHU	BC	MRD	2012-07-08	Y	10	2012	Summer	0	19	0	0
575	1043	F	TAHU	BC	MRD	2012-07-20	Y	11	2012	Summer			0	1
576	1043	F	TAHU	BC	MRD	2012-07-20	Y	12	2012	Summer			0	0
577	1043	F	TAHU	BC	MRD	2012-07-20	Y	13	2012	Summer			0	0
578	1043	F	TAHU	BC	MRD	2012-07-20	Y	14	2012	Summer			0	0
579	1043	F	TAHU	BC	MRD	2012-07-20	Y	15	2012	Summer			0	0
580	1043	F	TAHU	BC	MRD	2012-07-20	Y	16	2012	Summer			0	0
581	1043	F	TAHU	BC	MRD	2012-07-20	Y	17	2012	Summer			0	0
582	1043	F	TAHU	BC	MRD	2012-07-21	Y	8	2012	Summer			0	0
583	1043	F	TAHU	BC	MRD	2012-07-21	Y	9	2012	Summer			0	0
584	1043	F	TAHU	BC	MRD	2012-07-21	Y	10	2012	Summer			0	0
585	1043	F	TAHU	BC	MRD	2012-07-21	Y	11	2012	Summer			0	0
586	1043	F	TAHU	BC	MRD	2012-07-21	Y	12	2012	Summer			0	0
587	1043	F	TAHU	BC	MRD	2012-07-21	Y	13	2012	Summer			0	0
588	1043	F	TAHU	BC	MRD	2012-07-22	Y	14	2012	Summer			0	0
589	1043	F	TAHU	BC	MRD	2012-07-22	Y	15	2012	Summer			0	0
590	1043	F	TAHU	BC	MRD	2012-07-22	Y	16	2012	Summer			0	0
591	1043	F	TAHU	BC	MRD	2012-07-22	Y	17	2012	Summer			0	0
592	1037	F	TAHU	ST	LRD	2012-07-03	Y	9	2012	Summer	0	21	0	1
593	1037	F	TAHU	ST	LRD	2012-07-03	Y	10	2012	Summer	0	21	0	0
594	1037	F	TAHU	ST	LRD	2012-07-03	Y	11	2012	Summer	0	21	0	1
595	1037	F	TAHU	ST	LRD	2012-07-03	Y	15	2012	Summer	0	21	0	0
596	1037	F	TAHU	ST	LRD	2012-07-03	Y	16	2012	Summer	5	21	0	0
597	1037	F	TAHU	ST	LRD	2012-07-03	Y	17	2012	Summer	5	21	0	0
598	1037	F	TAHU	ST	LRD	2012-06-07	Y	13	2012	Summer	1	20	0	0
599	1037	F	TAHU	ST	LRD	2012-06-07	Y	14	2012	Summer	3	20	0	0
600	1037	F	TAHU	ST	LRD	2012-06-07	Y	15	2012	Summer	2	20	0	1
601	1037	F	TAHU	ST	LRD	2012-06-07	Y	16	2012	Summer	0	20	0	1
602	1037	F	TAHU	ST	LRD	2012-06-07	Y	17	2012	Summer	1	20	0	0
603	1037	F	TAHU	ST	LRD	2012-05-24	Y	10	2012	Spring	0	12	0	1
604	1037	F	TAHU	ST	LRD	2012-05-24	Y	11	2012	Spring	0	12	0	0
605	1037	F	TAHU	ST	LRD	2012-05-24	Y	12	2012	Spring	2	12	0	0
606	1037	F	TAHU	ST	LRD	2012-07-09	Y	12	2012	Summer	0	12	0	0
607	1037	F	TAHU	ST	LRD	2012-07-09	Y	13	2012	Summer	3	12	0	0
608	1037	F	TAHU	ST	LRD	5/31/2012	Y	13	2012	Spring	1	10	0	0
609	1037	F	TAHU	ST	LRD	5/31/2012	Y	14	2012	Spring	1	10	0	1
610	1037	F	TAHU	ST	LRD	5/31/2012	Y	15	2012	Spring	1	10	0	0
611	1037	F	TAHU	ST	LRD	5/31/2012	Y	16	2012	Spring	0	10	0	0
612	1037	F	TAHU	ST	LRD	5/31/2012	Y	17	2012	Spring	1	10	0	0
613	1037	F	TAHU	ST	LRD	5/25/2012	Y	8	2012	Spring	1	6	0	1
614	1037	F	TAHU	ST	LRD	2012-06-20	Y	8	2012	Summer	0	6	0	0
615	1037	F	TAHU	ST	LRD	2012-06-20	Y	9	2012	Summer	0	6	0	0
616	1037	F	TAHU	ST	LRD	2012-06-20	Y	10	2012	Summer	0	6	0	0
617	1037	F	TAHU	ST	LRD	2012-06-20	Y	11	2012	Summer	0	6	0	0
618	1037	F	TAHU	ST	LRD	2012-06-16	Y	8	2012	Summer	0	4	0	0
619	1037	F	TAHU	ST	LRD	2012-06-16	Y	9	2012	Summer	0	4	0	0
620	1037	F	TAHU	ST	LRD	2012-06-16	Y	10	2012	Summer	0	4	0	1
621	1037	F	TAHU	ST	LRD	2012-06-16	Y	11	2012	Summer	0	4	0	0
622	1037	F	TAHU	ST	LRD	2012-06-16	Y	12	2012	Summer	0	4	0	0
623	1037	F	TAHU	ST	LRD	2012-07-05	Y	13	2012	Summer	0	4	0	0
624	1037	F	TAHU	ST	LRD	2012-07-05	Y	14	2012	Summer	2	4	0	1
625	1037	F	TAHU	ST	LRD	2012-07-07	Y	15	2012	Summer	0	2	1	1
626	1037	F	TAHU	ST	LRD	2012-07-07	Y	17	2012	Summer	0	2	0	0
627	1042	F	TAHU	BC	MRD	2012-06-14	Y	8	2012	Summer	3	58	0	0
628	1042	F	TAHU	BC	MRD	2012-06-14	Y	9	2012	Summer	3	58	2	0
629	1042	F	TAHU	BC	MRD	2012-06-14	Y	10	2012	Summer	2	58	0	0
630	1042	F	TAHU	BC	MRD	2012-06-14	Y	11	2012	Summer	3	58	0	0
631	936	M	TAHU	ST	LRD	2010-06-29	Y	10	2010	Summer			0	1
632	936	M	TAHU	ST	LRD	2010-06-29	Y	12	2010	Summer			0	0
633	880	M	TAHU	ST	LRD	2010-08-07	Y	13	2010	Summer			0	1
634	1	F	SCAB	AC	MRD	2011-07-24	Y	8	2011	Summer	1		1	1
635	1	F	SCAB	AC	MRD	2011-07-24	Y	9	2011	Summer	0		0	0
636	1	F	SCAB	AC	MRD	2011-07-25	Y	16	2011	Summer	0		0	0
637	1	F	SCAB	AC	MRD	2011-07-25	Y	17	2011	Summer	0		0	0
638	1	F	SCAB	AC	MRD	2011-08-06	Y	14	2011	Summer	3		0	1
639	1	F	SCAB	AC	MRD	2011-08-06	Y	15	2011	Summer	4		0	1
640	1	F	SCAB	AC	MRD	2011-08-06	Y	16	2011	Summer	1		2	0
641	1	F	SCAB	AC	MRD	2011-08-06	Y	17	2011	Summer	15		0	0
642	1	F	SCAB	AC	MRD	2011-08-07	Y	13	2011	Summer	1	7	0	2
643	1	F	SCAB	AC	MRD	2011-08-07	Y	14	2011	Summer	1	7	0	0
644	1	F	SCAB	AC	MRD	2011-08-07	Y	15	2011	Summer	2	7	0	0
645	1	F	SCAB	AC	MRD	2011-08-07	Y	16	2011	Summer	2	7	2	0
646	1	F	SCAB	AC	MRD	2011-08-07	Y	17	2011	Summer	1	7	0	0
647	1	F	SCAB	AC	MRD	2011-08-09	Y	8	2011	Summer	5	14	0	0
648	1	F	SCAB	AC	MRD	2011-08-09	Y	9	2011	Summer	3	14	0	0
649	1	F	SCAB	AC	MRD	2011-08-09	Y	10	2011	Summer	3	14	0	1
650	1	F	SCAB	AC	MRD	2011-08-09	Y	11	2011	Summer	1	14	0	0
651	1	F	SCAB	AC	MRD	2011-08-09	Y	12	2011	Summer	2	14	2	0
652	1	F	SCAB	AC	MRD	2011-08-09	Y	13	2011	Summer	0	14	2	0
653	1	F	SCAB	SW	HRD	2011-08-28	Y	8	2011	Summer	2	129	1	0
654	1	F	SCAB	SW	HRD	2011-08-28	Y	9	2011	Summer	23	129	0	0
655	1	F	SCAB	SW	HRD	2011-08-28	Y	10	2011	Summer	24	129	0	1
656	1	F	SCAB	AC	MRD	2011-08-28	Y	11	2011	Summer	0	14	1	1
657	1	F	SCAB	AC	MRD	2011-08-28	Y	12	2011	Summer	1	14	0	0
658	1	F	SCAB	AC	MRD	2011-08-28	Y	13	2011	Summer	0	14	0	1
659	1	F	SCAB	AC	MRD	2011-08-28	Y	14	2011	Summer	2	14	0	0
660	1	F	SCAB	AC	MRD	2011-08-28	Y	15	2011	Summer	1	14	0	0
661	1	F	SCAB	AC	MRD	2011-08-28	Y	16	2011	Summer	0	14	0	0
662	1	F	SCAB	AC	MRD	2011-09-11	Y	9	2011	fall	1	5	0	0
663	1	F	SCAB	AC	MRD	2011-09-11	Y	10	2011	fall	0	5	1	0
664	1	F	SCAB	AC	MRD	2011-09-11	Y	11	2011	fall	1	5	0	0
665	1	F	SCAB	AC	MRD	2011-09-11	Y	12	2011	fall	3	5	0	0
666	1	F	SCAB	SW	HRD	2011-09-23	Y	9	2011	fall	3	50	0	1
667	1	F	SCAB	SW	HRD	2011-09-23	Y	10	2011	fall	4	50	0	0
668	1	F	SCAB	SW	HRD	2011-09-23	Y	11	2011	fall	3	50	3	0
669	1	F	SCAB	SW	HRD	2011-09-23	Y	12	2011	fall	4	50	1	0
670	1	F	SCAB	AC	MRD	2012-05-18	Y	8	2012	Spring	0	21	0	0
671	1	F	SCAB	AC	MRD	2012-05-18	Y	9	2012	Spring	2	21	0	0
672	1	F	SCAB	AC	MRD	2012-05-18	Y	10	2012	Spring	1	21	0	0
673	1	F	SCAB	AC	MRD	2012-05-18	Y	11	2012	Spring	3	21	0	0
674	1	F	SCAB	AC	MRD	2012-05-18	Y	12	2012	Spring	0	21	0	0
675	1	F	SCAB	AC	MRD	2012-05-18	Y	13	2012	Spring	1	21	0	0
676	1	F	SCAB	AC	MRD	2012-05-21	Y	13	2012	Spring	0	23	0	0
677	1	F	SCAB	AC	MRD	2012-05-21	Y	14	2012	Spring	2	23	0	0
678	1	F	SCAB	AC	MRD	2012-05-21	Y	15	2012	Spring	3	23	0	0
679	1	F	SCAB	AC	MRD	2012-05-21	Y	16	2012	Spring	0	23	0	2
680	1	F	SCAB	AC	MRD	2012-05-22	Y	8	2012	Spring	3	59	0	1
681	1	F	SCAB	AC	MRD	2012-05-22	Y	9	2012	Spring	6	59	0	0
682	1	F	SCAB	AC	MRD	2012-05-22	Y	10	2012	Spring	1	59	0	1
683	1	F	SCAB	AC	MRD	2012-05-22	Y	11	2012	Spring	7	59	0	0
684	1	F	SCAB	AC	MRD	2012-05-22	Y	16	2012	Spring	5	59	0	0
685	1	F	SCAB	AC	MRD	2012-05-23	Y	14	2012	Spring	2	33	0	1
686	1	F	SCAB	AC	MRD	2012-05-23	Y	15	2012	Spring	6	33	0	0
687	1	F	SCAB	AC	MRD	2012-05-23	Y	16	2012	Spring	2	33	0	0
688	1	F	SCAB	AC	MRD	2012-05-23	Y	17	2012	Spring	1	33	0	0
689	1	F	SCAB	SW	HRD	2012-06-01	Y	8	2012	Summer	2	102	0	0
690	1	F	SCAB	AC	MRD	2012-06-17	Y	17	2012	Summer	0	7	0	0
691	1	F	SCAB	AC	MRD	2012-06-18	Y	8	2012	Summer	1	37	0	1
692	1	F	SCAB	AC	MRD	2012-06-18	Y	9	2012	Summer	8	37	0	0
693	1	F	SCAB	AC	MRD	2012-06-18	Y	10	2012	Summer	8	37	0	1
694	1	F	SCAB	AC	MRD	2012-06-18	Y	11	2012	Summer	1	37	0	2
695	1	F	SCAB	AC	MRD	2012-06-18	Y	12	2012	Summer	1	37	0	0
696	1	F	SCAB	AC	MRD	2012-06-18	Y	13	2012	Summer	7	37	0	0
697	1	F	SCAB	AC	MRD	2012-06-18	Y	14	2012	Summer	3	37	0	0
698	1	F	SCAB	AC	MRD	2012-06-18	Y	17	2012	Summer	0	37	0	0
699	1	F	SCAB	AC	MRD	2012-07-07	Y	12	2012	Summer	2	7	0	0
700	1	F	SCAB	SW	HRD	2012-07-10	Y	12	2012	Summer	1	46	0	0
701	2	M	SCAB	ST	LRD	2011-07-24	Y	13	2011	Summer	2	11	0	0
702	4	F	SCAB	SW	HRD	2011-08-09	Y	15	2011	Summer	5	39	0	1
703	4	F	SCAB	SW	HRD	2011-08-09	Y	16	2011	Summer	2	39	0	0
704	5	F	SCAB	AC	MRD	2011-10-21	Y	10	2011	fall	12	66	0	0
705	5	F	SCAB	AC	MRD	2011-10-21	Y	11	2011	fall	5	66	0	0
706	5	F	SCAB	AC	MRD	2011-10-21	Y	12	2011	fall	3	66	0	0
707	5	F	SCAB	AC	MRD	2011-10-21	Y	13	2011	fall	8	66	0	0
708	5	F	SCAB	AC	MRD	2011-10-21	Y	14	2011	fall	8	66	0	0
709	5	F	SCAB	AC	MRD	2011-10-22	Y	12	2011	fall	2	13	0	0
710	5	F	SCAB	AC	MRD	2011-10-22	Y	13	2011	fall	0	13	0	0
711	5	F	SCAB	AC	MRD	2011-10-22	Y	14	2011	fall	1	13	0	0
712	5	F	SCAB	AC	MRD	2011-10-22	Y	15	2011	fall	4	13	0	0
713	5	F	SCAB	SW	HRD	2011-10-22	Y	16	2011	fall	6	59	0	0
714	5	F	SCAB	AC	MRD	2011-10-23	Y	8	2011	fall	0	9	0	0
715	5	F	SCAB	AC	MRD	2011-10-23	Y	9	2011	fall	0	9	0	0
716	5	F	SCAB	AC	MRD	2011-10-23	Y	10	2011	fall	1	9	0	0
717	5	F	SCAB	AC	MRD	2011-10-23	Y	11	2011	fall	0	9	0	0
718	5	F	SCAB	AC	MRD	2011-10-23	Y	12	2011	fall	1	9	0	0
719	5	F	SCAB	SW	HRD	2011-10-23	Y	13	2011	fall	5	37	0	0
720	5	F	SCAB	SW	HRD	2011-10-23	Y	14	2011	fall	0	37	1	0
721	5	F	SCAB	SW	HRD	2011-10-23	Y	15	2011	fall	9	37	1	0
722	5	F	SCAB	SW	HRD	2011-10-23	Y	16	2011	fall	3	37	0	0
723	5	F	SCAB	AC	MRD	2011-11-09	Y	8	2011	fall	0	40	0	0
724	5	F	SCAB	AC	MRD	2011-11-09	Y	9	2011	fall	5	40	0	0
725	5	F	SCAB	SW	HRD	2011-11-09	Y	10	2011	fall	0	19	0	0
726	5	F	SCAB	SW	HRD	2011-11-09	Y	11	2011	fall	1	19	0	0
727	5	F	SCAB	SW	HRD	2012-03-30	N	8	2012	Spring			0	0
728	5	F	SCAB	SW	HRD	2012-03-30	N	9	2012	Spring			0	0
729	5	F	SCAB	SW	HRD	2012-03-30	N	10	2012	Spring			0	0
730	5	F	SCAB	SW	HRD	2012-03-30	N	11	2012	Spring			0	0
731	5	F	SCAB	SW	HRD	2012-05-15	Y	14	2012	Spring			0	0
732	5	F	SCAB	SW	HRD	2012-05-15	Y	15	2012	Spring			0	0
733	5	F	SCAB	SW	HRD	2012-05-15	Y	16	2012	Spring			0	0
734	5	F	SCAB	AC	MRD	2012-05-16	Y	8	2012	Spring	5	51	0	0
735	5	F	SCAB	AC	MRD	2012-05-16	Y	9	2012	Spring	2	51	0	0
736	5	F	SCAB	SW	HRD	2012-05-16	Y	16	2012	Spring	3	12	0	1
737	5	F	SCAB	SW	HRD	2012-05-16	Y	17	2012	Spring	4	12	0	1
738	5	F	SCAB	SW	HRD	2012-05-18	Y	12	2012	Spring	5	40	0	0
739	5	F	SCAB	SW	HRD	2012-05-21	Y	17	2012	Spring	10	69	0	0
740	5	F	SCAB	SW	HRD	2012-05-22	Y	17	2012	Spring	2	53	0	0
741	10	F	SCAB	BC	MRD	2011-08-27	Y	8	2011	Summer	0	43	1	0
742	10	F	SCAB	BC	MRD	2011-08-27	Y	9	2011	Summer	6	43	0	0
743	10	F	SCAB	BC	MRD	2011-08-27	Y	10	2011	Summer	9	43	0	0
744	10	F	SCAB	BC	MRD	2011-08-27	Y	11	2011	Summer	1	43	0	1
745	10	F	SCAB	BC	MRD	2011-08-27	Y	12	2011	Summer	5	43	0	1
746	10	F	SCAB	BC	MRD	2011-08-27	Y	13	2011	Summer	4	43	0	2
747	10	F	SCAB	BC	MRD	2011-08-27	Y	14	2011	Summer	4	43	0	0
748	10	F	SCAB	BC	MRD	2011-08-27	Y	15	2011	Summer	5	43	0	0
749	10	F	SCAB	BC	MRD	2011-08-27	Y	16	2011	Summer	5	43	0	1
750	10	F	SCAB	BC	MRD	2011-08-27	Y	17	2011	Summer	2	43	0	1
751	10	F	SCAB	BC	MRD	2012-09-09	Y	8	2012	fall	0	12	1	0
752	10	F	SCAB	BC	MRD	2012-09-09	Y	9	2012	fall	2	12	0	0
753	10	F	SCAB	BC	MRD	2012-09-13	Y	17	2012	fall	1	14	0	0
754	10	F	SCAB	BC	MRD	2012-09-14	Y	8	2012	fall	0	3	0	2
755	10	F	SCAB	BC	MRD	2012-09-14	Y	9	2012	fall	0	3	0	1
756	10	F	SCAB	BC	MRD	2012-09-14	Y	10	2012	fall	0	3	0	0
757	10	F	SCAB	BC	MRD	2012-09-14	Y	11	2012	fall	0	3	0	0
758	10	F	SCAB	BC	MRD	2012-09-14	Y	12	2012	fall	0	3	0	0
759	10	F	SCAB	BC	MRD	2012-09-14	Y	13	2012	fall	2	3	0	0
760	10	F	SCAB	BC	MRD	2012-09-14	Y	14	2012	fall	0	3	0	0
761	10	F	SCAB	BC	MRD	2012-09-14	Y	15	2012	fall	0	3	0	0
762	10	F	SCAB	BC	MRD	2012-09-14	Y	16	2012	fall	0	3	0	1
763	10	F	SCAB	BC	MRD	2012-09-14	Y	17	2012	fall	0	3	0	1
764	10	F	SCAB	BC	MRD	2012-09-15	Y	8	2012	fall	6	27	0	0
765	10	F	SCAB	BC	MRD	2012-09-15	Y	9	2012	fall	0	27	0	0
766	10	F	SCAB	BC	MRD	2012-09-15	Y	10	2012	fall	4	27	0	1
767	10	F	SCAB	BC	MRD	2012-09-15	Y	11	2012	fall	2	27	0	0
768	10	F	SCAB	BC	MRD	2012-09-25	Y	10	2012	fall	2	16	0	0
769	10	F	SCAB	BC	MRD	2012-09-25	Y	11	2012	fall	2	16	0	0
770	10	F	SCAB	BC	MRD	2012-09-25	Y	12	2012	fall	2	16	0	0
771	10	F	SCAB	BC	MRD	2012-09-25	Y	13	2012	fall	0	16	0	1
772	10	F	SCAB	BC	MRD	2012-09-25	Y	14	2012	fall	2	16	0	1
773	10	F	SCAB	BC	MRD	2012-09-25	Y	15	2012	fall	5	16	0	0
774	10	F	SCAB	BC	MRD	2012-10-02	Y	12	2012	fall	0	4	0	0
775	10	F	SCAB	BC	MRD	2012-10-02	Y	13	2012	fall	0	4	0	0
776	10	F	SCAB	BC	MRD	2012-10-02	Y	14	2012	fall	0	4	0	0
777	10	F	SCAB	BC	MRD	2012-10-02	Y	15	2012	fall	0	4	0	1
778	10	F	SCAB	BC	MRD	2012-10-02	Y	16	2012	fall	0	4	0	1
779	11	M	SCAB	AC	MRD	2011-08-28	Y	17	2011	Summer	3	14	0	1
780	12	M	SCAB	SW	HRD	2011-08-16	Y	8	2011	Summer	1	48	0	0
781	12	M	SCAB	SW	HRD	2011-08-16	Y	9	2011	Summer	1	48	0	0
782	12	M	SCAB	SW	HRD	2011-08-16	Y	10	2011	Summer	1	48	0	0
783	12	M	SCAB	SW	HRD	2011-08-16	Y	11	2011	Summer	6	48	0	0
784	12	M	SCAB	SW	HRD	2011-08-16	Y	12	2011	Summer	6	48	0	1
785	12	M	SCAB	SW	HRD	2011-08-16	Y	13	2011	Summer	4	48	0	1
786	12	M	SCAB	BC	MRD	2011-08-16	Y	15	2011	Summer	3		0	0
787	12	M	SCAB	BC	MRD	2011-08-16	Y	16	2011	Summer	1		0	1
788	12	M	SCAB	BC	MRD	2011-08-16	Y	17	2011	Summer	0		0	0
789	12	M	SCAB	BC	MRD	2011-08-17	Y	16	2011	Summer	0	8	0	0
790	12	M	SCAB	BC	MRD	2011-08-17	Y	17	2011	Summer	3	8	0	0
791	12	M	SCAB	BC	MRD	2011-09-23	Y	15	2011	fall	7	69	0	0
792	12	M	SCAB	BC	MRD	2011-09-23	Y	16	2011	fall	4	69	0	0
793	12	M	SCAB	BC	MRD	2011-09-23	Y	17	2011	fall	3	69	0	0
794	13	F	SCAB	SW	HRD	2011-08-18	Y	11	2011	Summer	6	92	0	1
795	13	F	SCAB	SW	HRD	2011-08-18	Y	12	2011	Summer	19	92	0	0
796	13	F	SCAB	SW	HRD	2011-08-18	Y	13	2011	Summer	11	92	0	2
797	13	F	SCAB	SW	HRD	2011-08-18	Y	14	2011	Summer	8	92	0	0
798	13	F	SCAB	SW	HRD	2011-08-18	Y	15	2011	Summer	2	92	0	0
799	13	F	SCAB	SW	HRD	2011-08-18	Y	16	2011	Summer	2	92	0	0
800	13	F	SCAB	SW	HRD	2011-08-25	Y	14	2011	Summer	3	41	0	0
801	13	F	SCAB	SW	HRD	2011-08-25	Y	15	2011	Summer	7	41	0	0
802	13	F	SCAB	SW	HRD	2011-08-25	Y	16	2011	Summer	4	41	1	0
803	13	F	SCAB	SW	HRD	2011-08-25	Y	17	2011	Summer	0	41	0	1
804	13	F	SCAB	SW	HRD	2011-08-26	Y	8	2011	Summer	3	91	0	0
805	13	F	SCAB	SW	HRD	2011-08-26	Y	9	2011	Summer	4	91	0	0
806	13	F	SCAB	SW	HRD	2011-08-26	Y	10	2011	Summer	11	91	0	1
807	13	F	SCAB	SW	HRD	2011-08-26	Y	11	2011	Summer	5	91	0	0
808	13	F	SCAB	SW	HRD	2011-08-26	Y	12	2011	Summer	7	91	0	0
809	13	F	SCAB	SW	HRD	2011-08-26	Y	13	2011	Summer	2	91	0	0
810	13	F	SCAB	SW	HRD	2011-08-26	Y	14	2011	Summer	1	91	0	3
811	13	F	SCAB	SW	HRD	2011-08-26	Y	15	2011	Summer	6	91	0	0
812	13	F	SCAB	AC	MRD	2011-08-26	Y	16	2011	Summer	2	20	1	1
813	13	F	SCAB	SW	HRD	2011-08-26	Y	17	2011	Summer	12	91	1	0
814	13	F	SCAB	SW	HRD	2011-09-07	Y	16	2011	fall	1	44	1	0
815	13	F	SCAB	SW	HRD	2011-09-07	Y	17	2011	fall	3	44	0	0
816	13	F	SCAB	SW	HRD	2011-09-10	Y	8	2011	fall	4	84	1	0
817	13	F	SCAB	SW	HRD	2011-09-10	Y	9	2011	fall	3	84	0	0
818	13	F	SCAB	SW	HRD	2011-09-23	Y	8	2011	fall	1	50	0	0
819	13	F	SCAB	SW	HRD	2011-09-24	Y	8	2011	fall	2	75	0	0
820	13	F	SCAB	SW	HRD	2011-09-24	Y	9	2011	fall	2	75	0	0
821	13	F	SCAB	SW	HRD	2011-09-24	Y	10	2011	fall	8	75	0	0
822	13	F	SCAB	SW	HRD	2011-09-24	Y	11	2011	fall	9	75	0	0
823	13	F	SCAB	SW	HRD	2011-09-24	Y	12	2011	fall	7	75	0	0
824	13	F	SCAB	SW	HRD	2011-09-24	Y	13	2011	fall	8	75	0	0
825	17	M	SCAB	SW	HRD	2012-05-18	Y	14	2012	Spring	4	40	0	2
826	17	M	SCAB	SW	HRD	2012-05-18	Y	15	2012	Spring	1	40	0	0
827	17	M	SCAB	SW	HRD	2012-05-18	Y	16	2012	Spring	1	40	0	0
828	17	M	SCAB	SW	HRD	2012-05-18	Y	17	2012	Spring	7	40	0	0
829	17	M	SCAB	AC	MRD	2012-05-23	Y	8	2012	Spring	3	33	0	0
830	17	M	SCAB	AC	MRD	2012-05-23	Y	9	2012	Spring	4	33	0	0
831	17	M	SCAB	SW	HRD	2012-05-23	Y	10	2012	Spring	11	84	0	0
832	17	M	SCAB	SW	HRD	2012-05-23	Y	11	2012	Spring	9	84	0	0
833	17	M	SCAB	SW	HRD	2012-05-23	Y	12	2012	Spring	12	84	0	0
834	17	M	SCAB	SW	HRD	2012-05-23	Y	13	2012	Spring	9	84	0	0
835	17	M	SCAB	SW	HRD	2012-06-06	Y	14	2012	Summer	10	89	0	0
836	17	M	SCAB	SW	HRD	2012-06-06	Y	15	2012	Summer	2	89	0	1
837	17	M	SCAB	SW	HRD	2012-06-06	Y	16	2012	Summer	2	89	0	0
838	17	M	SCAB	SW	HRD	2012-06-06	Y	17	2012	Summer	5	89	0	0
839	17	M	SCAB	SW	HRD	2012-06-11	Y	13	2012	Summer	4	49	0	0
840	17	M	SCAB	SW	HRD	2012-06-11	Y	14	2012	Summer	5	49	0	0
841	17	M	SCAB	SW	HRD	2012-06-11	Y	15	2012	Summer	4	49	0	0
842	17	M	SCAB	SW	HRD	2012-06-11	Y	16	2012	Summer	2	49	0	0
843	17	M	SCAB	SW	HRD	2012-06-11	Y	17	2012	Summer	2	49	0	0
844	17	M	SCAB	SW	HRD	2012-06-19	Y	8	2012	Summer	3	57	0	1
845	17	M	SCAB	SW	HRD	2012-06-19	Y	9	2012	Summer	1	57	0	0
846	17	M	SCAB	SW	HRD	2012-06-19	Y	10	2012	Summer	8	57	0	1
847	17	M	SCAB	SW	HRD	2012-06-19	Y	11	2012	Summer	4	57	0	0
848	17	M	SCAB	SW	HRD	2012-06-19	Y	12	2012	Summer	4	57	0	0
849	17	M	SCAB	SW	HRD	2012-07-04	Y	8	2012	Summer	12	142	0	0
850	17	M	SCAB	SW	HRD	2012-07-04	Y	9	2012	Summer	18	142	0	0
851	17	M	SCAB	SW	HRD	2012-07-04	Y	10	2012	Summer	9	142	2	0
852	17	M	SCAB	AC	MRD	2012-07-04	Y	11	2012	Summer	1	12	0	0
853	17	M	SCAB	AC	MRD	2012-07-04	Y	12	2012	Summer	3	12	0	0
854	17	M	SCAB	AC	MRD	2012-07-06	Y	13	2012	Summer	1	20	0	0
855	19	M	SCAB	AC	MRD	2012-07-06	Y	14	2012	Summer	1	20	1	0
856	19	M	SCAB	AC	MRD	2012-07-06	Y	15	2012	Summer	5	20	0	0
857	19	M	SCAB	AC	MRD	2012-07-06	Y	16	2012	Summer	0	20	0	0
858	19	M	SCAB	AC	MRD	2012-07-06	Y	17	2012	Summer	0	20	0	0
859	19	M	SCAB	SW	HRD	2012-07-07	Y	8	2012	Summer	5	124	0	0
860	19	M	SCAB	SW	HRD	2012-07-07	Y	9	2012	Summer	5	124	0	0
861	19	M	SCAB	SW	HRD	2012-07-07	Y	10	2012	Summer	8	124	0	0
862	19	M	SCAB	SW	HRD	2012-07-07	Y	11	2012	Summer	15	124	0	1
863	19	M	SCAB	SW	HRD	2012-07-08	Y	13	2012	Summer	10	95	0	0
864	19	M	SCAB	SW	HRD	2012-07-08	Y	14	2012	Summer	9	95	0	0
865	19	M	SCAB	SW	HRD	2012-07-08	Y	15	2012	Summer	10	95	2	2
866	19	M	SCAB	SW	HRD	2012-07-08	Y	16	2012	Summer	10	95	0	0
867	19	M	SCAB	SW	HRD	2012-07-08	Y	17	2012	Summer	5	95	0	0
868	19	M	SCAB	SW	HRD	2012-07-12	Y	13	2012	Summer	11	67	0	1
869	19	M	SCAB	SW	HRD	2012-07-12	Y	14	2012	Summer	8	67	0	1
870	19	M	SCAB	SW	HRD	2012-07-15	Y	13	2012	Summer	12	138	0	0
871	19	M	SCAB	SW	HRD	2012-07-15	Y	14	2012	Summer	10	138	0	0
872	19	M	SCAB	AC	MRD	2012-07-15	Y	15	2012	Summer	5	26	0	0
873	19	M	SCAB	AC	MRD	2012-07-15	Y	16	2012	Summer	4	26	0	0
874	19	M	SCAB	AC	MRD	2012-07-18	Y	8	2012	Summer	2	31	0	0
875	19	M	SCAB	AC	MRD	2012-07-18	Y	9	2012	Summer	4	31	0	2
876	19	M	SCAB	SW	HRD	2012-07-18	Y	10	2012	Summer	9	78	0	0
877	19	M	SCAB	SW	HRD	2012-07-18	Y	11	2012	Summer	7	78	0	2
878	19	M	SCAB	AC	MRD	2012-07-18	Y	12	2012	Summer	3	31	1	0
879	19	M	SCAB	AC	MRD	2012-07-19	Y	8	2012	Summer	2	36	0	1
880	19	M	SCAB	AC	MRD	2012-07-19	Y	9	2012	Summer	5	36	0	1
881	19	M	SCAB	AC	MRD	2012-07-19	Y	10	2012	Summer	2	36	0	0
882	19	M	SCAB	AC	MRD	2012-07-19	Y	11	2012	Summer	2	36	0	1
883	19	M	SCAB	AC	MRD	2012-07-19	Y	12	2012	Summer	4	36	0	0
884	19	M	SCAB	AC	MRD	2012-07-19	Y	13	2012	Summer	0	36	0	2
885	19	M	SCAB	AC	MRD	2012-07-22	Y	12	2012	Summer	1	4	0	0
886	25	F	SCAB	SW	HRD	2012-07-22	Y	8	2012	Summer	1	115	0	0
887	25	F	SCAB	SW	HRD	2012-07-22	Y	9	2012	Summer	3	115	0	0
888	25	F	SCAB	SW	HRD	2012-07-22	Y	10	2012	Summer	12	115	0	0
889	25	F	SCAB	SW	HRD	2012-07-22	Y	11	2012	Summer	25	115	0	1
890	25	F	SCAB	SW	HRD	2012-07-22	Y	12	2012	Summer	8	115	0	0
891	25	F	SCAB	SW	HRD	2012-07-22	Y	13	2012	Summer	9	115	0	0
892	25	F	SCAB	SW	HRD	2012-07-24	Y	14	2012	Summer	8	59	0	0
893	25	F	SCAB	SW	HRD	2012-07-24	Y	15	2012	Summer	7	59	0	0
894	25	F	SCAB	SW	HRD	2012-07-24	Y	16	2012	Summer	5	59	0	0
895	25	F	SCAB	AC	MRD	2012-07-30	Y	13	2012	Summer	1	46	0	0
896	25	F	SCAB	AC	MRD	2012-07-30	Y	14	2012	Summer	1	46	0	0
897	25	F	SCAB	AC	MRD	2012-07-30	Y	15	2012	Summer	4	46	0	0
898	25	F	SCAB	AC	MRD	2012-07-30	Y	16	2012	Summer	0	46	0	0
899	25	F	SCAB	AC	MRD	2012-07-30	Y	17	2012	Summer	2	46	0	0
900	25	F	SCAB	SW	HRD	2012-08-02	Y	14	2012	Summer	5	64	0	0
901	25	F	SCAB	SW	HRD	2012-08-02	Y	15	2012	Summer	7	64	0	0
902	25	F	SCAB	SW	HRD	2012-08-02	Y	16	2012	Summer	5	64	0	0
903	25	F	SCAB	SW	HRD	2012-08-02	Y	17	2012	Summer	12	64	0	0
904	25	F	SCAB	AC	MRD	2012-08-06	Y	16	2012	Summer	1	28	0	0
905	25	F	SCAB	AC	MRD	2012-08-06	Y	17	2012	Summer	1	28	0	0
906	25	F	SCAB	SW	HRD	2012-08-25	Y	8	2012	Summer	8	151	1	0
907	25	F	SCAB	SW	HRD	2012-08-25	Y	9	2012	Summer	5	151	0	0
908	25	F	SCAB	SW	HRD	2012-08-25	Y	10	2012	Summer	16	151	1	0
909	25	F	SCAB	SW	HRD	2012-08-25	Y	11	2012	Summer	10	151	0	0
910	25	F	SCAB	SW	HRD	2012-08-25	Y	12	2012	Summer	23	151	0	0
911	25	F	SCAB	SW	HRD	2012-08-25	Y	13	2012	Summer	11	151	0	0
912	25	F	SCAB	SW	HRD	2012-08-26	Y	8	2012	Summer	1	110	0	1
913	25	F	SCAB	SW	HRD	2012-08-26	Y	9	2012	Summer	9	110	1	1
914	25	F	SCAB	SW	HRD	2012-08-26	Y	10	2012	Summer	17	110	0	0
915	25	F	SCAB	SW	HRD	2012-08-26	Y	11	2012	Summer	22	110	0	0
916	25	F	SCAB	SW	HRD	2012-08-26	Y	12	2012	Summer	22	110	0	0
917	28	M	SCAB	SW	HRD	2012-07-23	Y	8	2012	Summer	1	57	1	0
918	28	M	SCAB	SW	HRD	2012-07-23	Y	9	2012	Summer	6	57	0	0
919	28	M	SCAB	SW	HRD	2012-07-23	Y	10	2012	Summer	7	57	1	0
920	28	M	SCAB	SW	HRD	2012-07-23	Y	11	2012	Summer	5	57	0	2
921	28	M	SCAB	SW	HRD	2012-07-23	Y	12	2012	Summer	7	57	0	0
922	28	M	SCAB	ST	LRD	2012-07-24	Y	11	2012	Summer	0	12	0	0
923	28	M	SCAB	ST	LRD	2012-07-24	Y	12	2012	Summer	2	12	0	0
924	28	M	SCAB	SW	HRD	2012-07-31	Y	12	2012	Summer	2	38	0	0
925	28	M	SCAB	SW	HRD	2012-07-31	Y	13	2012	Summer	7	38	0	1
926	28	M	SCAB	SW	HRD	2012-07-31	Y	14	2012	Summer	0	38	0	1
927	28	M	SCAB	SW	HRD	2012-07-31	Y	15	2012	Summer	1	38	1	0
928	28	M	SCAB	SW	HRD	2012-07-31	Y	16	2012	Summer	1	38	0	1
929	28	M	SCAB	SW	HRD	2012-07-31	Y	17	2012	Summer	2	38	0	0
930	28	M	SCAB	SW	HRD	2012-08-01	Y	8	2012	Summer	0	34	1	0
931	28	M	SCAB	SW	HRD	2012-08-01	Y	9	2012	Summer	0	34	1	1
932	28	M	SCAB	SW	HRD	2012-08-01	Y	10	2012	Summer	6	34	0	0
933	28	M	SCAB	SW	HRD	2012-08-01	Y	11	2012	Summer	2	34	0	0
934	28	M	SCAB	SW	HRD	2012-08-01	Y	12	2012	Summer	4	34	0	0
935	28	M	SCAB	SW	HRD	2012-08-01	Y	13	2012	Summer	3	34	0	0
936	28	M	SCAB	SW	HRD	2012-08-01	Y	14	2012	Summer	2	34	0	0
937	28	M	SCAB	SW	HRD	2012-08-01	Y	15	2012	Summer	3	34	0	0
938	28	M	SCAB	SW	HRD	2012-08-01	Y	16	2012	Summer	6	34	0	0
939	28	M	SCAB	SW	HRD	2012-08-01	Y	17	2012	Summer	1	34	0	0
940	28	M	SCAB	SW	HRD	2012-08-07	Y	15	2012	Summer	2	46	0	0
941	28	M	SCAB	SW	HRD	2012-08-08	Y	8	2012	Summer	1	59	0	0
942	28	M	SCAB	SW	HRD	2012-08-08	Y	9	2012	Summer	5	59	0	2
943	28	M	SCAB	SW	HRD	2012-08-08	Y	10	2012	Summer	3	59	0	0
944	28	M	SCAB	SW	HRD	2012-08-08	Y	16	2012	Summer	11	59	0	0
945	28	M	SCAB	SW	HRD	2012-08-08	Y	17	2012	Summer	5	59	0	0
946	28	M	SCAB	SW	HRD	2012-08-09	Y	13	2012	Summer	1	44	0	0
947	28	M	SCAB	SW	HRD	2012-08-09	Y	14	2012	Summer	3	44	0	0
948	28	M	SCAB	SW	HRD	2012-08-10	Y	8	2012	Summer	1	74	0	0
949	32	M	SCAB	SW	HRD	2012-11-17	N	15	2012	fall	0	21	1	0
950	32	M	SCAB	SW	HRD	2012-11-17	N	16	2012	fall	1	21	0	0
951	32	M	SCAB	SW	HRD	2012-11-18	N	8	2012	fall	0	0	0	0
952	32	M	SCAB	SW	HRD	2012-11-18	N	9	2012	fall	0	0	1	0
953	32	M	SCAB	SW	HRD	2012-11-18	N	10	2012	fall	0	0	0	0
954	32	M	SCAB	SW	HRD	2012-11-18	N	11	2012	fall	0	0	0	0
955	32	M	SCAB	AC	MRD	2013-06-07	Y	10	2013	Summer	0		0	0
956	32	M	SCAB	AC	MRD	2013-06-07	Y	11	2013	Summer	1		0	1
957	32	M	SCAB	AC	MRD	2013-06-07	Y	12	2013	Summer	0		0	1
958	32	M	SCAB	AC	MRD	2013-06-07	Y	13	2013	Summer	0		0	0
959	32	M	SCAB	SW	HRD	2013-06-07	Y	14	2013	Summer	14	110	0	0
960	32	M	SCAB	AC	MRD	2013-06-07	Y	15	2013	Summer	5		0	1
961	32	M	SCAB	AC	MRD	2013-06-07	Y	16	2013	Summer	1		3	1
962	34	M	SCAB	SW	HRD	2013-07-13	Y	9	2013	Summer	7	131	3	2
963	34	M	SCAB	SW	HRD	2013-07-13	Y	10	2013	Summer	8	131	1	1
964	34	M	SCAB	SW	HRD	2013-07-13	Y	12	2013	Summer	18	131	2	1
965	34	M	SCAB	AC	MRD	2013-07-13	Y	13	2013	Summer	2	36	0	0
966	34	M	SCAB	AC	MRD	2013-07-13	Y	14	2013	Summer	2	36	0	0
967	34	M	SCAB	AC	MRD	2013-07-13	Y	15	2013	Summer	11	36	0	0
968	34	M	SCAB	AC	MRD	2013-07-13	Y	16	2013	Summer	3	36	0	0
969	34	M	SCAB	SW	HRD	2013-07-14	Y	9	2013	Summer	5	132	2	0
970	34	M	SCAB	AC	MRD	2013-07-14	Y	9	2013	Summer	3	11	2	0
971	34	M	SCAB	SW	HRD	2013-07-14	Y	10	2013	Summer	13	132	0	0
972	34	M	SCAB	SW	HRD	2013-07-14	Y	11	2013	Summer	12	132	0	0
973	34	M	SCAB	SW	HRD	2013-07-15	Y	10	2013	Summer	5	79	0	1
974	34	M	SCAB	SW	HRD	2013-07-15	Y	11	2013	Summer	3	79	0	2
975	34	M	SCAB	SW	HRD	2013-07-15	Y	12	2013	Summer	8	79	1	1
976	34	M	SCAB	AC	MRD	2013-07-15	Y	15	2013	Summer	6	54	0	0
977	34	M	SCAB	AC	MRD	2013-07-15	Y	16	2013	Summer	2	54	2	0
978	175	M	SCAB	ST	LRD	2011-07-24	Y	11	2011	Summer	2	11	0	1
979	175	M	SCAB	ST	LRD	2011-07-24	Y	12	2011	Summer	0	11	0	0
980	175	M	SCAB	ST	LRD	2011-07-26	Y	8	2011	Summer	0	8	0	0
981	175	M	SCAB	ST	LRD	2011-07-26	Y	9	2011	Summer	0	8	0	0
982	175	M	SCAB	ST	LRD	2011-07-26	Y	16	2011	Summer	0	8	0	0
983	175	M	SCAB	ST	LRD	2011-07-26	Y	17	2011	Summer	1	8	0	0
984	175	M	SCAB	ST	LRD	2011-07-27	Y	8	2011	Summer	1	17	1	1
985	175	M	SCAB	ST	LRD	2011-07-27	Y	9	2011	Summer	3	17	0	1
986	175	M	SCAB	ST	LRD	2011-07-27	Y	10	2011	Summer	1	17	0	1
987	175	M	SCAB	ST	LRD	2011-07-27	Y	11	2011	Summer	0	17	0	0
988	175	M	SCAB	ST	LRD	2011-08-04	Y	13	2011	Summer	1	8	0	0
989	175	M	SCAB	ST	LRD	2011-08-04	Y	14	2011	Summer	0	8	0	0
990	175	M	SCAB	ST	LRD	2011-08-04	Y	15	2011	Summer	0	8	0	0
991	175	M	SCAB	ST	LRD	2011-08-04	Y	16	2011	Summer	1	8	0	0
992	175	M	SCAB	ST	LRD	2011-08-04	Y	17	2011	Summer	0	8	0	0
993	175	M	SCAB	ST	LRD	2011-08-06	Y	8	2011	Summer	0	11	0	0
994	175	M	SCAB	ST	LRD	2011-08-06	Y	9	2011	Summer	0	11	1	0
995	175	M	SCAB	ST	LRD	2011-08-06	Y	10	2011	Summer	0	11	0	0
996	175	M	SCAB	ST	LRD	2011-08-08	Y	8	2011	Summer	0	8	1	0
997	175	M	SCAB	ST	LRD	2011-08-08	Y	9	2011	Summer	1	8	0	0
998	175	M	SCAB	ST	LRD	2011-08-08	Y	10	2011	Summer	2	8	0	1
999	175	M	SCAB	ST	LRD	2011-08-08	Y	11	2011	Summer	3	8	0	0
1000	175	M	SCAB	ST	LRD	2011-08-08	Y	12	2011	Summer	0	8	0	0
1001	175	M	SCAB	ST	LRD	2011-08-08	Y	13	2011	Summer	1	8	0	0
1002	175	M	SCAB	ST	LRD	2011-08-08	Y	14	2011	Summer	0	8	0	0
1003	175	M	SCAB	ST	LRD	2011-08-08	Y	15	2011	Summer	0	8	0	0
1004	175	M	SCAB	ST	LRD	2011-08-08	Y	16	2011	Summer	1	8	1	0
1005	175	M	SCAB	ST	LRD	2011-08-08	Y	17	2011	Summer	0	8	0	0
1006	175	M	SCAB	ST	LRD	2011-09-10	Y	10	2011	fall	0	4	0	0
1007	175	M	SCAB	ST	LRD	2011-09-10	Y	11	2011	fall	0	4	0	0
1008	175	M	SCAB	ST	LRD	2011-09-10	Y	12	2011	fall	0	4	0	1
1009	175	M	SCAB	ST	LRD	2011-09-10	Y	13	2011	fall	0	4	0	0
1010	175	M	SCAB	ST	LRD	2011-09-10	Y	14	2011	fall	0	4	0	0
1011	175	M	SCAB	ST	LRD	2011-09-10	Y	15	2011	fall	2	4	0	0
1012	175	M	SCAB	ST	LRD	2011-09-10	Y	16	2011	fall	1	4	0	0
1013	175	M	SCAB	ST	LRD	2011-09-25	Y	13	2011	fall	1	10	0	0
1014	175	M	SCAB	ST	LRD	2011-09-25	Y	15	2011	fall	1	10	0	1
1015	32	M	SCAB	AC	MRD	2013-06-07	Y	14	2013	Summer	0		0	1
1016	915	M	TAHU	SW	HRD	2010-08-28	Y	9	2010	Summer	12		0	0
1017	915	M	TAHU	SW	HRD	2010-08-28	Y	10	2010	Summer	15		0	0
1018	915	M	TAHU	SW	HRD	2010-08-28	Y	14	2010	Summer	12		0	0
1019	915	M	TAHU	SW	HRD	2010-08-28	Y	15	2010	Summer	6		0	1
1020	915	M	TAHU	SW	HRD	2010-08-28	Y	16	2010	Summer	12		0	0
1021	915	F	TAHU	SW	HRD	2010-08-28	Y	17	2010	Summer	4		0	1
1022	968	F	TAHU	SW	HRD	6/22/2011	N	14	2011	Summer	2	29	0	0
1023	915	F	TAHU	SW	HRD	2010-07-21	Y	16	2010	Summer			0	1
1024	961	M	TAHU	SW	HRD	2010-10-09	Y	17	2010	Fall			0	1
