# Supplementary material for: Differential Effects of Roads and Traffic on Space Use and Movements of Native Forest-Dependent and Introduced Edge-Tolerant Species
Source: PLoS One. 2016 Jan 28;11(1):e0148121. doi: 10.1371/journal.pone.0148121 (PMC4731065; doi:10.1371/journal.pone.0148121)
Supplement: S1 Dataset — (ZIP) [file pone.0148121.s001.zip › Data/S4_table_Space use.xlsx]

## Sheet: Home range overlap_SCAB
ID	Animal_ID	Season	Year	overlap_total	overlap_core	Species	Type	Sex
1	1	summer	2011	Y	Y	SCAB	Road	F
1	1	summer	2011	N	N	SCAB	Random	F
2	1	fall	2011	Y	Y	SCAB	Road	F
2	1	fall	2011	Y	N	SCAB	Random	F
3	1	spring	2012	Y	Y	SCAB	Road	F
3	1	spring	2012	N	N	SCAB	Random	F
4	10	fall	2011	Y	N	SCAB	Road	F
4	10	fall	2011	Y	Y	SCAB	Random	F
5	1	summer	2013	Y	Y	SCAB	Road	F
5	1	summer	2013	N	N	SCAB	Random	F
6	10	fall	2012	Y	N	SCAB	Road	F
6	10	fall	2012	Y	N	SCAB	Random	F
7	10	summer	2011	Y	N	SCAB	Road	F
7	10	summer	2011	Y	Y	SCAB	Random	F
8	1	summer	2012	Y	N	SCAB	Road	F
8	1	summer	2012	N	N	SCAB	Random	F
9	11	summer	2011	Y	Y	SCAB	Road	M
9	11	summer	2011	N	N	SCAB	Random	M
10	12	summer	2011	Y	Y	SCAB	Road	M
10	12	summer	2011	Y	N	SCAB	Random	M
11	13	summer	2011	Y	Y	SCAB	Road	F
11	13	summer	2011	Y	N	SCAB	Random	F
12	13	fall	2011	Y	Y	SCAB	Road	F
12	13	fall	2011	N	N	SCAB	Random	F
13	14	fall	2011	Y	N	SCAB	Road	F
13	14	fall	2011	Y	N	SCAB	Random	F
14	16	fall	2011	Y	N	SCAB	Road	M
14	16	fall	2011	Y	Y	SCAB	Random	M
15	17	spring	2012	Y	N	SCAB	Road	M
15	17	spring	2012	N	N	SCAB	Random	M
16	17	summer	2012	Y	N	SCAB	Road	M
16	17	summer	2012	Y	N	SCAB	Random	M
17	17	summer	2013	Y	N	SCAB	Road	M
17	17	summer	2013	N	N	SCAB	Random	M
18	175	fall	2011	Y	Y	SCAB	Road	M
18	175	fall	2011	Y	Y	SCAB	Random	M
19	175	summer	2011	Y	Y	SCAB	Road	M
19	175	summer	2011	Y	N	SCAB	Random	M
20	19	summer	2012	Y	Y	SCAB	Road	M
20	19	summer	2012	Y	N	SCAB	Random	M
21	2	fall	2011	Y	N	SCAB	Road	M
21	2	fall	2011	Y	N	SCAB	Random	M
22	2	summer	2011	Y	N	SCAB	Road	M
22	2	summer	2011	Y	N	SCAB	Random	M
23	25	fall	2011	Y	N	SCAB	Road	F
23	25	fall	2011	Y	Y	SCAB	Random	F
24	25	summer	2012	Y	N	SCAB	Road	F
24	25	summer	2012	Y	Y	SCAB	Random	F
25	26	summer	2012	Y	N	SCAB	Road	M
25	26	summer	2012	Y	Y	SCAB	Random	M
26	27	summer	2012	Y	N	SCAB	Road	M
26	27	summer	2012	Y	Y	SCAB	Random	M
27	28	summer	2012	Y	Y	SCAB	Road	M
27	28	summer	2012	Y	Y	SCAB	Random	M
28	3	summer	2011	Y	Y	SCAB	Road	M
28	3	summer	2011	Y	Y	SCAB	Random	M
29	30	summer	2012	Y	N	SCAB	Road	M
29	30	summer	2012	Y	Y	SCAB	Random	M
30	4	summer	2011	Y	N	SCAB	Road	F
30	4	summer	2011	Y	Y	SCAB	Random	F
31	4	fall	2011	Y	Y	SCAB	Road	F
31	4	fall	2011	Y	Y	SCAB	Random	F
32	5	fall	2011	Y	Y	SCAB	Road	F
32	5	fall	2011	N	N	SCAB	Random	F
33	5	spring	2012	N	N	SCAB	Road	F
33	5	spring	2012	N	N	SCAB	Random	F
34	5	summer	2011	Y	N	SCAB	Road	F
34	5	summer	2011	N	N	SCAB	Random	F
35	6	fall	2011	Y	N	SCAB	Road	F
35	6	fall	2011	Y	Y	SCAB	Random	F
36	6	summer	2011	Y	N	SCAB	Road	F
36	6	summer	2011	Y	Y	SCAB	Random	F
37	7	summer	2011	Y	N	SCAB	Road	M
37	7	summer	2011	Y	Y	SCAB	Random	M
38	8	fall	2011	Y	N	SCAB	Road	M
38	8	fall	2011	Y	Y	SCAB	Random	M
39	8	summer	2011	Y	N	SCAB	Road	M
39	8	summer	2011	Y	Y	SCAB	Random	M
40	9	fall	2011	Y	N	SCAB	Road	F
40	9	fall	2011	Y	Y	SCAB	Random	F
41	9	summer	2011	Y	N	SCAB	Road	F
41	9	summer	2011	Y	N	SCAB	Random	F
42	33	summer	2013	Y	Y	SCAB	Road	M
42	33	summer	2013	Y	N	SCAB	Random	M
43	34	summer	2013	Y	Y	SCAB	Road	M
43	34	summer	2013	N	N	SCAB	Random	M
44	35	summer	2013	N	N	SCAB	Road	M
44	35	summer	2013	Y	Y	SCAB	Random	M

## Sheet: Home range overlap_TAHU
ID	Animal_ID	Season	Year	overlap_toal	overlap_core	Species	Type	Sex
45	898	summer	2011	Y	N	TAHU	Random	F
46	904	summer	2011	N	N	TAHU	Random	M
47	938	summer	2011	Y	Y	TAHU	Random	M
48	939	summer	2011	Y	Y	TAHU	Random	F
49	947	summer	2011	Y	Y	TAHU	Random	F
50	959	summer	2011	Y	N	TAHU	Random	F
51	942	summer	2011	Y	N	TAHU	Road	F
52	943	summer	2011	Y	Y	TAHU	Road	F
53	948	summer	2011	Y	N	TAHU	Road	F
54	958	summer	2011	N	N	TAHU	Road	F
55	964	summer	2011	Y	N	TAHU	Road	M
56	968	summer	2011	Y	N	TAHU	Road	F
57	978	summer	2011	N	N	TAHU	Road	F
58	981	summer	2011	N	N	TAHU	Road	F
58	981	summer	2011	N	N	TAHU	Random	F
59	984	summer	2011	Y	Y	TAHU	Road	M
59	984	summer	2011	Y	Y	TAHU	Random	M
60	786	fall	2011	N	N	TAHU	Road	M
60	786	fall	2011	N	N	TAHU	Random	M
61	904	fall	2011	N	N	TAHU	Random	M
62	939	fall	2011	Y	Y	TAHU	Random	F
63	942	fall	2011	Y	N	TAHU	Road	F
64	948	fall	2011	N	N	TAHU	Road	F
65	959	fall	2011	Y	N	TAHU	Random	F
66	960	fall	2011	Y	N	TAHU	Random	F
67	964	fall	2011	N	N	TAHU	Road	M
68	968	fall	2011	N	N	TAHU	Road	F
69	981	fall	2011	N	N	TAHU	Road	F
69	981	fall	2011	N	N	TAHU	Random	F
70	1004	fall	2011	N	N	TAHU	Road	M
70	1004	fall	2011	Y	N	TAHU	Random	M
71	1006	fall	2011	Y	Y	TAHU	Random	F
72	1008	fall	2011	N	N	TAHU	Road	M
73	1009	fall	2011	Y	Y	TAHU	Random	M
74	1012	fall	2011	N	N	TAHU	Road	M
75	958	fall	2011	N	N	TAHU	Road	F
76	1008	summer	2012	Y	N	TAHU	Road	M
77	1035	summer	2012	Y	N	TAHU	Road	F
77	1035	summer	2012	Y	Y	TAHU	Random	F
78	1036	summer	2012	Y	N	TAHU	Road	M
79	1037	summer	2012	Y	N	TAHU	Road	F
79	1037	summer	2012	N	N	TAHU	Random	F
80	1042	summer	2012	Y	N	TAHU	Random	F
81	968	summer	2012	Y	N	TAHU	Road	F
82	976	summer	2012	Y	N	TAHU	Road	M
82	976	summer	2012	Y	N	TAHU	Random	M
83	981	summer	2012	N	N	TAHU	Road	F
83	981	summer	2012	N	N	TAHU	Random	F
84	1000	summer	2012	Y	Y	TAHU	Random	M
85	1006	summer	2012	Y	Y	TAHU	Random	F
86	1010	summer	2012	Y	N	TAHU	Random	F
87	786	summer	2012	Y	N	TAHU	Road	M
87	786	summer	2012	N	N	TAHU	Random	M
89	1034	summer	2012	Y	N	TAHU	Road	M
89	1034	summer	2012	Y	Y	TAHU	Random	M
90	1041	summer	2012	Y	Y	TAHU	Random	M
91	1044	summer	2012	Y	Y	TAHU	Road	F
92	898	summer	2012	Y	N	TAHU	Random	F
93	939	summer	2012	N	N	TAHU	Road	F
94	947	summer	2012	Y	Y	TAHU	Random	F
95	948	summer	2012	Y	N	TAHU	Road	F
96	958	summer	2012	Y	N	TAHU	Road	F
97	959	summer	2012	Y	Y	TAHU	Random	F
98	960	summer	2012	Y	N	TAHU	Road	F
98	960	summer	2012	Y	Y	TAHU	Random	F
99	964	summer	2012	Y	Y	TAHU	Road	M
100	981	fall	2012	N	N	TAHU	Road	F
100	981	fall	2012	N	N	TAHU	Random	F
101	1000	fall	2012	Y	N	TAHU	Random	M
102	1006	fall	2012	Y	Y	TAHU	Random	F
103	1010	fall	2012	Y	N	TAHU	Random	F
105	1034	fall	2012	Y	N	TAHU	Road	M
105	1034	fall	2012	Y	Y	TAHU	Random	M
106	1035	fall	2012	Y	N	TAHU	Road	F
106	1035	fall	2012	Y	Y	TAHU	Random	F
107	1036	fall	2012	Y	N	TAHU	Road	M
108	898	fall	2012	Y	N	TAHU	Random	F
109	1037	fall	2012	Y	N	TAHU	Road	F
109	1037	fall	2012	N	N	TAHU	Random	F
110	960	summer	2011	Y	Y	TAHU	Random	F
111	982	summer	2011	Y	Y	TAHU	Random	F
113	786	summer	2011	N	N	TAHU	Road	M
113	786	summer	2011	Y	N	TAHU	Random	M
114	1041	fall	2012	Y	N	TAHU	Random	M
115	1045	fall	2012	N	N	TAHU	Random	M
122	948	fall	2012	Y	N	TAHU	Road	F
123	958	fall	2012	Y	N	TAHU	Road	F
124	959	fall	2012	Y	N	TAHU	Random	F
125	960	fall	2012	N	N	TAHU	Road	F
125	960	fall	2012	Y	N	TAHU	Random	F
126	964	fall	2012	N	N	TAHU	Road	M
127	968	fall	2012	Y	N	TAHU	Road	F
128	976	fall	2012	N	N	TAHU	Road	M
128	976	fall	2012	Y	N	TAHU	Random	M
129	1008	fall	2012	N	N	TAHU	Road	M
130	986	summer	2011	Y	N	TAHU	Random	F
131	986	fall	2011	N	N	TAHU	Random	F
132	986	summer	2012	Y	N	TAHU	Random	F

## Sheet: Center to linear features_SCAB
Animal_ID	Sex	Type	season	distance_to	Year	Road	Species
10	F	Core	Fall	164.461	2011	Road	SCAB
3	M	Core	Summer	76.0214	2011	Road	SCAB
4	F	Core	Summer	138.785	2011	Road	SCAB
5	F	Core	Summer	78.5654	2011	Road	SCAB
6	F	Core	Summer	132.823	2011	Road	SCAB
7	M	Core	Summer	164.72	2011	Road	SCAB
8	M	Core	Summer	195.243	2011	Road	SCAB
9	F	Core	Summer	137.295	2011	Road	SCAB
175	M	Core	Summer	9.14404	2011	Road	SCAB
1	F	Core	Summer	11.8424	2011	Road	SCAB
2	M	Core	Summer	166.845	2011	Road	SCAB
10	F	Core	Summer	192.012	2011	Road	SCAB
11	M	Core	Summer	6.57642	2011	Road	SCAB
12	M	Core	Summer	2.89236	2011	Road	SCAB
13	F	Core	Summer	91.5926	2011	Road	SCAB
1	F	Core	Fall	25.5361	2011	Road	SCAB
2	M	Core	Fall	132.605	2011	Road	SCAB
4	F	Core	Fall	104.746	2011	Road	SCAB
5	F	Core	Fall	108.329	2011	Road	SCAB
6	F	Core	Fall	145.499	2011	Road	SCAB
8	M	Core	Fall	134.652	2011	Road	SCAB
9	F	Core	Fall	126.859	2011	Road	SCAB
14	F	Core	Fall	146.876	2011	Road	SCAB
16	M	Core	Fall	167.231	2011	Road	SCAB
175	M	Core	Fall	25.8184	2011	Road	SCAB
25	F	Core	Fall	143.967	2011	Road	SCAB
13	F	Core	Fall	65.1703	2011	Road	SCAB
1	F	Core	Summer	12.3712	2012	Road	SCAB
17	M	Core	Summer	104.471	2012	Road	SCAB
19	M	Core	Summer	14.1784	2012	Road	SCAB
26	M	Core	Summer	152.944	2012	Road	SCAB
27	M	Core	Summer	121.889	2012	Road	SCAB
25	F	Core	Summer	189.828	2012	Road	SCAB
28	M	Core	Summer	55.6348	2012	Road	SCAB
30	M	Core	Summer	110.666	2012	Road	SCAB
10	F	Core	Fall	111.488	2012	Road	SCAB
1	F	Core	Summer	11.6167	2013	Road	SCAB
17	M	Core	Summer	112.228	2013	Road	SCAB
33	M	Core	Summer	61.042	2013	Road	SCAB
34	M	Core	Summer	14.3063	2013	Road	SCAB
34	M	Core	Summer	0.300448	2013	Road	SCAB
35	M	Core	Summer	199.913	2013	Road	SCAB
10	F	Core	Fall	10.202	2011	Random	SCAB
3	M	Core	Summer	32.5515	2011	Random	SCAB
4	F	Core	Summer	2.53458	2011	Random	SCAB
5	F	Core	Summer	260.136	2011	Random	SCAB
6	F	Core	Summer	60.3915	2011	Random	SCAB
7	M	Core	Summer	81.75	2011	Random	SCAB
8	M	Core	Summer	73.9001	2011	Random	SCAB
9	F	Core	Summer	78.3084	2011	Random	SCAB
175	M	Core	Summer	90.827	2011	Random	SCAB
1	F	Core	Summer	160.081	2011	Random	SCAB
2	M	Core	Summer	237.449	2011	Random	SCAB
10	F	Core	Summer	52.4885	2011	Random	SCAB
11	M	Core	Summer	210.733	2011	Random	SCAB
12	M	Core	Summer	66.3213	2011	Random	SCAB
13	F	Core	Summer	250.039	2011	Random	SCAB
1	F	Core	Fall	202.146	2011	Random	SCAB
2	M	Core	Fall	241.984	2011	Random	SCAB
4	F	Core	Fall	36.0607	2011	Random	SCAB
5	F	Core	Fall	244.496	2011	Random	SCAB
6	F	Core	Fall	47.992	2011	Random	SCAB
8	M	Core	Fall	38.2538	2011	Random	SCAB
9	F	Core	Fall	24.9019	2011	Random	SCAB
14	F	Core	Fall	83.4009	2011	Random	SCAB
16	M	Core	Fall	56.1195	2011	Random	SCAB
175	M	Core	Fall	29.5375	2011	Random	SCAB
25	F	Core	Fall	37.875	2011	Random	SCAB
13	F	Core	Fall	265.954	2011	Random	SCAB
1	F	Core	Summer	184.016	2012	Random	SCAB
17	M	Core	Summer	193.956	2012	Random	SCAB
19	M	Core	Summer	192.561	2012	Random	SCAB
26	M	Core	Summer	43.7713	2012	Random	SCAB
27	M	Core	Summer	50.9564	2012	Random	SCAB
25	F	Core	Summer	28.3973	2012	Random	SCAB
28	M	Core	Summer	53.5	2012	Random	SCAB
30	M	Core	Summer	31.4219	2012	Random	SCAB
10	F	Core	Fall	85.8198	2012	Random	SCAB
1	F	Core	Summer	234.253	2013	Random	SCAB
17	M	Core	Summer	238.8	2013	Random	SCAB
33	M	Core	Summer	147.245	2013	Random	SCAB
34	M	Core	Summer	210.019	2013	Random	SCAB
34	M	Core	Summer	195.618	2013	Random	SCAB
35	M	Core	Summer	32.5549	2013	Random	SCAB
10	F	Total	Fall	57.5816	2011	Road	SCAB
3	M	Total	Summer	91.4681	2011	Road	SCAB
4	F	Total	Summer	153.714	2011	Road	SCAB
5	F	Total	Summer	34.9973	2011	Road	SCAB
6	F	Total	Summer	142.216	2011	Road	SCAB
7	M	Total	Summer	180.307	2011	Road	SCAB
8	M	Total	Summer	145.566	2011	Road	SCAB
9	F	Total	Summer	143.439	2011	Road	SCAB
175	M	Total	Summer	4.89993	2011	Road	SCAB
1	F	Total	Summer	8.35198	2011	Road	SCAB
2	M	Total	Summer	166.758	2011	Road	SCAB
10	F	Total	Summer	133.795	2011	Road	SCAB
11	M	Total	Summer	8.34308	2011	Road	SCAB
12	M	Total	Summer	78.2116	2011	Road	SCAB
13	F	Total	Summer	15.787	2011	Road	SCAB
1	F	Total	Fall	26.2725	2011	Road	SCAB
2	M	Total	Fall	188.521	2011	Road	SCAB
4	F	Total	Fall	59.509	2011	Road	SCAB
5	F	Total	Fall	67.9286	2011	Road	SCAB
6	F	Total	Fall	145.783	2011	Road	SCAB
8	M	Total	Fall	83.8906	2011	Road	SCAB
9	F	Total	Fall	127.547	2011	Road	SCAB
14	F	Total	Fall	178.677	2011	Road	SCAB
16	M	Total	Fall	207.635	2011	Road	SCAB
175	M	Total	Fall	29.9876	2011	Road	SCAB
25	F	Total	Fall	168.219	2011	Road	SCAB
13	F	Total	Fall	41.2518	2011	Road	SCAB
1	F	Total	Summer	8.51829	2012	Road	SCAB
17	M	Total	Summer	63.1971	2012	Road	SCAB
19	M	Total	Summer	27.5944	2012	Road	SCAB
26	M	Total	Summer	133.453	2012	Road	SCAB
27	M	Total	Summer	100.048	2012	Road	SCAB
25	F	Total	Summer	198.265	2012	Road	SCAB
28	M	Total	Summer	21.5182	2012	Road	SCAB
30	M	Total	Summer	89.5341	2012	Road	SCAB
10	F	Total	Fall	94.6731	2012	Road	SCAB
1	F	Total	Summer	15.072	2013	Road	SCAB
17	M	Total	Summer	100.086	2013	Road	SCAB
33	M	Total	Summer	31.8384	2013	Road	SCAB
34	M	Total	Summer	29.6233	2013	Road	SCAB
35	M	Total	Summer	193.551	2013	Road	SCAB
10	F	Total	Fall	35.1382	2011	Random	SCAB
3	M	Total	Summer	25.5287	2011	Random	SCAB
4	F	Total	Summer	16.1208	2011	Random	SCAB
5	F	Total	Summer	236.133	2011	Random	SCAB
6	F	Total	Summer	41.7684	2011	Random	SCAB
7	M	Total	Summer	113.699	2011	Random	SCAB
8	M	Total	Summer	44.5613	2011	Random	SCAB
9	F	Total	Summer	48.4143	2011	Random	SCAB
175	M	Total	Summer	42.4387	2011	Random	SCAB
1	F	Total	Summer	156.581	2011	Random	SCAB
2	M	Total	Summer	229.799	2011	Random	SCAB
10	F	Total	Summer	46.6544	2011	Random	SCAB
11	M	Total	Summer	221.652	2011	Random	SCAB
12	M	Total	Summer	42.0449	2011	Random	SCAB
13	F	Total	Summer	210.355	2011	Random	SCAB
1	F	Total	Fall	114.591	2011	Random	SCAB
2	M	Total	Fall	239.258	2011	Random	SCAB
4	F	Total	Fall	67.7593	2011	Random	SCAB
5	F	Total	Fall	275.899	2011	Random	SCAB
6	F	Total	Fall	39.4705	2011	Random	SCAB
8	M	Total	Fall	12.4857	2011	Random	SCAB
9	F	Total	Fall	19.0547	2011	Random	SCAB
14	F	Total	Fall	59.0779	2011	Random	SCAB
16	M	Total	Fall	87.1942	2011	Random	SCAB
175	M	Total	Fall	57.6417	2011	Random	SCAB
25	F	Total	Fall	72.6981	2011	Random	SCAB
13	F	Total	Fall	246.416	2011	Random	SCAB
1	F	Total	Summer	169.753	2012	Random	SCAB
17	M	Total	Summer	184.685	2012	Random	SCAB
19	M	Total	Summer	218.939	2012	Random	SCAB
26	M	Total	Summer	44.1646	2012	Random	SCAB
27	M	Total	Summer	5.01361	2012	Random	SCAB
25	F	Total	Summer	26.1195	2012	Random	SCAB
28	M	Total	Summer	79.3741	2012	Random	SCAB
30	M	Total	Summer	55.3295	2012	Random	SCAB
10	F	Total	Fall	71.796	2012	Random	SCAB
1	F	Total	Summer	191.779	2013	Random	SCAB
17	M	Total	Summer	247.171	2013	Random	SCAB
33	M	Total	Summer	148.242	2013	Random	SCAB
34	M	Total	Summer	205.292	2013	Random	SCAB
35	M	Total	Summer	69.2547	2013	Random	SCAB

## Sheet: Center to linear features_TAHU
Animal_ID	Sex	Type	season	Distance_to	Year	Road	Species
786	M	Core	fall	34.9947	2011	Road	TAHU
786	M	Core	summer	42.385	2012	Road	TAHU
786	M	Core	summer	45.5567	2011	Road	TAHU
939	F	Core	summer	198.151	2012	Road	TAHU
942	F	Core	fall	53.2598	2011	Road	TAHU
942	F	Core	summer	71.2789	2011	Road	TAHU
943	F	Core	summer	19.2279	2011	Road	TAHU
948	F	Core	fall	21.2473	2012	Road	TAHU
948	F	Core	fall	48.3809	2011	Road	TAHU
948	F	Core	summer	39.4064	2011	Road	TAHU
948	F	Core	summer	40.6848	2012	Road	TAHU
958	F	Core	fall	30.0487	2011	Road	TAHU
958	F	Core	fall	50.4299	2012	Road	TAHU
958	F	Core	summer	50.8543	2011	Road	TAHU
958	F	Core	summer	87.0757	2012	Road	TAHU
960	F	Core	fall	72.6693	2012	Road	TAHU
960	F	Core	summer	76.3873	2012	Road	TAHU
964	M	Core	fall	46.2802	2011	Road	TAHU
964	M	Core	fall	49.8675	2012	Road	TAHU
964	M	Core	summer	34.8833	2012	Road	TAHU
964	M	Core	summer	48.5958	2011	Road	TAHU
968	F	Core	fall	31.7548	2011	Road	TAHU
968	F	Core	fall	37.1856	2012	Road	TAHU
968	F	Core	summer	41.0051	2011	Road	TAHU
968	F	Core	summer	68.255	2012	Road	TAHU
976	M	Core	fall	64.2306	2012	Road	TAHU
976	M	Core	summer	70.6384	2012	Road	TAHU
978	F	Core	summer	83.6549	2011	Road	TAHU
981	F	Core	fall	71.4474	2011	Road	TAHU
981	F	Core	fall	88.6689	2012	Road	TAHU
981	F	Core	summer	57.4623	2011	Road	TAHU
981	F	Core	summer	102.15	2012	Road	TAHU
984	M	Core	summer	57.9861	2011	Road	TAHU
1004	M	Core	fall	39.788	2011	Road	TAHU
1008	M	Core	fall	63.8091	2012	Road	TAHU
1008	M	Core	fall	70.999	2011	Road	TAHU
1008	M	Core	summer	107.326	2012	Road	TAHU
1012	M	Core	fall	67.8154	2011	Road	TAHU
1034	M	Core	fall	127.976	2012	Road	TAHU
1034	M	Core	summer	11.8876	2012	Road	TAHU
1035	F	Core	fall	56.7838	2012	Road	TAHU
1035	F	Core	summer	73.3874	2012	Road	TAHU
1036	M	Core	fall	41.4478	2012	Road	TAHU
1036	M	Core	summer	81.5459	2012	Road	TAHU
1037	F	Core	fall	35.3694	2012	Road	TAHU
1037	F	Core	summer	48.8624	2012	Road	TAHU
1043	F	Core	fall	105.087	2012	Road	TAHU
1044	F	Core	summer	54.1785	2012	Road	TAHU
786	M	Core	fall	93.1575	2011	Random	TAHU
786	M	Core	summer	96.7257	2011	Random	TAHU
786	M	Core	summer	95.8023	2012	Random	TAHU
898	F	Core	fall	69.401	2012	Random	TAHU
898	F	Core	summer	86.4329	2011	Random	TAHU
898	F	Core	summer	47.0087	2012	Random	TAHU
904	M	Core	fall	77.4161	2011	Random	TAHU
904	M	Core	summer	75.5654	2011	Random	TAHU
938	M	Core	summer	15.2946	2011	Random	TAHU
939	F	Core	fall	3.38492	2011	Random	TAHU
939	F	Core	summer	73.4424	2011	Random	TAHU
947	F	Core	summer	0.743255	2011	Random	TAHU
947	F	Core	summer	41.7874	2012	Random	TAHU
959	F	Core	fall	52.6692	2011	Random	TAHU
959	F	Core	fall	29.7963	2012	Random	TAHU
959	F	Core	summer	44.6391	2011	Random	TAHU
959	F	Core	summer	11.9398	2012	Random	TAHU
960	F	Core	fall	19.1338	2011	Random	TAHU
960	F	Core	fall	27.2434	2012	Random	TAHU
960	F	Core	summer	27.8586	2011	Random	TAHU
960	F	Core	summer	20.2081	2012	Random	TAHU
976	M	Core	fall	49.4545	2012	Random	TAHU
976	M	Core	summer	143.916	2012	Random	TAHU
981	F	Core	fall	78.879	2011	Random	TAHU
981	F	Core	fall	83.8363	2012	Random	TAHU
981	F	Core	summer	77.7028	2011	Random	TAHU
981	F	Core	summer	92.265	2012	Random	TAHU
982	F	Core	summer	67.913	2011	Random	TAHU
984	M	Core	summer	56.5177	2011	Random	TAHU
986	F	Core	fall	66.8987	2011	Random	TAHU
986	F	Core	summer	55.5821	2011	Random	TAHU
986	F	Core	summer	65.154	2012	Random	TAHU
1000	M	Core	fall	69.377	2012	Random	TAHU
1000	M	Core	summer	4.13709	2012	Random	TAHU
1004	M	Core	fall	34.8567	2011	Random	TAHU
1006	F	Core	fall	72.298	2011	Random	TAHU
1006	F	Core	fall	30.3528	2012	Random	TAHU
1009	M	Core	fall	29.6853	2011	Random	TAHU
1010	F	Core	fall	8.42306	2012	Random	TAHU
1010	F	Core	summer	79.8084	2012	Random	TAHU
1034	M	Core	fall	9.03234	2012	Random	TAHU
1034	M	Core	summer	77.8452	2012	Random	TAHU
1035	F	Core	fall	1.01227	2012	Random	TAHU
1035	F	Core	summer	9.84524	2012	Random	TAHU
1037	F	Core	fall	85.7657	2012	Random	TAHU
1037	F	Core	summer	89.8227	2012	Random	TAHU
1041	M	Core	fall	74.979	2012	Random	TAHU
1041	M	Core	summer	8.70433	2012	Random	TAHU
1042	F	Core	summer	52.9483	2012	Random	TAHU
786	M	Total	fall	43.649	2011	Road	TAHU
786	M	Total	summer	36.608	2012	Road	TAHU
786	M	Total	summer	44.1342	2011	Road	TAHU
939	F	Total	summer	206.905	2012	Road	TAHU
942	F	Total	fall	59.5681	2011	Road	TAHU
942	F	Total	summer	72.8236	2011	Road	TAHU
943	F	Total	summer	41.2579	2011	Road	TAHU
948	F	Total	fall	39.7798	2011	Road	TAHU
948	F	Total	fall	40.9833	2012	Road	TAHU
948	F	Total	summer	9.63968	2012	Road	TAHU
948	F	Total	summer	49.2735	2011	Road	TAHU
958	F	Total	fall	43.8327	2011	Road	TAHU
958	F	Total	fall	44.7583	2012	Road	TAHU
958	F	Total	summer	69.8709	2011	Road	TAHU
958	F	Total	summer	78.4646	2012	Road	TAHU
960	F	Total	fall	75.5256	2012	Road	TAHU
960	F	Total	summer	70.325	2012	Road	TAHU
964	M	Total	fall	67.9048	2011	Road	TAHU
964	M	Total	fall	69.3447	2012	Road	TAHU
964	M	Total	summer	46.4471	2012	Road	TAHU
964	M	Total	summer	51.2461	2011	Road	TAHU
968	F	Total	fall	7.57728	2012	Road	TAHU
968	F	Total	fall	39.5488	2011	Road	TAHU
968	F	Total	summer	48.0981	2011	Road	TAHU
968	F	Total	summer	63.5947	2012	Road	TAHU
976	M	Total	fall	73.0701	2012	Road	TAHU
976	M	Total	summer	112.77	2012	Road	TAHU
978	F	Total	summer	105.336	2011	Road	TAHU
981	F	Total	fall	93.7094	2012	Road	TAHU
981	F	Total	fall	96.5327	2011	Road	TAHU
981	F	Total	summer	64.6083	2011	Road	TAHU
981	F	Total	summer	115.725	2012	Road	TAHU
984	M	Total	summer	198.749	2011	Road	TAHU
1004	M	Total	fall	32.494	2011	Road	TAHU
1008	M	Total	fall	72.2146	2011	Road	TAHU
1008	M	Total	fall	77.668	2012	Road	TAHU
1008	M	Total	summer	102.176	2012	Road	TAHU
1012	M	Total	fall	93.6996	2011	Road	TAHU
1034	M	Total	fall	144.981	2012	Road	TAHU
1034	M	Total	summer	33.6057	2012	Road	TAHU
1035	F	Total	fall	57.5462	2012	Road	TAHU
1035	F	Total	summer	54.6397	2012	Road	TAHU
1036	M	Total	fall	66.5707	2012	Road	TAHU
1036	M	Total	summer	79.2427	2012	Road	TAHU
1037	F	Total	fall	41.3104	2012	Road	TAHU
1037	F	Total	summer	73.651	2012	Road	TAHU
1043	F	Total	fall	135.226	2012	Road	TAHU
1044	F	Total	summer	69.0331	2012	Road	TAHU
786	M	Total	fall	102.102	2011	Random	TAHU
786	M	Total	summer	89.3058	2011	Random	TAHU
786	M	Total	summer	61.2685	2012	Random	TAHU
898	F	Total	fall	70.7771	2012	Random	TAHU
898	F	Total	summer	70.1062	2011	Random	TAHU
898	F	Total	summer	39.554	2012	Random	TAHU
904	M	Total	fall	79.3599	2011	Random	TAHU
904	M	Total	summer	76.3747	2011	Random	TAHU
938	M	Total	summer	4.68717	2011	Random	TAHU
939	F	Total	fall	35.8845	2011	Random	TAHU
939	F	Total	summer	64.7852	2011	Random	TAHU
947	F	Total	summer	1.22409	2011	Random	TAHU
947	F	Total	summer	51.1707	2012	Random	TAHU
959	F	Total	fall	63.9507	2011	Random	TAHU
959	F	Total	fall	11.2279	2012	Random	TAHU
959	F	Total	summer	48.8221	2011	Random	TAHU
959	F	Total	summer	26.7082	2012	Random	TAHU
960	F	Total	fall	19.2483	2011	Random	TAHU
960	F	Total	fall	27.7187	2012	Random	TAHU
960	F	Total	summer	25.7685	2011	Random	TAHU
960	F	Total	summer	33.7918	2012	Random	TAHU
976	M	Total	fall	41.5408	2012	Random	TAHU
976	M	Total	summer	65.4535	2012	Random	TAHU
981	F	Total	fall	89.4712	2011	Random	TAHU
981	F	Total	fall	93.8858	2012	Random	TAHU
981	F	Total	summer	68.9727	2011	Random	TAHU
981	F	Total	summer	101.374	2012	Random	TAHU
982	F	Total	summer	76.9961	2011	Random	TAHU
984	M	Total	summer	24.9849	2011	Random	TAHU
986	F	Total	fall	64.8129	2011	Random	TAHU
986	F	Total	summer	48.1357	2011	Random	TAHU
986	F	Total	summer	68.3411	2012	Random	TAHU
1000	M	Total	fall	90.148	2012	Random	TAHU
1000	M	Total	summer	28.2541	2012	Random	TAHU
1004	M	Total	fall	42.5681	2011	Random	TAHU
1006	F	Total	fall	23.424	2011	Random	TAHU
1006	F	Total	fall	16.0391	2012	Random	TAHU
1009	M	Total	fall	34.6863	2011	Random	TAHU
1010	F	Total	fall	18.2995	2012	Random	TAHU
1010	F	Total	summer	63.4762	2012	Random	TAHU
1034	M	Total	fall	8.27103	2012	Random	TAHU
1034	M	Total	summer	56.3095	2012	Random	TAHU
1035	F	Total	fall	14.1948	2012	Random	TAHU
1035	F	Total	summer	50.1514	2012	Random	TAHU
1037	F	Total	fall	105.151	2012	Random	TAHU
1037	F	Total	summer	108.461	2012	Random	TAHU
1041	M	Total	fall	58.522	2012	Random	TAHU
1041	M	Total	summer	9.14882	2012	Random	TAHU
1042	F	Total	summer	49.2207	2012	Random	TAHU
